# Supplementary material for: Automatic comprehensive radiological reports for clinical acute stroke MRIs
Source: Commun Med (Lond). 2023 Jul 10;3:95. doi: 10.1038/s43856-023-00327-4 (PMC10333348; doi:10.1038/s43856-023-00327-4)
Supplement: Supplementary file 5 — Supplementary Data 3 [file 43856_2023_327_MOESM5_ESM.xlsx]

## Sheet: Planilha1
Model	KNN	SVM	RF	MLP	BT
ACA	{'n_neighbors': 3, 'weights': 'uniform'}	{'C': 750, 'gamma': 0.5, 'kernel': 'rbf'}	{'criterion': 'gini', 'max_depth': None, 'max_features': None, 'n_estimators': 100}	{'alpha': 1e-05, 'hidden_layer_sizes': 1024, 'learning_rate_init': 0.001, 'max_iter': 500}	{'th': 0.0295}
MCA	{'n_neighbors': 5, 'weights': 'distance'}	{'C': 1000, 'gamma': 0.5, 'kernel': 'rbf'}	{'criterion': 'gini', 'max_depth': None, 'max_features': 'sqrt', 'n_estimators': 500}	{'alpha': 0.0001, 'hidden_layer_sizes': 1024, 'learning_rate_init': 0.001, 'max_iter': 500}	{'th': 0.00116}
PCA	{'n_neighbors': 6, 'weights': 'distance'}	{'C': 1000, 'gamma': 0.5, 'kernel': 'rbf'}	{'criterion': 'gini', 'max_depth': 8, 'max_features': 'sqrt', 'n_estimators': 1000}	{'alpha': 1e-05, 'hidden_layer_sizes': 1024, 'learning_rate_init': 0.001, 'max_iter': 800}	{'th': 0.00734}
cerebellar	{'n_neighbors': 3, 'weights': 'distance'}	{'C': 1000, 'gamma': 0.5, 'kernel': 'rbf'}	{'criterion': 'gini', 'max_depth': 4, 'max_features': None, 'n_estimators': 250}	{'alpha': 0.0001, 'hidden_layer_sizes': 1024, 'learning_rate_init': 0.001, 'max_iter': 800}	{'th': 0.002}
basilar	{'n_neighbors': 3, 'weights': 'distance'}	{'C': 1000, 'gamma': 0.5, 'kernel': 'rbf'}	{'criterion': 'gini', 'max_depth': 2, 'max_features': None, 'n_estimators': 500}	{'alpha': 1e-05, 'hidden_layer_sizes': 1024, 'learning_rate_init': 0.001, 'max_iter': 500}	{'th': 0.006100000000000001}
LatLenticulostriate	{'n_neighbors': 3, 'weights': 'uniform'}	{'C': 1000, 'gamma': 0.5, 'kernel': 'rbf'}	{'criterion': 'gini', 'max_depth': 6, 'max_features': None, 'n_estimators': 1000}	{'alpha': 1e-05, 'hidden_layer_sizes': 512, 'learning_rate_init': 0.001, 'max_iter': 800}	{'th': 0.00766}
Choroidal&Thalamoperforating	{'n_neighbors': 2, 'weights': 'distance'}	{'C': 1000, 'gamma': 0.5, 'kernel': 'rbf'}	{'criterion': 'gini', 'max_depth': 6, 'max_features': None, 'n_estimators': 250}	{'alpha': 0.0001, 'hidden_layer_sizes': 1024, 'learning_rate_init': 0.001, 'max_iter': 500}	{'th': 0.0051600000000000005}
watershed	{'n_neighbors': 2, 'weights': 'distance'}			{'alpha': 1e-05, 'hidden_layer_sizes': 1024, 'learning_rate_init': 0.001, 'max_iter': 800}
basal ganglia	{'n_neighbors': 10, 'weights': 'distance'}	{'C': 1000, 'gamma': 0.5, 'kernel': 'rbf'}	{'criterion': 'gini', 'max_depth': None, 'max_features': 'sqrt', 'n_estimators': 750}	{'alpha': 0.0001, 'hidden_layer_sizes': 512, 'learning_rate_init': 0.001, 'max_iter': 500}	{'th': 0.011359999999999999}
deep white matter	{'n_neighbors': 12, 'weights': 'distance'}	{'C': 750, 'gamma': 0.2, 'kernel': 'rbf'}	{'criterion': 'gini', 'max_depth': 4, 'max_features': 'sqrt', 'n_estimators': 750}	{'alpha': 0.0001, 'hidden_layer_sizes': 1024, 'learning_rate_init': 0.001, 'max_iter': 500}	{'th': 0.00134}
cerebellum	{'n_neighbors': 4, 'weights': 'distance'}	{'C': 1000, 'gamma': 0.5, 'kernel': 'rbf'}	{'criterion': 'gini', 'max_depth': 2, 'max_features': None, 'n_estimators': 750}	{'alpha': 1e-05, 'hidden_layer_sizes': 1024, 'learning_rate_init': 0.001, 'max_iter': 800}	{'th': 0.00202}
frontal	{'n_neighbors': 11, 'weights': 'distance'}	{'C': 750, 'gamma': 0.5, 'kernel': 'rbf'}	{'criterion': 'gini', 'max_depth': 8, 'max_features': 'sqrt', 'n_estimators': 100}	{'alpha': 0.0001, 'hidden_layer_sizes': 256, 'learning_rate_init': 0.001, 'max_iter': 800}	{'th': 0.001}
insula	{'n_neighbors': 6, 'weights': 'distance'}	{'C': 300, 'gamma': 0.1, 'kernel': 'rbf'}	{'criterion': 'gini', 'max_depth': 6, 'max_features': None, 'n_estimators': 750}	{'alpha': 0.001, 'hidden_layer_sizes': 1024, 'learning_rate_init': 0.001, 'max_iter': 800}	{'th': 0.02738}
internal capsule	{'n_neighbors': 3, 'weights': 'distance'}	{'C': 750, 'gamma': 0.5, 'kernel': 'rbf'}	{'criterion': 'gini', 'max_depth': 2, 'max_features': None, 'n_estimators': 1000}	{'alpha': 1e-05, 'hidden_layer_sizes': 1024, 'learning_rate_init': 0.001, 'max_iter': 800}	{'th': 0.0199}
midbrain&pons&brainstem	{'n_neighbors': 4, 'weights': 'distance'}	{'C': 1000, 'gamma': 0.5, 'kernel': 'rbf'}	{'criterion': 'gini', 'max_depth': 10, 'max_features': None, 'n_estimators': 500}	{'alpha': 0.0001, 'hidden_layer_sizes': 512, 'learning_rate_init': 0.001, 'max_iter': 800}	{'th': 0.00842}
occipital	{'n_neighbors': 8, 'weights': 'distance'}	{'C': 500, 'gamma': 0.5, 'kernel': 'rbf'}	{'criterion': 'gini', 'max_depth': 6, 'max_features': None, 'n_estimators': 750}	{'alpha': 0.0001, 'hidden_layer_sizes': 256, 'learning_rate_init': 0.001, 'max_iter': 800}	{'th': 0.006560000000000002}
parietal	{'n_neighbors': 19, 'weights': 'distance'}	{'C': 1000, 'gamma': 0.5, 'kernel': 'rbf'}	{'criterion': 'gini', 'max_depth': 4, 'max_features': None, 'n_estimators': 25}	{'alpha': 1e-05, 'hidden_layer_sizes': 1024, 'learning_rate_init': 0.001, 'max_iter': 500}	{'th': 0.0036}
temporal	{'n_neighbors': 5, 'weights': 'uniform'}	{'C': 750, 'gamma': 0.5, 'kernel': 'rbf'}	{'criterion': 'gini', 'max_depth': None, 'max_features': None, 'n_estimators': 100}	{'alpha': 0.0001, 'hidden_layer_sizes': 1024, 'learning_rate_init': 0.001, 'max_iter': 800}	{'th': 0.00204}
thalamus	{'n_neighbors': 4, 'weights': 'distance'}	{'C': 1000, 'gamma': 0.5, 'kernel': 'rbf'}	{'criterion': 'gini', 'max_depth': 10, 'max_features': 'sqrt', 'n_estimators': 25}	{'alpha': 1e-05, 'hidden_layer_sizes': 1024, 'learning_rate_init': 0.001, 'max_iter': 800}	{'th': 0.01236}
