# Supplementary material for: Automatic comprehensive radiological reports for clinical acute stroke MRIs
Source: Commun Med (Lond). 2023 Jul 10;3:95. doi: 10.1038/s43856-023-00327-4 (PMC10333348; doi:10.1038/s43856-023-00327-4)
Supplement: Supplementary file 8 — Supplementary Data 6 [file 43856_2023_327_MOESM8_ESM.csv]

Subject_ID	Dataset	ACA	MCA	PCA	cerebellar	basilar	Lenticulostriate	Choroidal & Thalamoperfurating	basal ganglia	deep white matter	cerebellum	frontal	insula	internal capsule	brainstem	occipital	parietal	temporal	thalamus	hydrocephalus	stroke_volume_logml	QFV_vascular	QFV_lobe	LVOR	LVIR
0015fb55	training	0	0	0	0	0	1	0	1	1	0.0	0.0	0	0	0	0	0	0	0	1	0.3164198872158216	[0. 0. 0. 0. 0. 0.09576413 0.0010444 0. ]	[7.03339248e-02 8.32721038e-03 0.00000000e+00 5.78278218e-05 2.92980195e-04 1.54690741e-01 0.00000000e+00 0.00000000e+00 0.00000000e+00 0.00000000e+00 1.00000000e-02]	[0.08665132 0.11667818 0. 0.0113659 0.00998129 0.06094627 0.33548041 0.38961938 0.35355249 0.40471434]	[1. 0.99933742 1. 1. 1. 1. 0.87820513 0.87134503 0.90105541 0.89425587]
003aa3e8	training	0	0	0	0	0	0	1	0	0	0.0	0.0	0	0	0	0	0	0	1	1	-0.5772665679891991	[0. 0. 0. 0. 0. 0. 0.01350987 0. ]	[0. 0. 0. 0. 0. 0. 0. 0. 0. 0. 0.03612613]	[0.18745685 0.22275973 0.03235163 0.10488534 0.26356831 0.19005613 0.56897477 0.19515571 0.69883351 0.58170196]	[0.98800569 0.98012258 1. 1. 0.99574468 1. 0.66666667 0.98830409 0.36939314 0.73237598]
005605fd	training	1	1	1	1	0	0	0	1	0	1.0	1.0	0	0	1	0	0	1	0	1	0.935950954420828	[0.02662623 0.00297383 0.0013349 0.01422811 0.0252642 0.08099012 0.00645769 0.00580708]	[0.01290531 0.068813 0.01502781 0.00421738 0.01013711 0.0697182 0.01877361 0.00208325 0.00064773 0.00273333 0.00347326]	[0.03176064 0.12036397 0.06604195 0.26520439 0.10823456 0.40844694 0.42726785 0.41038062 0.56755037 0.52736716]	[1. 1. 1. 1. 1. 0.99907792 0.93269231 0.94152047 0.67810026 0.72584856]
163e145a	training	0	1	0	0	0	0	0	1	0	0.0	0.0	1	0	0	1	1	1	0	0	2.178630968634722	[4.57182034e-02 3.40385804e-01 1.53963146e-01 9.18535120e-06 0.00000000e+00 2.22822442e-01 3.37894443e-02 2.45321847e-01]	[1.14390835e-01 2.62375986e-01 0.00000000e+00 1.61054014e-01 6.76836366e-01 2.24786007e-01 1.80950442e-04 3.50670608e-01 4.07106510e-01 1.56290821e-01 2.23280738e-02]	[0.89528193 0.98640866 0.7005801 0.86221336 0.59201497 0.95134991 0.83199141 1. 0.90498409 0.93547743]	[0.5352714 0.31538844 0.6218721 0.27001421 0.87720365 0.39695712 0.66666667 0. 0.19129288 0.05613577]
00a13eb6	training	0	1	0	1	0	0	0	0	1	1.0	1.0	0	0	0	0	0	0	0	0	0.5111152348799042	[0.0008681 0.00553197 0. 0.01025163 0. 0.00334513 0. 0.00296602]	[0. 0.09184679 0.01048592 0.00335759 0. 0. 0. 0. 0.00014229 0. 0. ]	[0.75373993 0.74429855 0.54953146 0.59242273 0.62882096 0.59182037 0.69404187 0.46020761 0.8504772 0.84538554]	[0.74283391 0.70664237 0.85140562 0.89436286 0.83404255 0.99723375 0.69551282 0.98830409 0.21635884 0.3002611 ]
032c9420	training	0	0	0	0	0	0	1	0	0	0.0	0.0	0	1	0	0	0	0	0	0	1.1846104940502924	[0. 0.00367705 0.13918275 0.0014421 0. 0.02197674 0.10620259 0.02701915]	[0.00000000e+00 6.56380113e-03 1.35910454e-04 1.23916761e-05 0.00000000e+00 1.52494815e-01 2.48806858e-03 1.41155113e-01 4.36786128e-05 4.21640789e-02 3.03603604e-02]	[0.69562716 0.84531214 0.62516734 0.755334 0.54398004 0.67201283 0.98067633 0.7467128 0.80275716 0.64502597]	[0.74649319 0.68991221 0.90948409 0.85315017 0.87781155 0.84601199 0.19230769 0.70760234 0.35488127 0.65926893]
6dad7c8a	training	0	0	1	0	0	0	1	0	1	0.0	0.0	0	1	0	1	0	0	0	0	1.1896334274105278	[0. 0.00319258 0.13789713 0.00398644 0. 0.02676106 0.09489705 0.02310333]	[0.00000000e+00 8.62111193e-03 1.23290198e-03 1.23916761e-05 0.00000000e+00 1.57496645e-01 2.26188053e-04 1.39944843e-01 0.00000000e+00 3.64797388e-02 8.25225225e-02]	[0.7164557 0.84991937 0.63766176 0.76251246 0.54460387 0.69794173 0.9742351 0.73910035 0.79575822 0.65381542]	[0.76722911 0.69272818 0.90577695 0.83964946 0.85106383 0.82111572 0.125 0.64912281 0.30211082 0.64882507]
01ce3e2b	training	0	1	0	0	0	0	0	0	1	0.0	1.0	1	0	0	0	0	0	0	1	1.49643806980126	[0.00030513 0.07453703 0. 0. 0. 0.06880859 0. 0.01523837]	[0.04412002 0.04428117 0. 0.08542822 0.65891246 0.00634378 0. 0. 0.0010185 0.00472747 0. ]	[0.40586881 0.62877217 0.29294958 0.56091725 0.47161572 0.57551457 0.41706924 0.58546713 0.6718982 0.76787855]	[0.97743444 0.92380321 0.97096077 0.93415443 0.83525836 0.75472568 0.96153846 0.86549708 0.57519789 0.52219321]
01e2a120	training	0	1	0	0	0	0	0	0	1	0.0	0.0	0	0	0	0	0	0	0	0	-0.24108682285615973	[0.00058074 0.00171873 0. 0. 0. 0.00458983 0. 0.00429074]	[0.00000000e+00 4.83468038e-02 0.00000000e+00 0.00000000e+00 1.75788117e-04 0.00000000e+00 0.00000000e+00 0.00000000e+00 3.74447690e-05 0.00000000e+00 0.00000000e+00]	[0.55189873 0.64155724 0.40673806 0.57926221 0.28415471 0.34322374 0.69457864 0.49065744 0.78939555 0.76128646]	[0.9327099 0.86383966 0.94284832 0.72098532 0.93495441 0.98063624 0.5224359 0.85380117 0.323219 0.60313316]
1eaf0ad7	training	0	1	0	0	0	0	0	0	0	0.0	0.0	0	0	0	0	0	1	0	0	-0.5909009548689659	[0. 0.00085124 0. 0. 0. 0. 0. 0. ]	[0.00000000e+00 0.00000000e+00 0.00000000e+00 0.00000000e+00 0.00000000e+00 0.00000000e+00 0.00000000e+00 0.00000000e+00 8.00774567e-05 2.72578319e-03 0.00000000e+00]	[0.73130035 0.90278738 0.23761714 0.49292124 0.49750468 0.81261695 0.77509393 0.81799308 0.85980912 0.89912105]	[0.74405367 0.55474573 0.95026259 0.85528186 0.89787234 0.73351775 0.42948718 0.12865497 0.2176781 0.17885117]
0214eb85	training	0	0	0	1	0	0	0	0	0	1.0	0.0	0	0	0	0	0	0	0	0	0.5823873937087987	[0. 0. 0. 0.03560242 0.04739102 0. 0. 0. ]	[0. 0. 0.03834616 0. 0. 0. 0.0239307 0. 0. 0. 0. ]	[0.3410817 0.43469247 0.12025881 0.36769691 0.32751092 0.49906442 0.640365 0.64083045 0.88759279 0.85037954]	[0.92905062 0.97647838 1. 0.99360493 0.99452888 0.95988935 0.63461538 0.5497076 0.2348285 0.34725849]
d9323540	training	0	0	0	1	0	0	1	0	0	1.0	0.0	0	0	0	0	0	0	1	1	0.6568169486756776	[0. 0. 0. 0.0141866 0.00060546 0.02263799 0.09537767 0. ]	[0.00032263 0. 0.01471553 0. 0. 0.09662071 0.02868065 0. 0. 0. 0.17846847]	[0.25212888 0.2590417 0.01048639 0.11884347 0.05708047 0.14087142 0.50456253 0.83944637 0.57560976 0.34998002]	[0.9266111 0.99734968 1. 1. 1. 1. 0.77564103 0.58479532 0.61741425 0.93211488]
03338494	training	0	0	0	0	0	0	1	0	0	0.0	0.0	0	0	1	0	0	0	0	0	-0.010637570137617723	[0.00000000e+00 9.05784795e-06 0.00000000e+00 0.00000000e+00 7.87098195e-03 0.00000000e+00 4.23488983e-02 0.00000000e+00]	[0. 0. 0. 0. 0. 0. 0.06084459 0. 0. 0.00011819 0. ]	[0.68331415 0.83183598 0.19745649 0.42572283 0.51746725 0.72894948 0.7928073 0.95155709 0.85471898 0.83280064]	[0.92335841 0.84710949 0.99876429 0.98863098 0.96656535 0.98155832 0.6474359 0.4619883 0.27968338 0.39947781]
035bf9fe	training	0	0	0	1	0	0	0	0	0	1.0	0.0	0	0	0	0	0	0	0	0	0.4664835085575587	[0. 0. 0. 0.0319222 0. 0. 0. 0. ]	[0. 0. 0.03244662 0. 0. 0. 0. 0. 0. 0. 0. ]	[0.74971231 0.74475927 0.68451584 0.73778664 0.79039301 0.8078054 0.94310252 0.94048443 0.88695652 0.84178985]	[0.82679406 0.80586384 0.84430028 0.77380388 0.66200608 0.62655602 0.38141026 0.38596491 0.16358839 0.28198433]
03621d98	training	0	0	0	0	0	1	0	1	1	0.0	0.0	0	0	0	0	0	0	0	0	0.36205775685171976	[0. 0.00021739 0. 0. 0. 0.10097631 0.00360488 0.00068319]	[1.35505727e-02 5.09429341e-02 0.00000000e+00 1.32177878e-04 1.22465721e-02 1.35659388e-01 0.00000000e+00 0.00000000e+00 0.00000000e+00 0.00000000e+00 1.49549550e-02]	[0.41300345 0.53351762 0.47969656 0.53260219 0.64098565 0.71184175 0.96135266 0.92941176 0.71707317 0.76068718]	[0.90302907 0.9296008 0.9944393 0.97299858 0.90942249 0.76302444 0.14423077 0.0994152 0.6055409 0.59530026]
037cfba0	training	0	0	0	0	1	0	0	0	0	0.0	0.0	0	0	1	0	0	0	0	0	0.2957213554391148	[0. 0. 0. 0. 0.13336636 0. 0. 0. ]	[0. 0. 0. 0. 0. 0. 0.10300604 0. 0. 0. 0. ]	[0.90644419 0.93123704 0.76863008 0.86181456 0.76793512 0.76503609 0.99677939 0.95155709 0.95397667 0.95425489]	[0.69851596 0.66755011 0.73555762 0.62813832 0.85592705 0.94467497 0.21794872 0.30994152 0.13984169 0.16579634]
038df7e2	training	0	0	0	0	0	1	0	1	1	0.0	0.0	0	0	0	0	0	0	0	1	0.22564178399054557	[9.86475422e-06 3.54682959e-04 0.00000000e+00 0.00000000e+00 0.00000000e+00 7.84963863e-02 2.44345155e-03 2.49112692e-03]	[1.78108538e-02 4.45179344e-02 0.00000000e+00 8.01044562e-05 1.40905471e-02 1.21573006e-01 0.00000000e+00 0.00000000e+00 0.00000000e+00 0.00000000e+00 2.97707651e-04]	[0.19413119 0.17092836 0.06827309 0.10229312 0.04398004 0.08847902 0.27697262 0.36470588 0.54400848 0.45265681]	[0.99532425 0.98625145 1. 1. 1. 1. 0.99358974 1. 0.62137203 0.87467363]
d7b4afdb	training	0	0	0	0	0	0	1	0	0	0.0	0.0	0	0	0	0	0	0	1	1	-1.2410865639965536	[0. 0. 0. 0. 0. 0.00230981 0.00139626 0. ]	[0. 0. 0. 0. 0. 0.01166108 0. 0. 0. 0. 0.00079389]	[0.14844649 0.12796591 0. 0. 0. 0. 0.02522813 0.13356401 0.30774125 0.20215741]	[0.97784102 0.99453371 1. 1. 1. 1. 0.99679487 0.92982456 0.87467018 0.98825065]
04405376	training	0	0	0	0	1	0	0	0	0	0.0	0.0	0	0	1	0	0	0	0	1	-0.9452430426522846	[0. 0. 0. 0. 0.01001761 0. 0. 0. ]	[0. 0. 0. 0. 0. 0. 0.00769039 0. 0. 0. 0. ]	[0.13739931 0.25063349 0. 0.02013958 0.0102932 0.05239241 0.27536232 0.41384083 0.46108165 0.42489013]	[0.98719252 0.95875435 1. 1. 1. 1. 0.93269231 0.87134503 0.7823219 0.88250653]
048a641c	training	1	0	0	0	1	0	0	0	0	1.0	1.0	0	0	1	0	0	0	0	1	0.5872985844232579	[0.00205183 0.00026961 0.00144869 0.0022782 0.22732277 0.00797386 0.0118305 0.00294103]	[0.01548637 0. 0.0023591 0.00177031 0. 0. 0.18995273 0.00146529 0. 0.00034733 0.01696934]	[0.12796318 0.1357982 0.12449799 0.18444666 0.25608235 0.19914461 0.51046699 0.34394464 0.5340403 0.3485817 ]	[0.99898353 0.98989564 0.99969107 1. 1. 0.99907792 0.70512821 0.87134503 0.90765172 0.93733681]
04e670a7	training	1	1	0	0	0	0	0	0	1	0.0	1.0	0	0	0	0	0	1	0	1	1.5449545116390246	[0.13201488 0.03454612 0. 0. 0. 0.02406676 0. 0.04730642]	[0. 0.08303231 0. 0.12244751 0.0185015 0. 0. 0.00577358 0.01198978 0.06808417 0. ]	[0.09056387 0.19361898 0.00401606 0.0221336 0.00093575 0.11226945 0.01825013 0.32802768 0.3766702 0.48322014]	[0.99003863 0.98244161 1. 1. 1. 1. 1. 0.87134503 0.76781003 0.75195822]
050088f6	training	0	1	0	0	0	0	1	0	1	0.0	0.0	0	0	0	0	0	1	1	0	0.21404340838327499	[0.00406568 0.00191901 0. 0. 0. 0.0010804 0.01438146 0.0087481 ]	[0.00033448 0.03302539 0. 0.00268864 0.00827054 0. 0.00049761 0. 0. 0.00073241 0.0376104 ]	[0.67387802 0.77689472 0.55042392 0.57048853 0.71834061 0.76503609 0.85024155 0.68096886 0.79915164 0.87195366]	[0.71742224 0.69074043 0.87611986 0.85149218 0.93799392 0.93499308 0.67307692 0.90643275 0.4591029 0.32114883]
05087200	training	0	0	0	1	0	0	0	0	0	1.0	0.0	0	0	0	0	0	0	0	0	-0.806218678028057	[0. 0. 0.0001705 0.00280531 0. 0. 0. 0. ]	[0. 0. 0.00282953 0. 0. 0. 0. 0.00028731 0. 0. 0. ]	[0.39528193 0.61564156 0.10664882 0.31465603 0.49812851 0.37743919 0.92968331 0.84705882 0.85450689 0.84039153]	[0.94937996 0.94351499 0.98548038 0.99573662 0.79756839 0.96864915 0.32692308 0.38596491 0.17941953 0.38120104]
05185741	training	0	1	0	0	0	0	0	0	1	0.0	1.0	0	0	0	0	1	1	0	0	1.452117126860904	[0.02359295 0.06633365 0. 0. 0. 0.00018628 0. 0.03850832]	[0. 0.06374648 0. 0.08193164 0. 0. 0. 0.02534622 0.03878996 0.02304457 0. ]	[0.57456847 0.84392997 0.36390004 0.48793619 0.47067998 0.37957765 0.35802469 0.41245675 0.90774125 0.84338793]	[0.67818662 0.72237866 0.92338585 0.95428707 0.94650456 0.99400645 0.99038462 0.94736842 0.27968338 0.42819843]
0559cdbf	training	0	0	0	0	0	0	1	0	0	0.0	0.0	0	0	1	0	0	0	1	0	-0.072116330809687	[0. 0. 0. 0. 0. 0. 0.03662152 0. ]	[0. 0. 0. 0. 0. 0. 0.02827351 0. 0. 0. 0.04225225]	[0.67675489 0.54399908 0.54930834 0.62612164 0.68558952 0.81983427 0.96188943 1. 0.88398727 0.84039153]	[0.88127668 0.8709624 0.77448255 0.842018 0.73738602 0.7736284 0.11217949 0. 0.27440633 0.53655352]
2001ad53	training	0	1	0	0	0	0	0	0	0	0.0	0.0	0	0	0	0	0	1	0	1	0.27188091941493453	[0. 0.00505654 0. 0. 0. 0. 0. 0.00136637]	[0. 0. 0. 0. 0. 0. 0. 0.01675031 0. 0.00357515 0. ]	[0.22359033 0.07590417 0.10464079 0.1004985 0.45664379 0.36434109 0.70746108 0.66851211 0.82587487 0.66739912]	[0.91990242 0.99701839 0.99752858 1. 0.99574468 1. 0.66025641 0.79532164 0.42480211 0.49347258]
05dbab60	training	0	1	0	0	0	0	0	0	0	0.0	0.0	0	0	0	0	0	1	0	0	-0.06063677198586299	[0. 0.00294833 0. 0. 0. 0. 0. 0. ]	[0.00000000e+00 0.00000000e+00 0.00000000e+00 0.00000000e+00 0.00000000e+00 0.00000000e+00 0.00000000e+00 0.00000000e+00 6.74005841e-05 9.55096433e-03 0.00000000e+00]	[0.36973533 0.37514398 0.21240518 0.40857428 0.7386151 0.62416466 0.89103596 0.66020761 0.69883351 0.74930084]	[0.93230331 0.97614709 0.97034291 0.98981525 0.69848024 0.56754265 0.20512821 0.65497076 0.78364116 0.66449086]
06117588	training	0	1	0	0	0	1	0	1	0	0.0	1.0	1	0	0	1	1	1	0	0	2.587102313029939	[0.42775883 0.78635584 0.15839525 0. 0. 1.03802172 0.35857809 0.78405512]	[1.0715051 0.9961333 0. 0.72413033 0.998836 1.01167867 0.03659723 0.37307494 0.64390283 0.61133805 0.61276884]	[0.69493671 1. 0.12248996 0.97886341 0.01247661 0.99251537 0.28663446 1. 0.53340403 0.96803835]	[0.19780443 0. 0.8313253 0.00757935 1. 0.00368834 0.88461538 0. 0.63060686 0. ]
0619dc36	training	0	0	0	0	0	1	0	0	0	0.0	0.0	0	1	0	0	0	0	0	0	-0.14374270050913251	[0. 0. 0. 0. 0. 0.03527947 0.0067044 0. ]	[0.00548476 0. 0. 0. 0. 0.11736001 0. 0. 0. 0. 0.00486486]	[0.58055236 0.68071873 0.243195 0.42392822 0.59762944 0.74151296 0.90123457 0.93771626 0.86574761 0.85177787]	[0.86115064 0.84180885 0.98578931 0.97205116 0.76048632 0.81466113 0.16987179 0.02339181 0.17810026 0.16840731]
069b3cc1	training	1	1	0	0	0	0	0	0	1	0.0	1.0	0	0	0	1	0	0	0	0	0.588359340223408	[2.84095688e-02 4.57655431e-06 0.00000000e+00 0.00000000e+00 0.00000000e+00 0.00000000e+00 0.00000000e+00 1.39053205e-02]	[0. 0.01821419 0. 0.00817466 0. 0. 0. 0. 0. 0. 0. ]	[0.40471807 0.6099977 0.18473896 0.40358923 0.45134124 0.62924352 0.56790123 0.69065744 0.7669141 0.80563324]	[0.97296198 0.92893821 0.99876429 0.99455234 0.99635258 0.99861687 0.69230769 0.84210526 0.47097625 0.48302872]
06b8df2d	training	0	0	0	0	0	0	1	0	0	0.0	0.0	0	0	0	0	0	0	1	0	-0.6943409597396798	[0. 0. 0. 0. 0. 0. 0.00966909 0. ]	[0. 0. 0. 0. 0. 0. 0. 0. 0. 0. 0.02748834]	[0.28101266 0.41177148 0.3070058 0.37607178 0.54772302 0.68831863 0.93397746 0.98200692 0.76033934 0.79884139]	[0.96787965 0.94633096 1. 0.98484131 0.93860182 0.86168741 0.45512821 0.33918129 0.43271768 0.60966057]
e879f50c	training	0	0	0	0	0	1	0	1	1	0.0	0.0	0	0	0	0	0	0	0	0	0.9934309783755848	[0.01200046 0.00130889 0. 0. 0. 0.19905372 0.00031416 0.01918751]	[0.30880508 0.08221827 0. 0.00156604 0.00343074 0.14750031 0. 0. 0. 0. 0.00347326]	[0.52888377 0.83874683 0.55867916 0.64905284 0.54242046 0.55680299 0.70048309 0.84636678 0.81993637 0.67259289]	[0.9540557 0.47374524 0.7695397 0.46470867 0.85531915 0.8879668 0.54487179 0.50292398 0.52638522 0.65143603]
075de854	training	0	0	0	1	0	0	0	0	0	1.0	0.0	0	0	0	0	0	0	0	1	0.05764238672562831	[0. 0. 0. 0.01140011 0. 0. 0. 0. ]	[0. 0. 0.01185662 0. 0. 0. 0. 0. 0. 0. 0. ]	[0.3118527 0.28253859 0.02632753 0.06241276 0.09638178 0.10505213 0.53408481 0.82076125 0.60911983 0.38314023]	[0.82516772 0.94666225 1. 1. 0.9993921 1. 0.73076923 0.62573099 0.48021108 0.89295039]
0765dad4	training	0	0	1	0	0	0	0	0	0	0.0	0.0	0	0	0	1	0	0	0	1	1.2088255344623122	[0.00080891 0.00065902 0.18601234 0.00160744 0. 0. 0. 0.02890207]	[0. 0. 0.00042715 0. 0. 0. 0. 0.18124281 0.01549863 0.01680774 0. ]	[0.16754891 0.3347155 0.0470772 0.0995015 0.26232065 0.34990644 0.71014493 0.37923875 0.58748674 0.45325609]	[0.9939012 0.94169289 1. 1. 1. 0.99170124 0.64423077 0.9122807 0.75461741 0.84464752]
081c82ae	training	0	0	0	0	1	0	0	0	0	0.0	0.0	0	0	1	0	0	0	0	1	0.6641692776642251	[0.00000000e+00 1.58512339e-05 0.00000000e+00 1.92041571e-03 2.49174373e-01 0.00000000e+00 3.21737373e-02 0.00000000e+00]	[0. 0. 0.00087138 0. 0. 0. 0.24161408 0. 0. 0. 0. ]	[0.47733026 0.39507026 0.2204373 0.39461615 0.15283843 0.11761561 0.28073001 0.03598616 0.78960764 0.74430683]	[0.95669852 0.93490144 0.98609824 0.95168167 1. 0.99953896 0.99679487 1. 0.38918206 0.62532637]
0dd74738	training	0	1	0	0	0	0	0	0	0	0.0	1.0	1	0	0	0	1	1	0	1	1.8666666271363055	[4.92150204e-06 2.16629756e-01 0.00000000e+00 0.00000000e+00 0.00000000e+00 6.84585165e-03 0.00000000e+00 6.76520087e-03]	[1.61316341e-04 1.27357335e-03 0.00000000e+00 1.77262927e-01 6.98113208e-01 1.84213737e-02 0.00000000e+00 2.29849831e-03 4.64989141e-02 2.27960023e-01 0.00000000e+00]	[0.21898734 0.17772403 0.20035698 0.07098704 0.39145352 0.081529 0.58722491 0.41107266 0.81845175 0.62345186]	[0.99512096 1. 0.99969107 1. 0.93920973 1. 0.44230769 0.83040936 0.20448549 0.654047 ]
2d048ad7	training	0	1	0	0	0	0	0	0	1	0.0	0.0	0	0	0	0	0	1	0	0	0.6095019824259696	[0.00021162 0.01129287 0.0003004 0. 0. 0.03660197 0. 0.0216703 ]	[0.00854977 0.10903747 0. 0.00418839 0.01687566 0.04684641 0. 0. 0.00306298 0.01164139 0. ]	[0.47479862 0.78115642 0.29495761 0.57088734 0.38708671 0.75995723 0.71443908 0.8200692 0.82841994 0.91150619]	[0.91908925 0.67831704 0.96663577 0.87375651 0.99817629 0.95527893 0.74679487 0.42105263 0.40237467 0.39686684]
087f4344	training	0	0	0	1	0	0	0	0	0	1.0	0.0	0	0	0	0	0	0	0	1	0.9570714168476124	[0. 0. 0.00106715 0.09560383 0.01717305 0. 0. 0. ]	[0. 0. 0.09967521 0. 0. 0. 0.00678564 0.00282727 0. 0.00098158 0. ]	[0.1159954 0.23577517 0. 0.00099701 0.00374298 0.00213847 0.13472893 0.18269896 0.44114528 0.49360767]	[0.9723521 0.95395064 1. 1. 1. 1. 0.99358974 0.92982456 0.78100264 0.69190601]
08ceaa7a	training	0	0	0	0	0	1	0	1	1	0.0	0.0	0	0	0	0	0	0	0	0	-0.00932805926383451	[8.36655347e-05 8.87669099e-04 0.00000000e+00 0.00000000e+00 0.00000000e+00 3.08841262e-02 0.00000000e+00 3.22430140e-03]	[0.00000000e+00 5.15797208e-02 0.00000000e+00 8.67417327e-05 7.61748506e-04 1.25655728e-02 0.00000000e+00 0.00000000e+00 0.00000000e+00 0.00000000e+00 0.00000000e+00]	[0.56720368 0.78875835 0.34024989 0.54735793 0.24111042 0.48035285 0.640365 0.85536332 0.79554613 0.85417499]	[0.91949583 0.88023853 1. 0.83799147 1. 0.9538958 0.70192308 0.76023392 0.46833773 0.17493473]
0908f63e	training	0	1	0	0	0	0	0	0	0	0.0	1.0	1	0	0	0	0	1	0	0	1.5868453618326097	[0.00093509 0.13844015 0. 0. 0. 0.1573379 0. 0.03150151]	[0.09493467 0.17109968 0. 0.16988575 0.7973749 0.07039161 0. 0. 0.00951846 0.02472318 0. ]	[0.90126582 0.9249021 0.82329317 0.84745763 0.83562071 0.82838813 0.92646269 0.99238754 0.90774125 0.84019177]	[0.60703395 0.48003975 0.57089898 0.3133586 0.35197568 0.3494698 0.01602564 0. 0.18337731 0.2689295 ]
09407c86	training	0	0	0	0	0	1	0	1	1	0.0	0.0	0	0	0	0	0	0	0	1	1.263723606041866	[3.44505143e-04 9.21636028e-03 0.00000000e+00 0.00000000e+00 0.00000000e+00 6.69181999e-01 3.23428340e-03 8.55647943e-03]	[8.40216164e-01 6.75483713e-02 0.00000000e+00 2.25528505e-03 2.71065276e-01 4.33207271e-01 0.00000000e+00 0.00000000e+00 0.00000000e+00 1.77280080e-04 2.77477477e-02]	[0.77157652 0.64892882 0.23627845 0.49391825 0.29320025 0.53889334 0.61728395 0.64290657 0.81081654 0.84318817]	[0.81540964 0.91585224 0.97065184 0.93415443 0.98905775 0.94006455 0.64423077 0.80701754 0.39313984 0.28067885]
09532194	training	0	0	1	0	0	0	0	0	0	0.0	0.0	0	0	0	1	1	0	0	1	1.0134001098393723	[0.00000000e+00 2.94380058e-05 1.11005172e-01 0.00000000e+00 0.00000000e+00 0.00000000e+00 0.00000000e+00 1.02144535e-02]	[0.00000000e+00 0.00000000e+00 0.00000000e+00 0.00000000e+00 0.00000000e+00 0.00000000e+00 0.00000000e+00 1.22628723e-01 0.00000000e+00 7.38667002e-06 0.00000000e+00]	[0.21116226 0.32020272 0.01606426 0.0105683 0.28041173 0.32504678 0.75845411 0.65882353 0.74316013 0.78146225]	[0.99979671 0.99917177 1. 1. 1. 0.98939604 0.65064103 0.76608187 0.68469657 0.37467363]
09bcb531	training	0	1	0	0	0	0	0	0	0	0.0	1.0	0	0	0	0	0	0	0	0	0.0376671922719649	[0. 0.00310005 0. 0. 0. 0. 0. 0. ]	[0. 0. 0. 0.00096655 0. 0. 0. 0. 0.00802816 0. 0. ]	[0.85742232 0.87744759 0.58589915 0.69471585 0.63131628 0.63672815 0.92592593 0.92179931 0.87995758 0.87435078]	[0.30473674 0.27149246 0.802595 0.62908574 0.35927052 0.43476256 0. 0.00584795 0.06068602 0.13185379]
0a9d1925	training	0	1	0	0	0	0	0	0	0	0.0	1.0	0	0	0	0	0	0	0	0	-0.47695747512347847	[0. 0.00110981 0. 0. 0. 0. 0. 0. ]	[0. 0. 0. 0.00154602 0. 0. 0. 0. 0.00071342 0. 0. ]	[0.29551208 0.39587653 0.18027666 0.35852443 0.38022458 0.43517776 0.74235105 0.66228374 0.68716861 0.64902117]	[0.98922545 0.9827729 1. 0.97986736 0.96291793 0.98755187 0.30448718 0.57894737 0.41029024 0.57310705]
0ab12439	training	0	0	1	1	0	0	1	0	0	1.0	0.0	0	0	1	1	0	0	0	0	1.486235375776785	[1.27008711e-02 4.52914192e-04 4.48193935e-02 1.22842608e-01 6.86426684e-01 0.00000000e+00 1.43167028e-01 1.37303584e-02]	[0. 0.00371407 0.13832834 0. 0. 0.00182994 0.63178847 0.01384007 0.00787671 0.00236486 0.00405679]	[0.6310702 0.72379636 0.17670683 0.35832502 0.31565814 0.63940123 0.54589372 0.58408304 0.88313892 0.80663204]	[0.77658061 0.8192811 1. 0.99715775 0.99635258 0.81604426 0.87820513 0.73684211 0.23878628 0.46083551]
0b379aa0	training	0	0	0	0	0	0	1	0	0	0.0	0.0	0	0	0	0	0	0	1	1	-0.5909009548689659	[0. 0. 0. 0. 0. 0. 0.01249916 0. ]	[0. 0. 0. 0. 0. 0.000122 0. 0. 0. 0. 0.03333333]	[0.2990794 0.56242801 0.00981705 0.2109671 0.38583905 0.65971665 0.7310789 0.94394464 0.84093319 0.78505793]	[0.99369791 0.97830048 1. 1. 0.96231003 0.9714154 0.3525641 0.28070175 0.43139842 0.61227154]
0b3da7fc	training	0	1	0	1	0	1	0	0	0	1.0	0.0	0	1	0	0	1	1	0	0	0.6902436867456333	[0. 0.00250795 0.00107703 0.01200922 0. 0.12722892 0.03669441 0. ]	[1.09003181e-01 0.00000000e+00 1.26386455e-02 0.00000000e+00 6.12632482e-04 2.96219989e-01 1.06308385e-02 1.19008579e-03 7.27976879e-05 8.44671319e-03 2.75767134e-02]	[0.47882624 0.69039392 0.31771531 0.37387836 0.29756706 0.36113339 0.6747182 0.70449827 0.83435843 0.75449461]	[0.96157756 0.94235547 1. 0.98649929 0.9993921 0.97648686 0.56410256 0.73684211 0.51583113 0.69451697]
0b51836b	training	1	0	0	0	0	0	0	0	0	0.0	0.0	0	0	0	0	0	0	0	1	-0.7630616972786006	[0.00118608 0. 0. 0. 0. 0. 0. 0.00011664]	[0.00000000e+00 0.00000000e+00 0.00000000e+00 9.91334088e-05 0.00000000e+00 0.00000000e+00 0.00000000e+00 0.00000000e+00 0.00000000e+00 0.00000000e+00 0.00000000e+00]	[0.02773303 0.03155955 0.02097278 0.12123629 0.00966937 0.00053462 0.23617821 0.22906574 0.32067869 0.31921694]	[0.99552755 0.99850919 1. 1. 1. 1. 0.89423077 0.97660819 0.87598945 0.95691906]
0c17ca0b	training	0	0	1	0	0	0	0	0	0	0.0	0.0	0	0	0	1	0	0	0	0	-0.8889041390746316	[1.47645061e-05 0.00000000e+00 1.62379839e-03 0.00000000e+00 0.00000000e+00 0.00000000e+00 0.00000000e+00 1.69130022e-03]	[0. 0. 0. 0. 0. 0. 0. 0. 0.00045683 0. 0. ]	[0.87652474 0.93261921 0.77086122 0.79322034 0.82532751 0.85298049 0.98604402 0.93702422 0.94846235 0.9300839 ]	[0.72453751 0.64170946 0.67160951 0.63216485 0.78844985 0.78008299 0.08012821 0.06432749 0.13984169 0.27023499]
0c55a5e3	training	0	0	0	1	0	0	0	0	0	1.0	0.0	0	0	0	0	0	0	0	0	0.6521199819756218	[0. 0. 0. 0.06292186 0.00577939 0. 0. 0. ]	[0. 0. 0.06472679 0. 0. 0. 0.00447852 0. 0. 0. 0. ]	[0.78607595 0.83010827 0.62851406 0.71326022 0.75452277 0.8078054 0.8545357 0.79307958 0.78409332 0.84838194]	[0.51514535 0.47573298 0.7574915 0.65869256 0.88510638 0.80728446 0.34294872 0.33918129 0.5408971 0.28851175]
0cb16cf5	training	0	0	0	1	0	0	0	0	0	1.0	0.0	0	0	0	0	0	0	0	1	1.5305735670010512	[0. 0. 0.0481971 0.50316093 0.1172391 0. 0.00157079 0. ]	[0.00000000e+00 0.00000000e+00 5.26513003e-01 0.00000000e+00 0.00000000e+00 0.00000000e+00 7.03444844e-02 5.64263323e-02 0.00000000e+00 1.05709043e-04 0.00000000e+00]	[0.16006904 0.19454043 0. 0. 0.07423581 0.00213847 0.45464305 0.29757785 0.6038176 0.42409109]	[0.96605001 0.96140467 1. 1. 1. 1. 0.69551282 0.87134503 0.63984169 0.71671018]
0d0a320f	training	0	1	0	0	0	0	0	0	1	0.0	1.0	0	0	0	0	0	0	0	1	0.5479822682266374	[0.00037979 0.00931786 0. 0. 0. 0. 0. 0.00018329]	[0. 0. 0. 0.01544414 0. 0. 0. 0. 0.0018709 0. 0. ]	[0.22393556 0.17588113 0.1519411 0.11924227 0.18434186 0.17642342 0.62855609 0.68788927 0.70159067 0.6961646 ]	[0.94755032 0.96140467 1. 1. 0.99392097 0.97325957 0.62820513 0.66081871 0.60817942 0.60835509]
0d28e131	training	0	1	0	0	0	0	0	0	1	0.0	1.0	1	0	0	0	0	0	0	0	1.45171031872117	[0.00276588 0.07787938 0. 0. 0. 0.00914077 0. 0.01104761]	[3.22632683e-04 3.66397257e-02 0.00000000e+00 1.01368041e-01 4.68299543e-01 4.87983409e-04 0.00000000e+00 0.00000000e+00 3.25769490e-03 9.55096433e-03 0.00000000e+00]	[0.35696203 0.63683483 0.12204373 0.46480558 0.26918278 0.64955894 0.51315083 0.9467128 0.75227996 0.7806632 ]	[0.93027038 0.93788305 0.9978375 0.98815727 0.97203647 0.88289534 0.77564103 0.18128655 0.46569921 0.36031332]
0d56ec2e	training	0	1	0	0	0	0	0	0	0	0.0	0.0	1	0	0	0	1	1	0	1	1.684787500923266	[0.01162459 0.16031938 0.00558587 0. 0. 0.00828504 0. 0.03374269]	[0.00048395 0.15718834 0. 0.00190006 0.10910582 0.00841771 0. 0.06684799 0.39214409 0.05989112 0. ]	[0.24971231 0.23266528 0.0243195 0.10089731 0.13287586 0.04036354 0.19753086 0.17024221 0.50498409 0.48861366]	[0.9510063 0.9860858 1. 1. 1. 1. 0.89423077 0.92397661 0.676781 0.74543081]
408da27c	training	0	1	0	0	0	1	0	1	1	0.0	1.0	1	0	0	0	0	1	0	0	2.186222757374475	[0.03726561 0.4029746 0.00305274 0. 0. 0.91298767 0.06303484 0.16064019]	[9.24907243e-01 7.57384276e-01 0.00000000e+00 3.53063635e-01 9.89511309e-01 8.95327559e-01 8.14276990e-04 5.94736439e-03 2.45937243e-01 2.33271039e-01 1.37207207e-01]	[0.44372842 0.51946556 0.24029451 0.45702891 0.36556457 0.61373964 0.64680623 0.92941176 0.81124072 0.75349581]	[0.97072576 0.92512838 0.99691072 0.94765514 0.98115502 0.85846012 0.5224359 0.19883041 0.27968338 0.36814621]
0df7edbc	training	0	1	0	0	0	0	0	0	0	0.0	1.0	1	0	0	0	0	1	0	0	1.487592061713812	[0.00058202 0.10341411 0. 0. 0. 0.00659414 0. 0.00314099]	[0. 0. 0. 0.16225158 0.13012314 0. 0. 0.00279751 0.00404755 0.00397164 0. ]	[0.35017261 0.50863856 0.29674253 0.30488534 0.53961323 0.71932638 0.75738057 0.98200692 0.72322375 0.81502197]	[0.9174629 0.8709624 0.99413037 0.98057793 0.82553191 0.7648686 0.56730769 0.39181287 0.46569921 0.39556136]
0e2087e0	training	0	0	0	0	0	0	1	0	0	0.0	0.0	0	0	1	0	0	0	0	1	-0.15118212559245248	[0. 0. 0. 0. 0.0546015 0. 0. 0. ]	[0. 0. 0. 0. 0. 0. 0.03867816 0. 0. 0. 0. ]	[0.30069045 0.11610228 0.3145917 0.20378863 0.33499688 0.08634055 0.49221685 0.31695502 0.34782609 0.26967639]	[0.9817036 0.9827729 0.99258573 1. 0.99392097 0.99677271 0.74679487 0.90643275 0.92348285 0.85509138]
0e33d004	training	0	1	0	0	0	0	0	0	0	0.0	0.0	0	0	0	0	1	0	0	1	0.005770289569193847	[0. 0.00321274 0. 0. 0. 0. 0. 0. ]	[0. 0. 0. 0. 0. 0. 0. 0. 0.0102208 0. 0. ]	[0.15120829 0.25328265 0.00089246 0.09870389 0.07485964 0.11307137 0.51851852 0.64221453 0.76246023 0.69836197]	[0.99512096 0.98641709 1. 1. 1. 0.99907792 0.75961538 0.75438596 0.44195251 0.62924282]
0e5f0031	training	0	0	0	1	0	0	0	0	0	1.0	0.0	0	0	0	0	0	0	0	0	0.3466433043578654	[0. 0. 0.01251166 0.01990466 0. 0. 0. 0. ]	[0.00000000e+00 0.00000000e+00 1.61830520e-02 0.00000000e+00 0.00000000e+00 0.00000000e+00 0.00000000e+00 1.96222372e-02 0.00000000e+00 8.30571055e-05 0.00000000e+00]	[0.85512083 0.93941488 0.64859438 0.79162512 0.88833437 0.94279604 0.99570585 0.90588235 0.94400848 0.91110667]	[0.73022972 0.48219314 0.71794872 0.49786831 0.45957447 0.48409405 0.26923077 0.09356725 0.09762533 0.26501305]
0e884eec	training	0	1	0	0	0	1	0	0	1	0.0	0.0	1	0	0	0	1	1	0	0	1.4945522466571075	[0.00076945 0.0670694 0.00047896 0. 0. 0.34788764 0.02300335 0.02080383]	[0.12542855 0.18285424 0. 0.00269551 0.40660418 0.36918496 0. 0. 0.03273712 0.14156706 0.03522874]	[0.74441887 0.88597097 0.50647033 0.70229312 0.72676232 0.73028602 0.82501342 0.81245675 0.95694592 0.8747503 ]	[0.44317951 0.34702667 0.89959839 0.51871151 0.91306991 0.59797142 0.375 0.3625731 0.18601583 0.1618799 ]
0ec8c2b4	training	0	1	0	0	0	0	0	0	1	0.0	1.0	1	0	0	0	1	1	0	1	1.916901097994814	[0.01594638 0.22828083 0.01252846 0. 0. 0.27553834 0.0784697 0.08198224]	[0.04891713 0.56006105 0. 0.02363081 0.3787294 0.37662821 0. 0.06514622 0.35634493 0.21725474 0.0519996 ]	[0.00655926 0.06749597 0. 0.48015952 0.00374298 0.48329324 0.17606012 0.69411765 0.36352068 0.78505793]	[1. 1. 1. 0.78351492 1. 0.58875058 0.89102564 0.74269006 0.85092348 0.35770235]
0f15dc92	training	0	1	0	0	0	0	0	0	0	0.0	1.0	0	0	0	0	1	0	0	0	0.27136223737630544	[0.00011812 0.00664393 0. 0. 0. 0. 0. 0.00074151]	[0. 0. 0. 0.00905418 0. 0. 0. 0. 0.00566914 0. 0. ]	[0.73578826 0.73358673 0.44154395 0.41415753 0.71709295 0.72413793 0.69028449 0.9799308 0.84029692 0.89672393]	[0.72453751 0.64204075 0.98115539 0.98626243 0.89908815 0.96357769 0.74038462 0.35087719 0.31530343 0.35770235]
4dbe5367	training	0	1	0	0	0	0	0	0	1	0.0	0.0	0	0	0	0	0	0	0	0	0.7159689233601889	[0.00312713 0.00844799 0. 0. 0. 0.06114526 0. 0.02233683]	[2.50857095e-04 2.58498295e-01 0.00000000e+00 1.80635549e-03 1.83789745e-03 1.04205434e-02 0.00000000e+00 0.00000000e+00 2.11719866e-03 0.00000000e+00 0.00000000e+00]	[0.25350978 0.39990786 0.1215975 0.20618146 0.4217093 0.33413526 0.68652711 0.87612457 0.76182397 0.64342789]	[0.97824761 0.97664403 0.99474822 0.99502605 0.97993921 1. 0.69230769 0.64912281 0.44722955 0.77154047]
0fb718db	training	0	0	0	0	1	0	0	0	0	0.0	0.0	0	0	1	0	0	0	0	1	-0.033198565056474706	[0. 0. 0. 0. 0.02366799 0. 0.00065228 0. ]	[0. 0. 0. 0. 0. 0. 0.02094501 0. 0. 0. 0. ]	[0.31530495 0.47592721 0.01985721 0.07517448 0.08702433 0.36380647 0.36661299 0.81314879 0.56267232 0.61725929]	[0.83268957 0.82540997 1. 1. 0.99878419 0.96173352 0.75641026 0.61403509 0.50263852 0.56527415]
4e6a085f	training	0	0	1	0	0	0	0	0	0	0.0	0.0	0	0	0	1	0	0	1	0	1.2201114657663334	[1.03351543e-04 4.52892397e-06 1.29496648e-01 2.77661484e-03 0.00000000e+00 3.35295433e-04 5.86531414e-02 2.32449636e-03]	[0. 0. 0.00365196 0. 0. 0.00272919 0.00027143 0.14624483 0.00209699 0.00146995 0.15370431]	[0.33647871 0.68878139 0.05912539 0.47577268 0.24360574 0.65570703 0.56414385 0.77923875 0.70074231 0.77327207]	[0.8989632 0.73148915 1. 0.98034107 0.99878419 0.97003227 0.75320513 0.54385965 0.72427441 0.70626632]
10156b00	training	0	1	0	0	0	0	0	0	0	0.0	0.0	0	0	0	0	0	1	0	0	1.2540327174095178	[0. 0.06258294 0.0022246 0. 0. 0. 0. 0.01863763]	[0. 0.00191036 0. 0. 0. 0. 0. 0.10641089 0.05811428 0.06507656 0. ]	[0.49746835 0.48640866 0.40539938 0.58823529 0.41328759 0.47286822 0.79388084 0.64152249 0.71304348 0.71953656]	[0.80300874 0.81845287 0.75810936 0.64069162 0.94346505 0.98662978 0.55448718 0.83625731 0.40237467 0.59399478]
10212be4	training	1	0	0	0	0	0	0	0	1	0.0	0.0	0	1	0	0	0	0	0	0	0.33758784442094303	[0.00091249 0.00049884 0. 0. 0. 0.11414947 0.00020944 0.00715678]	[0.04507066 0.0762147 0. 0.00038851 0.01268149 0.13112517 0. 0. 0. 0. 0.00307631]	[0.66731876 0.76710435 0.24788041 0.36729811 0.62507798 0.80566693 0.91304348 0.98200692 0.89331919 0.93387934]	[0.88961171 0.78234222 0.95026259 0.94978683 0.65227964 0.60212079 0.34935897 0.07017544 0.20580475 0.16579634]
10a251f4	training	0	1	0	0	0	0	0	0	0	0.0	1.0	0	0	0	0	1	0	0	0	1.508889850184891	[0.00050199 0.11496221 0. 0. 0. 0.00015559 0. 0.007715 ]	[0. 0.09076659 0. 0.04523788 0.03668112 0.00207393 0. 0.00860979 0.22991088 0.04146877 0. ]	[0.37986191 0.40693389 0.23717091 0.2333001 0.50280724 0.26249666 0.8475577 0.19031142 0.83541888 0.52996404]	[0.96808294 0.97714096 0.99629286 0.99952629 0.99331307 0.99861687 0.42307692 1. 0.35751979 0.83159269]
10ac058d	training	0	1	0	0	0	0	0	0	1	0.0	1.0	0	0	0	0	0	0	0	0	0.253067834881585	[0.00012824 0.0046063 0.00046215 0. 0. 0.0103569 0. 0.00546548]	[0.00000000e+00 5.41338082e-02 0.00000000e+00 4.22150484e-03 6.12632482e-05 0.00000000e+00 0.00000000e+00 1.57731836e-03 6.84298267e-04 0.00000000e+00 0.00000000e+00]	[0.81979287 0.87836904 0.58567604 0.63230309 0.68839676 0.77091687 0.97852925 0.98408304 0.88313892 0.89552537]	[0.47062411 0.45684943 0.31016373 0.36404548 0.3775076 0.15767635 0.08653846 0. 0.33509235 0.28067885]
0f954ca6	training	0	1	0	0	0	1	0	1	1	0.0	0.0	0	0	0	0	1	0	0	1	0.7783490845430061	[0.00085184 0.00590538 0. 0. 0. 0.11511911 0. 0.00603203]	[0.24416757 0.08523145 0. 0.00108681 0.01629602 0.03287433 0. 0. 0.00258369 0.00187621 0. ]	[0.21196778 0.49262843 0.05131638 0.06979063 0.3147224 0.31408714 0.58293076 0.62906574 0.67507953 0.67159409]	[0.93372637 0.93572967 1. 0.99976315 1. 0.9944675 0.79807692 0.93567251 0.49472296 0.72454308]
6573140a	training	0	0	0	1	0	0	0	0	0	1.0	0.0	0	0	0	0	0	0	0	0	-0.13793379132384564	[0. 0. 0. 0.00874445 0. 0. 0. 0. ]	[0. 0. 0.00924191 0. 0. 0. 0. 0. 0. 0. 0. ]	[0.74464902 0.76848652 0.47791165 0.49830508 0.7819713 0.54798182 0.92163178 0.52733564 0.94188759 0.97103476]	[0.79264078 0.8108332 0.95118937 0.89791568 0.7343465 0.97602582 0.375 0.88888889 0.09102902 0.11879896]
1103dbbf	training	0	0	0	0	1	1	1	1	1	0.0	0.0	0	0	1	0	0	0	0	0	0.9443283380323525	[0. 0. 0. 0.00059216 0.48811096 0.01646673 0.00431238 0. ]	[7.94380801e-03 0.00000000e+00 1.16909083e-04 2.40313369e-05 1.16400172e-03 3.99454162e-02 3.85831580e-01 0.00000000e+00 0.00000000e+00 0.00000000e+00 0.00000000e+00]	[0.69424626 0.80684174 0.75122713 0.70887338 0.89644417 0.83106121 0.83628556 0.81453287 0.84241782 0.84398722]	[0.81012401 0.72088786 0.84460921 0.80530554 0.60790274 0.70493315 0.72115385 0.40935673 0.31530343 0.61488251]
11214bef	training	0	1	0	0	0	0	0	0	1	0.0	1.0	0	0	0	0	0	0	0	0	-0.6847846327206035	[9.86475422e-05 4.98844420e-04 0.00000000e+00 0.00000000e+00 0.00000000e+00 0.00000000e+00 0.00000000e+00 1.15808242e-03]	[0. 0. 0. 0.00095324 0. 0. 0. 0. 0. 0. 0. ]	[0.76547756 0.81041235 0.38018742 0.57228315 0.57797879 0.64902433 0.94471283 0.95155709 0.84878049 0.78945266]	[0.79731653 0.71890012 0.98980538 0.95736618 0.94528875 0.95573997 0.16025641 0.35672515 0.27836412 0.29895561]
80ff61ff	training	0	1	0	0	0	0	0	0	1	0.0	1.0	0	0	0	0	1	0	0	0	0.21755106758703685	[0.0023362 0.00433367 0. 0. 0. 0. 0. 0.00443237]	[0. 0.00055965 0. 0.00363727 0. 0. 0. 0. 0.01096977 0. 0. ]	[0.49401611 0.69027874 0.23092369 0.4227318 0.53742982 0.72814755 0.82447665 0.983391 0.84687169 0.79684379]	[0.94368774 0.85820772 0.99969107 0.97631454 0.98541033 0.86030429 0.61217949 0.02339181 0.33509235 0.48955614]
118e3f3b	training	0	1	0	0	0	0	0	0	0	0.0	1.0	0	0	0	1	0	0	0	1	-0.4254675728373793	[0. 0.00107109 0.00053585 0. 0. 0. 0. 0.00039158]	[0. 0. 0. 0.00197854 0. 0. 0. 0.00063209 0. 0. 0. ]	[0.43360184 0.48064962 0.11691209 0.23130608 0.29819089 0.41432772 0.74718196 0.90795848 0.7864263 0.84099081]	[0.99471437 0.98061951 1. 0.99857887 1. 0.98201936 0.62820513 0.0877193 0.50395778 0.44255875]
11915f29	training	0	1	0	0	0	0	0	0	0	0.0	1.0	0	0	0	0	0	0	0	1	0.26560984636087087	[0. 0.00542339 0. 0. 0. 0. 0. 0. ]	[0. 0. 0. 0.00989269 0. 0. 0. 0. 0. 0. 0. ]	[0.20621404 0.21239346 0.048639 0.0219342 0.35059264 0.35685646 0.32098765 0.54740484 0.4485684 0.52217339]	[0.97113234 0.9981779 0.99629286 1. 0.96170213 0.97602582 0.92948718 0.8128655 0.90501319 0.78198433]
11e42304	training	0	1	0	0	0	0	0	0	0	0.0	0.0	1	0	0	0	1	1	0	1	1.1198846466940855	[0.00000000e+00 4.16077435e-02 3.69719937e-04 0.00000000e+00 0.00000000e+00 2.64883392e-02 3.49064507e-05 4.89060704e-03]	[0. 0.00992114 0. 0. 0.08129633 0.05210272 0. 0.00460299 0.01682355 0.10737019 0. ]	[0.12635213 0.21861322 0.03168228 0.29830508 0.11852776 0.42502005 0.36392915 0.52110727 0.47274655 0.52257291]	[0.99512096 0.95825741 1. 0.99692089 1. 0.96911019 0.92307692 0.84795322 0.76649077 0.81984334]
11f859c7	training	0	0	0	0	0	1	0	1	1	0.0	0.0	0	1	0	0	1	0	0	0	0.0861651109678307	[9.86475422e-06 1.21278689e-04 0.00000000e+00 0.00000000e+00 0.00000000e+00 5.30139334e-02 4.99162245e-03 1.09976172e-03]	[2.87649469e-02 2.14703638e-02 0.00000000e+00 0.00000000e+00 2.00943454e-02 5.78092048e-02 0.00000000e+00 0.00000000e+00 0.00000000e+00 1.51012919e-05 3.96943535e-03]	[0.6726122 0.81686247 0.25435074 0.4552343 0.71085465 0.84549586 0.98336017 1. 0.93510074 0.9019177 ]	[0.86257369 0.812324 0.99752858 0.95523449 0.93617021 0.76855694 0.33974359 0. 0.13192612 0.39686684]
6af054a5	training	0	1	0	0	0	0	0	0	0	0.0	1.0	0	0	0	0	0	0	0	1	-0.9858145248406497	[5.41365225e-04 2.03801579e-05 0.00000000e+00 0.00000000e+00 0.00000000e+00 0.00000000e+00 0.00000000e+00 9.91451852e-04]	[0. 0. 0. 0.00049154 0. 0. 0. 0. 0. 0. 0. ]	[0.03958573 0.05114029 0. 0.00239282 0.01154086 0. 0.29468599 0.07612457 0.3883351 0.32161406]	[1. 0.99602452 1. 1. 1. 1. 0.94230769 0.98830409 0.66490765 0.76762402]
121ac7cf	training	0	0	0	0	0	0	1	0	0	0.0	0.0	0	0	0	0	0	0	1	1	0.29196489288201677	[0. 0. 0. 0. 0. 0.00014902 0.09688207 0. ]	[0. 0. 0. 0. 0. 0.00434189 0.00583565 0. 0. 0. 0.26148655]	[0.1009206 0.07348537 0.07831325 0.25962114 0.13474735 0.05078856 0.69457864 0.51349481 0.63711559 0.56112665]	[0.99756048 0.99900613 0.99938214 0.98839413 1. 1. 0.67948718 0.87719298 0.55145119 0.9073107 ]
12768723	training	0	1	0	0	0	1	0	0	1	0.0	1.0	0	0	0	0	0	1	0	1	1.4762508376407901	[8.76027364e-04 2.60775442e-02 8.11899195e-06 0.00000000e+00 0.00000000e+00 8.82881481e-01 8.55063675e-02 3.20263943e-02]	[0.9091789 0.26622581 0. 0.00971507 0.2884097 0.82017811 0.00606184 0. 0.00228413 0.01353977 0.15648649]	[0.80057537 0.59652154 0.42324855 0.20877368 0.50124766 0.58700882 0.72517445 0.82906574 0.88483563 0.75089892]	[0.52449685 0.72552592 0.9922768 1. 0.87355623 0.83033656 0.44551282 0.14619883 0.2994723 0.39556136]
127ebf4e	training	0	0	0	1	0	0	0	0	0	1.0	1.0	0	0	0	0	0	0	0	0	0.42155313728126104	[0. 0.00054121 0.00119349 0.02597625 0. 0. 0. 0. ]	[0. 0. 0.0267786 0.0009872 0. 0. 0. 0.00165683 0. 0. 0. ]	[0.90978136 0.96222069 0.79205712 0.866999 0.78321896 0.87436514 0.90338164 0.98615917 0.91367975 0.91290451]	[0.49989835 0.28490972 0.557924 0.42396968 0.62370821 0.55417243 0.30769231 0.02339181 0.06332454 0.13968668]
128e8338	training	0	1	0	0	0	0	0	0	0	0.0	1.0	0	0	0	0	0	0	0	0	0.054480567029067686	[0.00137613 0.00275051 0. 0. 0. 0. 0. 0.00230783]	[0. 0. 0. 0.00248724 0. 0. 0. 0. 0.00596941 0. 0. ]	[0.6552359 0.89437918 0.39825971 0.58484546 0.55520898 0.61801657 0.84702093 0.77785467 0.87889714 0.91610068]	[0.77841025 0.67268511 0.87488415 0.82543818 0.81823708 0.88612264 0.28846154 0.42105263 0.27308707 0.24673629]
12c0ebcc	training	0	1	0	0	0	0	0	0	0	0.0	1.0	1	0	0	0	0	0	0	1	1.7884488856683118	[0.00906571 0.14279536 0. 0. 0. 0.08494151 0. 0.05387166]	[6.61426541e-02 5.03179852e-02 0.00000000e+00 2.16358131e-01 4.35336642e-01 2.20816276e-02 0.00000000e+00 0.00000000e+00 0.00000000e+00 4.53038757e-05 0.00000000e+00]	[0.44085155 0.80672656 0.05198572 0.31046859 0.13318777 0.57551457 0.65968867 0.97301038 0.92704136 0.86296444]	[0.82313478 0.72171608 0.99938214 0.99597347 0.94711246 0.94744122 0.49358974 0.16374269 0.18997361 0.38642298]
6e1eb9ec	training	0	1	0	1	0	0	0	0	0	1.0	1.0	0	0	0	0	0	0	0	0	1.6550648211012413	[2.37740577e-03 1.52811148e-02 6.92384610e-03 4.26126813e-01 2.91776750e-01 0.00000000e+00 4.18877409e-04 7.64001133e-03]	[0. 0.10226405 0.44916464 0. 0. 0. 0.1772862 0.01031705 0.03746169 0.00188011 0. ]	[0.14223245 0.32158489 0.02610442 0.30628116 0.02838428 0.29778134 0.39130435 0.61799308 0.52004242 0.68697563]	[1. 0.99519629 1. 0.98484131 1. 0.99861687 0.87820513 0.85964912 0.69920844 0.73629243]
12fe65ac	training	0	0	0	0	0	1	0	0	1	0.0	0.0	0	0	0	0	0	0	0	0	0.27577922856440296	[0.00045871 0.00034095 0. 0. 0. 0.06948066 0.00987853 0.00330762]	[3.76285643e-03 4.67565505e-02 0.00000000e+00 6.80887878e-05 1.31715984e-02 1.19960303e-01 0.00000000e+00 0.00000000e+00 0.00000000e+00 0.00000000e+00 1.10151831e-02]	[0.50126582 0.92904861 0.32418563 0.66440678 0.61915159 0.91873831 0.76113795 0.98477509 0.93446448 0.94546544]	[0.84468388 0.6697035 0.9922768 0.68972051 0.8668693 0.35361918 0.18269231 0. 0.09234828 0.19451697]
13121e70	training	1	0	0	0	0	0	0	0	0	0.0	1.0	0	0	0	0	0	0	0	1	-0.26680543211867713	[0.00298409 0.00041875 0. 0. 0. 0. 0. 0.00465732]	[0. 0. 0. 0.00315612 0. 0. 0. 0. 0. 0. 0. ]	[0.19436133 0.20156646 0.14725569 0.13619143 0.11946351 0.00294039 0.47504026 0.33425606 0.47104984 0.5009988 ]	[0.99532425 0.99138645 1. 1. 0.99574468 1. 0.69230769 0.84795322 0.69788918 0.78981723]
13da32bc	training	0	1	0	0	0	0	0	0	1	0.0	1.0	1	0	0	0	1	1	0	0	1.2163266048455936	[0.00283776 0.04307453 0. 0. 0. 0.04951196 0. 0.01048939]	[0. 0.15069957 0. 0.00686676 0.13477915 0.02071703 0. 0. 0.09024001 0.0088116 0. ]	[0.4296893 0.44240958 0.38174922 0.52701894 0.52557704 0.6578455 0.69511541 0.93217993 0.88568399 0.80723132]	[0.99654401 0.98939871 0.99660179 0.90620559 0.93495441 0.90087598 0.47435897 0.11695906 0.22955145 0.4386423 ]
14248e49	training	0	1	0	0	0	0	0	0	0	0.0	0.0	0	0	0	1	1	0	0	1	0.22503913039713025	[0.00838504 0.00114185 0. 0. 0. 0. 0. 0.01050606]	[0. 0. 0. 0.00110544 0. 0. 0. 0.00473196 0.01141468 0.00012836 0. ]	[0.0840046 0.03870076 0.0258813 0.0221336 0.0102932 0.04089816 0.08266237 0.06366782 0.44772004 0.34518578]	[0.99613743 0.98691403 1. 1. 1. 1. 0.99679487 1. 0.74670185 0.86292428]
145b3189	training	0	0	1	0	0	0	1	0	0	0.0	0.0	0	0	0	1	0	0	1	0	1.7033249642276784	[1.97295084e-05 5.34770371e-03 4.02863016e-01 1.71857921e-02 0.00000000e+00 0.00000000e+00 2.10450991e-01 8.53065169e-02]	[0.00000000e+00 0.00000000e+00 1.33483482e-02 0.00000000e+00 0.00000000e+00 2.48108175e-04 0.00000000e+00 3.16961629e-01 8.10966244e-03 1.30361902e-01 6.91674109e-02]	[0.51841197 0.65653075 0.3556448 0.48215354 0.22645041 0.54423951 0.64090177 0.7384083 0.85980912 0.84338793]	[0.83106322 0.87659433 0.93975904 0.90738986 0.99756839 0.73490088 0.66025641 0.22807018 0.27704485 0.35639687]
33d4ff37	training	0	0	0	0	0	1	0	1	0	0.0	0.0	0	1	1	0	0	0	0	0	0.21280449556605738	[0. 0.00046195 0. 0. 0. 0.0487378 0.04278687 0. ]	[0.02516535 0. 0. 0. 0. 0.13151153 0.02999254 0. 0. 0.00085685 0.04018018]	[0.68711162 0.8281502 0.60754128 0.69112662 0.84466625 0.90056135 0.84326355 0.90311419 0.91028632 0.86775869]	[0.83899166 0.77671029 0.91164659 0.72288015 0.80547112 0.61917935 0.37179487 0.13450292 0.24274406 0.26240209]
14726c20	training	0	1	0	0	0	0	0	0	1	0.0	0.0	0	0	0	0	1	0	0	0	0.16513365000653601	[0.00750613 0.00129527 0. 0. 0. 0. 0. 0.01318881]	[0. 0.01709978 0. 0.00396584 0. 0. 0. 0. 0.00579645 0. 0. ]	[0.47537399 0.712739 0.18763945 0.40358923 0.57361198 0.71611868 0.82984434 0.98200692 0.81611877 0.75329604]	[0.95852816 0.84661256 0.99907322 0.98649929 0.96960486 0.92761641 0.625 0.07017544 0.35883905 0.66318538]
1126654b	training	0	0	0	0	0	1	0	1	1	0.0	0.0	0	0	0	0	0	0	0	0	0.8081313033578827	[0.00852808 0.00068877 0. 0. 0. 0.13016914 0. 0.01587989]	[0.23622376 0.07183923 0. 0.00062882 0.00122526 0.05508001 0. 0. 0. 0. 0. ]	[0.5410817 0.77113568 0.54439982 0.58165503 0.55801622 0.62817428 0.79924852 0.88788927 0.84708378 0.7067519 ]	[0.96422037 0.67649495 0.87581094 0.66982473 0.84255319 0.91332411 0.45833333 0.19298246 0.40897098 0.54569191]
77aa6870	training	1	1	0	0	0	0	0	0	0	0.0	1.0	1	0	0	0	0	1	0	0	1.887433604875378	[0.16340163 0.17092286 0.00604068 0. 0. 0.1409731 0.00118682 0.11777448]	[0.00426457 0.43429153 0. 0.24591668 0.32059058 0.08361246 0. 0.01124512 0.13005307 0.05693844 0. ]	[0.6410817 0.79543884 0.58857653 0.62632104 0.56331878 0.73215718 0.76274826 0.76055363 0.83987275 0.93707551]	[0.93718235 0.82027497 0.9459376 0.72098532 0.82553191 0.53941909 0.30448718 0.46783626 0.24406332 0.13446475]
14c88249	training	0	0	0	1	1	0	0	0	0	1.0	0.0	0	0	1	0	0	0	0	1	-0.3712120855560746	[0. 0. 0. 0.00208045 0.0168428 0. 0. 0. ]	[0. 0. 0.00216376 0. 0. 0. 0.01384271 0. 0. 0. 0. ]	[0.06685846 0.17449896 0.00490852 0.21216351 0.0658141 0.28869286 0.60815888 0.59377163 0.38515376 0.48102277]	[1. 1. 1. 1. 1. 0.99308437 0.68910256 0.80116959 0.92348285 0.83681462]
14f9c3c7	training	0	1	0	0	0	1	0	1	1	0.0	0.0	1	0	0	0	1	0	0	0	1.360303992355508	[4.28170678e-04 5.14032871e-02 0.00000000e+00 0.00000000e+00 0.00000000e+00 3.50849897e-01 3.36904521e-05 6.57357573e-03]	[0.4743507 0.0247857 0. 0.0235194 0.70889488 0.23618397 0. 0. 0.01564442 0.01921273 0.00468468]	[0.53383199 0.73842433 0.43440428 0.48095713 0.69588272 0.56776263 0.93344069 0.65813149 0.84029692 0.90990811]	[0.93738565 0.82425046 0.88353414 0.87754619 0.55866261 0.7021669 0.53846154 0.12865497 0.29023747 0.04960836]
8418fe3a	training	0	1	0	0	0	0	0	0	1	0.0	1.0	0	0	0	0	1	1	0	0	1.994744514554358	[0.01613761 0.31959937 0.00241134 0. 0. 0.11661286 0.00094333 0.08264043]	[3.06501049e-02 4.21405829e-01 0.00000000e+00 5.32429016e-03 3.03879058e-01 2.18982555e-01 0.00000000e+00 1.84780110e-01 4.89313263e-01 3.14805103e-01 2.70270270e-04]	[0.61737629 0.66079244 0.47099509 0.38424726 0.61478478 0.54370489 0.80622652 0.7467128 0.90031813 0.86036756]	[0.92600122 0.92148418 0.8897127 0.98626243 0.66869301 0.98201936 0.08653846 0.59064327 0.2348285 0.25718016]
153c8bcb	training	0	0	0	0	1	0	0	0	0	0.0	0.0	0	0	1	0	0	0	0	1	-0.8203046166754935	[0. 0. 0. 0. 0.01029282 0. 0. 0. ]	[0. 0. 0. 0. 0. 0. 0.00845943 0. 0. 0. 0. ]	[0.11910242 0.24303156 0. 0.04307079 0.04491578 0.23389468 0.36017177 0.49273356 0.68144221 0.81242509]	[0.9939012 0.9981779 1. 1. 0.99878419 0.98939604 0.95512821 0.95321637 0.55277045 0.33159269]
159292d7	training	0	1	0	0	0	0	0	0	0	0.0	1.0	1	0	0	0	0	1	0	1	1.4301153856334006	[0. 0.08072581 0. 0. 0. 0.1422848 0. 0.02541116]	[0.16252621 0.13225569 0. 0.07502747 0.41169577 0.08332317 0. 0. 0.02400959 0.03383095 0. ]	[0.18573072 0.0059894 0.00133869 0.04745763 0.00686213 0.11868484 0.07407407 0.21038062 0.16776246 0.09548542]	[0.99918683 1. 1. 0.99976315 1. 1. 1. 0.9005848 0.98021108 0.96736292]
15a68090	training	0	0	0	1	0	0	1	0	0	1.0	0.0	0	0	0	0	0	0	1	0	-0.13049716432885053	[0. 0. 0. 0.01103965 0. 0. 0.0016057 0. ]	[0. 0. 0.01148358 0. 0. 0. 0. 0. 0. 0. 0.00486256]	[0.79781358 0.88182446 0.56113342 0.64187438 0.7797879 0.79577653 0.91572732 0.9384083 0.90243902 0.88653616]	[0.80260215 0.64518801 0.90392339 0.81004263 0.94042553 0.85753804 0.31089744 0.19298246 0.16094987 0.1462141 ]
c36790ad	training	0	0	1	0	0	0	0	0	0	0.0	0.0	0	0	0	1	0	0	0	0	0.8102955399046783	[0.00000000e+00 1.13223099e-04 5.26922577e-02 2.82414076e-05 0.00000000e+00 0.00000000e+00 1.34761809e-04 1.28388849e-02]	[0.00000000e+00 0.00000000e+00 1.95815424e-05 0.00000000e+00 0.00000000e+00 0.00000000e+00 0.00000000e+00 5.88798652e-02 0.00000000e+00 4.98600226e-03 0.00000000e+00]	[0.50448792 0.48721493 0.32619366 0.42871386 0.70867124 0.77278802 0.92699946 0.94256055 0.90901379 0.82361167]	[0.93901199 0.9054166 0.99721965 0.96589294 0.82796353 0.82757031 0.26602564 0.21637427 0.18337731 0.34073107]
15f08a8e	training	1	1	0	0	0	0	0	1	1	0.0	1.0	0	0	0	0	0	0	0	0	2.2375699650549796	[0.05856095 0.45427145 0. 0. 0. 0.64222646 0.01957415 0.21224568]	[0.66881755 0.746265 0. 0.54512222 0.8402672 0.59899963 0. 0. 0.30282334 0.05511194 0.04972973]	[0.80575374 0.68025801 0.60620259 0.48055833 0.897068 0.89334403 0.95437466 1. 0.96542948 0.92628845]	[0.67859321 0.75898625 0.71362373 0.95026054 0.82978723 0.74366067 0.28525641 0. 0.17941953 0.2310705 ]
ecd75f92	training	0	1	0	0	0	0	0	0	1	0.0	0.0	0	0	0	0	0	0	0	1	0.5299669351864886	[0.01084373 0.00487449 0. 0. 0. 0.02280009 0. 0.02345325]	[0. 0.11676809 0. 0.0088216 0.01237518 0.00024811 0. 0. 0.00042223 0. 0. ]	[3.39470656e-02 4.35383552e-02 4.46229362e-04 7.21834497e-02 1.50343107e-01 1.94065758e-01 3.38701020e-01 6.02076125e-01 5.12831389e-01 6.41430284e-01]	[0.99674731 0.99453371 1. 1. 0.99756839 1. 0.99358974 0.87719298 0.71635884 0.60052219]
1607be04	training	0	0	0	0	0	1	0	0	0	0.0	0.0	0	1	0	0	0	0	0	0	-0.06063677198586299	[0. 0. 0. 0. 0. 0.04049166 0.01522808 0. ]	[0.02314889 0. 0. 0. 0. 0.09625473 0.00732849 0. 0. 0.00012557 0.01738739]	[0.74464902 0.89276664 0.68317715 0.79700897 0.91266376 0.97567495 0.90445518 0.97508651 0.92746554 0.90870955]	[0.79751982 0.72121915 0.83225209 0.65679773 0.62674772 0.52512679 0.27564103 0.07017544 0.14907652 0.11227154]
166af233	training	0	0	0	1	0	0	0	0	0	1.0	0.0	0	0	0	0	0	0	0	1	-0.19576418058722087	[0. 0. 0. 0.00671251 0. 0. 0. 0. ]	[0. 0. 0.00704475 0. 0. 0. 0. 0. 0. 0. 0. ]	[0.41449942 0.65572449 0.08679161 0.3772682 0.31721772 0.63245122 0.54857756 0.77093426 0.61993637 0.86476229]	[0.81459646 0.76279609 0.96818041 0.94433918 0.96717325 0.97925311 0.77884615 0.56725146 0.59894459 0.45822454]
cfbeafa5	training	0	0	1	1	0	0	1	0	0	1.0	0.0	0	0	1	1	0	0	1	1	2.2809267701152054	[0.0013551 0.01300383 0.49122049 1.28979551 1.15009908 0.0315092 0.66401174 0.10952627]	[6.68952254e-04 0.00000000e+00 1.32163916e+00 5.88767753e-04 1.75788117e-04 1.28071899e-01 1.07113614e+00 4.62917233e-01 0.00000000e+00 1.75656612e-01 3.55769306e-01]	[0.26869965 0.27332412 0.05087015 0.06440678 0.11384903 0.29991981 0.32206119 0.19446367 0.67698834 0.15221734]	[0.93677577 0.93324499 1. 0.99952629 0.99756839 0.95620101 0.76602564 0.91812865 0.20976253 0.92428198]
16ef79b0	training	0	0	0	0	0	1	0	1	1	0.0	0.0	0	1	0	0	0	0	0	0	-0.046701325383091394	[0.00000000e+00 1.32720075e-04 0.00000000e+00 0.00000000e+00 0.00000000e+00 3.68079875e-02 1.14493158e-02 8.33152817e-06]	[0.01312819 0.00345968 0. 0. 0.00569748 0.08795435 0. 0. 0. 0.00125341 0.01240449]	[0.51530495 0.72149274 0.24029451 0.5559322 0.42919526 0.69607057 0.75254965 0.97577855 0.76648993 0.75629245]	[0.9205123 0.87758821 0.96756256 0.81146376 1. 0.95804518 0.58653846 0.21052632 0.53166227 0.47258486]
1710acfd	training	0	1	0	0	0	0	0	0	0	0.0	1.0	0	0	0	0	0	0	0	1	0.3868230964549956	[0.00025592 0.00784183 0. 0. 0. 0. 0. 0.00391582]	[0. 0.04320353 0. 0.01087576 0. 0. 0. 0. 0. 0. 0. ]	[0.12359033 0.26341857 0.03993753 0.32283151 0.15377417 0.40203154 0.64251208 0.7100346 0.70965005 0.70854974]	[0.99898353 0.99453371 1. 0.9765514 1. 0.93822038 0.69871795 0.28654971 0.40369393 0.52610966]
1726f3bd	training	0	1	0	0	0	0	0	0	0	0.0	1.0	1	0	0	0	1	0	0	1	1.3735996229697138	[0.00504454 0.08277061 0.00044654 0. 0. 0.00933525 0. 0.01065602]	[0. 0.05324516 0. 0.02596056 0.04974804 0.02610711 0. 0.01427942 0.20319778 0.0048235 0. ]	[0.49781358 0.29221378 0.1291834 0.00538385 0.21241422 0.04276931 0.86044015 0.43737024 0.83244963 0.76148622]	[0.90912787 0.90011595 0.99814643 1. 0.97021277 0.99308437 0.3974359 0.80116959 0.25197889 0.32637076]
5c609110	training	0	1	0	0	0	0	0	0	0	0.0	0.0	0	0	0	0	0	1	0	0	0.15345756734214386	[0. 0.00436588 0. 0. 0. 0. 0. 0. ]	[0. 0. 0. 0. 0. 0. 0. 0. 0. 0.01416763 0. ]	[0.34683544 0.51589496 0.21709058 0.44606181 0.50343107 0.56321839 0.70746108 0.70103806 0.68080594 0.63403915]	[0.99288473 0.97929435 1. 0.97441971 0.96778116 0.9110189 0.76923077 0.90643275 0.6701847 0.80939948]
17d0c3bb	training	0	0	0	0	0	0	1	0	0	0.0	0.0	0	0	1	0	0	0	0	0	0.07594586295103807	[0. 0. 0. 0. 0.0906539 0. 0. 0. ]	[0. 0. 0. 0. 0. 0. 0.06618262 0. 0. 0. 0. ]	[0.53739931 0.58189357 0.12048193 0.35892323 0.42451653 0.42635659 0.65271068 0.56470588 0.88165429 0.87734718]	[0.99471437 0.97995693 1. 0.99407864 1. 1. 0.69230769 0.92397661 0.32189974 0.43994778]
17d4cdec	training	0	1	0	0	0	0	0	0	1	0.0	0.0	0	0	0	0	0	0	0	1	-0.1075478627140087	[0.00508883 0. 0. 0. 0. 0. 0. 0.00854815]	[0. 0.00176341 0. 0.00342423 0. 0. 0. 0. 0.00119074 0. 0. ]	[0.36386651 0.37042156 0.04908523 0.14297109 0.12227074 0.05827319 0.59957059 0.43044983 0.80106045 0.7359169 ]	[0.96767636 0.86648998 1. 1. 0.99696049 0.98386353 0.63141026 0.80116959 0.65039578 0.60443864]
18320363	training	0	0	0	0	0	1	0	1	1	0.0	0.0	0	0	0	0	0	0	0	0	0.7866141163604947	[1.18116049e-04 4.41570087e-04 0.00000000e+00 0.00000000e+00 0.00000000e+00 2.80407639e-01 2.15281989e-02 1.91625148e-03]	[2.33505404e-01 3.85011021e-02 0.00000000e+00 7.02194979e-05 3.15246689e-02 3.56837868e-01 0.00000000e+00 0.00000000e+00 0.00000000e+00 2.21600100e-05 6.70270270e-02]	[0.62174914 0.65618521 0.3708166 0.46201396 0.57330006 0.5439722 0.72678476 0.86851211 0.86956522 0.82361167]	[0.93128685 0.92628789 0.96509113 0.94291805 0.93617021 0.93868142 0.82371795 0.41520468 0.29155673 0.35117493]
18354d76	training	0	1	0	0	0	0	0	0	1	0.0	0.0	0	0	0	0	0	0	0	1	0.7783042538136815	[0.00739298 0.01324942 0. 0. 0. 0. 0. 0.01849599]	[0. 0.04380773 0. 0.02357131 0. 0. 0. 0.00148804 0.0033658 0. 0. ]	[0.24810127 0.39806496 0.062249 0.33938185 0.15689333 0.51643945 0.60869565 0.79861592 0.8388123 0.93507791]	[0.90973775 0.82044062 1. 0.99052582 0.98723404 0.82111572 0.56730769 0.47953216 0.27572559 0.25456919]
6dcf6267	training	0	0	0	0	0	1	0	0	1	0.0	0.0	0	1	0	0	0	0	0	0	-0.19969409628038734	[0. 0. 0. 0. 0. 0.03131199 0.00208881 0. ]	[0.00645265 0.00107764 0. 0. 0. 0.08698304 0. 0. 0. 0. 0.00315315]	[0.60425777 0.71527298 0.34984382 0.51684945 0.29195259 0.3744988 0.48309179 0.65536332 0.84220573 0.81442269]	[0.82659077 0.87593175 0.98733395 0.91781146 0.94893617 0.97372061 0.88461538 0.70760234 0.2176781 0.26240209]
183d10b8	training	0	0	0	0	0	1	0	1	1	0.0	0.0	1	1	0	0	0	0	0	1	0.3190440380670343	[4.43913940e-05 1.05260749e-04 0.00000000e+00 0.00000000e+00 0.00000000e+00 1.26294613e-01 2.54817090e-03 2.02456135e-03]	[1.03102266e-01 3.71915543e-02 0.00000000e+00 2.80365597e-05 4.22716412e-02 1.16114626e-01 0.00000000e+00 0.00000000e+00 0.00000000e+00 0.00000000e+00 2.87784063e-03]	[0.12807825 0.64581894 0.01561803 0.36929212 0.09575795 0.34161989 0.3612453 0.69065744 0.67507953 0.82700759]	[0.9756048 0.81398045 0.99907322 0.91662719 0.99635258 0.95527893 0.99038462 0.67836257 0.50131926 0.32375979]
3bdcd4a3	training	0	0	1	1	0	0	1	0	1	1.0	0.0	0	0	0	1	1	1	1	0	1.7357720028814996	[0.00114924 0.0010549 0.28838299 0.12795111 0.03021797 0.0439237 0.38048031 0.03507573]	[0.00694038 0.01505978 0.12088219 0. 0. 0.21659844 0.03171156 0.28929408 0. 0.03900664 0.57517118]	[0.59252014 0.64328496 0.30655957 0.74057827 0.50311915 0.87276129 0.74879227 0.97024221 0.81018028 0.89592489]	[0.93311649 0.80106013 1. 0.74703932 1. 0.53204242 0.56730769 0.05847953 0.30343008 0.4464752 ]
1867f2c1	training	0	0	0	1	0	0	0	0	0	1.0	0.0	0	0	0	0	0	0	0	0	-0.9104812470245816	[0. 0. 0.00035291 0. 0.00599956 0. 0. 0. ]	[0. 0. 0. 0. 0. 0. 0.0049309 0.00041665 0. 0. 0. ]	[0.59965478 0.86673578 0.10597947 0.40518445 0.38022458 0.63218391 0.70101986 0.82076125 0.92216331 0.94286856]	[0.85403537 0.7521948 0.98424467 0.9587873 0.9550152 0.8077455 0.46153846 0.14619883 0.05408971 0.03133159]
a198377d	training	0	1	0	0	0	0	0	0	0	0.0	1.0	1	0	0	0	0	0	0	0	1.2894679013135895	[0.00131694 0.06902588 0. 0. 0. 0.09138663 0. 0.02534451]	[1.05359980e-02 6.28338845e-02 0.00000000e+00 8.31083733e-02 4.87042823e-01 1.73675723e-03 0.00000000e+00 0.00000000e+00 1.81994220e-04 1.94278120e-02 0.00000000e+00]	[0.10437284 0.2103202 0.097278 0.2336989 0.13100437 0.09917134 0.73215244 0.33702422 0.42311771 0.3505793 ]	[1. 0.99420242 0.99845536 1. 1. 1. 0.53525641 0.84210526 0.83245383 0.9386423 ]
18700e63	training	0	0	1	0	0	0	1	0	1	0.0	0.0	0	0	0	1	1	1	1	0	1.5916773785404859	[1.67700822e-04 2.92899476e-04 3.10601410e-01 2.14386097e-02 0.00000000e+00 5.51374711e-03 1.49609048e-01 3.30095146e-02]	[0.00100343 0.00055965 0.01054277 0. 0. 0.05036596 0. 0.31364827 0. 0.03597883 0.08474744]	[0.65074799 0.61529601 0.31369924 0.62093719 0.5555209 0.89788827 0.74288782 0.96262976 0.76585366 0.84618458]	[0.88168327 0.66755011 0.99721965 0.92396968 0.99756839 0.76440756 0.53205128 0.22222222 0.34300792 0.56005222]
188778e4	training	0	1	0	0	0	0	0	0	1	0.0	1.0	0	0	0	0	1	0	0	0	0.9909352389128867	[0.01961499 0.02092308 0. 0. 0. 0. 0. 0.02979354]	[0. 0.0018316 0. 0.04761173 0. 0. 0. 0. 0.00337053 0. 0. ]	[0.76962025 0.85325962 0.71463632 0.71206381 0.88646288 0.88372093 0.94417606 0.98823529 0.96818664 0.95325609]	[0.76539947 0.66307769 0.71362373 0.47584083 0.36960486 0.42139235 0.11217949 0. 0.0408971 0.10443864]
fa35b02d	training	0	1	1	1	0	0	0	0	1	1.0	1.0	1	0	0	1	1	1	0	0	1.1421897240076049	[0.00979471 0.02552277 0.01821929 0.00107469 0. 0.01983927 0. 0.03238465]	[0. 0.11272126 0.00113582 0.02247828 0.02905321 0.00062027 0. 0.02451318 0.03257821 0.00259742 0. ]	[0.49275029 0.62750518 0.13007586 0.38065803 0.28758578 0.42715851 0.45840043 0.7916955 0.6388123 0.63044347]	[0.77576743 0.78018884 1. 0.98389389 1. 0.96496081 0.98397436 0.63157895 0.74274406 0.48825065]
18eab624	training	0	1	0	0	0	0	0	0	1	0.0	1.0	0	0	0	0	0	0	0	0	1.157937898448366	[0.03629736 0.03436763 0. 0. 0. 0. 0. 0.07130122]	[0. 0.03088273 0. 0.08694137 0. 0. 0. 0. 0. 0. 0. ]	[0.71081703 0.69580742 0.3708166 0.42851446 0.52370555 0.55787223 0.8647343 0.78823529 0.78960764 0.81362365]	[0.75564139 0.83882723 0.97528576 0.98934154 0.9331307 0.96357769 0.40064103 0.35087719 0.25989446 0.21671018]
197c4bdb	training	1	1	0	0	0	0	0	0	0	0.0	1.0	0	0	0	1	1	1	0	0	2.549141819970703	[0.50025318 0.57903199 0.55422197 0. 0. 0.49741336 0.03729533 0.45413494]	[0.42377803 0.56845457 0. 0.40999891 0.7470409 0.55264121 0. 0.74195412 0.97339046 0.3763139 0.05099099]	[0.79597238 0.34715503 0.73070058 0.17427717 0.96974423 0.28120823 1. 0.5550173 0.98112407 0.72852577]	[0.59788575 0.96902435 0.56255792 0.96423496 0.00425532 0.99769479 0. 0.80116959 0.14511873 0.69843342]
d3c8b48d	training	0	0	0	0	0	0	1	0	0	0.0	0.0	0	1	0	0	0	1	0	0	0.26783114068453684	[0.00000000e+00 1.70740434e-03 8.11899195e-06 0.00000000e+00 0.00000000e+00 2.31436462e-02 3.68910451e-02 6.79019546e-03]	[0.0059687 0. 0. 0. 0. 0.09442479 0.00701183 0. 0. 0.00676619 0.03306306]	[0.40253165 0.51048146 0.42079429 0.45084746 0.61228946 0.61668003 0.85990338 0.91211073 0.80424178 0.64502597]	[0.95527546 0.91933079 0.9867161 0.91875888 0.99452888 0.95297372 0.66987179 0.04678363 0.43403694 0.71409922]
1a123daa	training	0	0	1	1	0	0	1	0	0	1.0	0.0	0	0	0	1	1	0	1	0	1.4270831407943558	[3.26030127e-03 0.00000000e+00 2.19540233e-03 2.81213434e-01 3.09335095e-02 2.83681635e-03 3.49064507e-05 1.47468049e-03]	[0.00706024 0. 0.28771467 0. 0. 0. 0.01298319 0.00217893 0.00481193 0. 0.0038702 ]	[0.98952819 0.99965446 0.93596609 0.99202393 0.99656893 0.99759423 1. 1. 1. 1. ]	[0.26489124 0.10568163 0.15137473 0.01136902 0.09665653 0.03365606 0. 0. 0. 0. ]
1a940e32	training	0	0	0	0	0	0	1	0	0	0.0	0.0	0	0	0	0	0	0	1	1	-0.13659973742973372	[0.00000000e+00 1.51026292e-04 0.00000000e+00 0.00000000e+00 0.00000000e+00 1.98941957e-02 1.66154705e-02 8.33152817e-06]	[0.0004181 0.00697024 0. 0. 0. 0.08882273 0. 0. 0. 0. 0.01458767]	[0. 0. 0. 0.0105683 0. 0. 0. 0. 0.00042418 0. ]	[1. 1. 1. 1. 0.99878419 1. 1. 1. 1. 1. ]
ddc11758	training	0	0	0	0	0	1	0	0	1	0.0	0.0	0	1	0	0	0	0	0	0	-0.2748346114887765	[0. 0. 0. 0. 0. 0.02198048 0. 0.00019163]	[0.00000000e+00 1.32790639e-02 0.00000000e+00 6.00783422e-05 4.90105985e-03 2.80362238e-02 0.00000000e+00 0.00000000e+00 0.00000000e+00 0.00000000e+00 0.00000000e+00]	[0.34533947 0.5138217 0.01115573 0.15054835 0.18153462 0.22052927 0.63338701 0.51487889 0.81102863 0.76568118]	[0.99512096 0.98227596 1. 1. 1. 1. 0.72115385 0.84795322 0.46701847 0.5926893 ]
1a9b8768	training	0	0	0	0	0	0	1	0	0	0.0	0.0	0	1	0	0	0	1	0	0	0.4003252164025204	[0. 0.00210595 0. 0.00232521 0. 0.0236882 0.04346068 0.00602369]	[0.00475883 0. 0.00246727 0. 0. 0.11455411 0.00153808 0. 0. 0.00766736 0.04981982]	[0.46478711 0.57601935 0.47590361 0.49012961 0.47754211 0.56508955 0.75254965 0.8982699 0.77030753 0.62564922]	[0.89997967 0.85241014 0.90423231 0.81099005 0.99270517 0.95343476 0.70192308 0.02339181 0.44327177 0.74934726]
1abbd1eb	training	0	0	0	0	0	1	0	1	1	0.0	0.0	0	0	0	0	0	0	0	1	0.1920829780659958	[0. 0.00057436 0. 0. 0. 0.07629834 0. 0.00225784]	[0.02040304 0.04629865 0. 0. 0.05182871 0.03436298 0. 0. 0. 0. 0. ]	[0.1726122 0.22909468 0.01851852 0.1218345 0.0595758 0.26543705 0.16747182 0.46366782 0.495228 0.46064722]	[0.99837365 0.9930429 1. 0.99905258 1. 0.9769479 0.95192308 0.74269006 0.90105541 0.66579634]
08ece70c	training	0	1	0	0	0	0	0	0	0	0.0	1.0	1	0	0	0	0	0	0	0	1.6837423412792851	[0.00975131 0.1335736 0. 0. 0. 0.25556963 0. 0.04030793]	[0.0637177 0.49203765 0. 0.10952282 0.49531336 0.08534921 0. 0. 0.1102521 0.03405341 0. ]	[0.71944764 0.85590878 0.5470772 0.70727817 0.58265752 0.52151831 0.9898014 0.80761246 0.79321315 0.8455853 ]	[0.54543606 0.46711943 0.85603954 0.74277594 0.84316109 0.96818811 0.08012821 0.5497076 0.27704485 0.2232376 ]
1ae86db0	training	0	0	1	0	0	1	0	1	0	0.0	0.0	0	0	0	1	0	0	0	1	0.6399215428611095	[0.00313992 0.00265621 0.02312985 0. 0. 0.04181415 0. 0.01194741]	[0.0291176 0.01430321 0. 0.00321357 0.00158209 0.04367452 0. 0.02277201 0.00611848 0.00110061 0. ]	[0.2401611 0.27436075 0.14190094 0.31924227 0.29257642 0.44399893 0.60815888 0.85813149 0.72110286 0.77327207]	[0.94226469 0.98757661 1. 0.99810516 0.98662614 0.92162287 0.75 0.35672515 0.50263852 0.43211488]
1b18e0f4	training	0	0	1	0	0	0	1	0	0	0.0	0.0	0	0	0	1	0	0	1	0	1.5533784469951675	[0.00000000e+00 3.48962266e-03 4.00760367e-01 2.49841553e-02 0.00000000e+00 2.23530288e-04 2.02631946e-01 8.50815657e-02]	[0.00000000e+00 0.00000000e+00 1.42220583e-02 0.00000000e+00 0.00000000e+00 1.57548691e-02 0.00000000e+00 3.46841364e-01 2.76631214e-04 1.20108125e-01 3.52287387e-02]	[0.10794016 0.55010366 0.29562695 0.41914257 0.71896444 0.89334403 0.784219 0.99584775 0.65217391 0.84518578]	[0.98332995 0.91022031 0.99938214 0.97465656 0.79270517 0.60304288 0.2275641 0.0994152 0.71372032 0.40078329]
1b42977d	training	0	0	1	0	0	0	0	0	0	0.0	0.0	0	0	0	1	1	0	0	0	0.7133850350629454	[0.00043405 0.00084437 0.04674454 0. 0. 0.00260785 0.01197291 0.01805442]	[0.00050171 0. 0. 0. 0. 0.01600298 0. 0.04171461 0.00528511 0. 0.02758758]	[0.57629459 0.76952315 0.4254797 0.53479561 0.54834685 0.74873029 0.89586688 1. 0.85917285 0.94186976]	[0.91461679 0.76610899 0.97126969 0.77048792 0.89969605 0.57999078 0.49358974 0. 0.34564644 0.06396867]
1b4e8b4d	training	0	1	0	0	0	0	0	0	1	0.0	1.0	1	0	0	0	1	1	0	0	2.3234279734894216	[0.03102958 0.50423102 0.04066079 0. 0. 0.47775874 0.13669366 0.24443037]	[0.29458985 0.51732384 0. 0.19022005 0.997672 0.30566927 0. 0.20575572 0.31062045 0.70151541 0. ]	[0.27134638 0.61495047 0.14792503 0.61335992 0.28290705 0.71424753 0.84863124 0.94809689 0.64623542 0.86276468]	[0.9878024 0.84445917 1. 0.73140692 0.9993921 0.63439373 0.56089744 0. 0.77176781 0.25065274]
1b56c10e	training	0	0	0	0	0	1	0	1	1	0.0	0.0	0	1	0	0	0	0	0	1	1.116467259290327	[1.13296702e-02 1.62399030e-02 0.00000000e+00 0.00000000e+00 0.00000000e+00 2.94910960e-01 3.49064507e-05 5.55962875e-02]	[1.43323020e-01 3.69676927e-01 0.00000000e+00 1.23761385e-02 2.18709796e-01 2.12008436e-01 0.00000000e+00 0.00000000e+00 1.31035838e-04 3.02025838e-05 0.00000000e+00]	[0.26340621 0.47880673 0.12115127 0.14975075 0.07891454 0.06067896 0.37681159 0.43183391 0.56585366 0.53575709]	[0.96137426 0.88785821 0.99969107 0.99905258 1. 0.99953896 0.93589744 0.88304094 0.50131926 0.60704961]
1b63bb2e	training	0	1	0	0	0	0	0	0	0	0.0	1.0	0	0	0	0	0	0	0	1	0.21184917159764954	[0.0091249 0.00096108 0. 0. 0. 0. 0. 0.01112259]	[0. 0. 0. 0.0091279 0. 0. 0. 0. 0. 0. 0. ]	[0.10690449 0.09490901 0. 0.0334995 0. 0.00828655 0.22061192 0.40276817 0.51092259 0.4184978 ]	[0.99776377 0.99850919 1. 1. 1. 1. 0.9775641 0.85964912 0.66094987 0.82375979]
1502f54f	training	0	0	0	1	0	0	0	0	0	1.0	0.0	0	0	0	0	0	0	0	0	-0.58691027156512	[0. 0. 0. 0.00356783 0. 0. 0. 0. ]	[0. 0. 0.0037107 0. 0. 0. 0. 0. 0. 0. 0. ]	[0.23912543 0.3287261 0.02074967 0.12303091 0.24610106 0.40122962 0.83306495 0.88304498 0.76182397 0.72512984]	[0.93657247 0.88669869 1. 1. 0.84802432 0.91793453 0.31089744 0.42690058 0.29683377 0.38642298]
1bbec69e	training	1	1	0	0	0	0	1	1	1	0.0	0.0	0	1	0	0	0	0	0	0	1.099557533336159	[0.06941268 0.00677101 0. 0. 0. 0.05368452 0.00733035 0.08673121]	[0.01145581 0.09834648 0. 0.05254852 0.04429333 0.10333705 0. 0. 0.00334141 0. 0.00059542]	[0.54039125 0.38205483 0.47791165 0.42612164 0.59388646 0.59182037 0.82447665 0.75570934 0.78388123 0.80603276]	[0.90546859 0.91817128 0.89805375 0.88299384 0.74589666 0.85200553 0.375 0.52631579 0.30211082 0.44125326]
1bf12deb	training	1	1	0	0	0	0	0	0	1	0.0	0.0	0	0	0	0	0	0	0	0	0.7267707486886593	[0.01206373 0.00884447 0. 0. 0. 0.08242485 0. 0.02380318]	[0.00234133 0.11438775 0. 0.01273334 0.08440626 0.02342358 0. 0. 0.00110242 0. 0. ]	[0.4 0.79751209 0.16510486 0.52701894 0.44135995 0.65517241 0.6763285 0.99100346 0.81208908 0.88174191]	[0.93189673 0.65032301 0.98918752 0.86380862 0.956231 0.81327801 0.51923077 0.06432749 0.3298153 0.36814621]
6037dddd	training	0	1	0	0	0	0	0	0	0	0.0	1.0	1	0	0	0	0	1	0	0	0.9986830254851304	[7.89180338e-05 2.50040045e-02 0.00000000e+00 0.00000000e+00 0.00000000e+00 3.01393339e-02 0.00000000e+00 6.10701015e-03]	[0.02801238 0. 0. 0.03260652 0.1886908 0.02381838 0. 0. 0. 0.00025672 0. ]	[0. 0.20836213 0. 0.02991027 0.08078603 0.03314622 0.16693505 0.15155709 0.11558855 0.0105873 ]	[1. 0.99900613 1. 1. 0.93981763 1. 0.55769231 0.97660819 0.96833773 1. ]
1c8d0107	training	0	1	0	0	0	0	0	0	0	0.0	1.0	0	0	0	1	1	1	0	1	0.9093622500870022	[0.01732719 0.01167479 0.00549693 0. 0. 0. 0. 0.02133704]	[0. 0.01648436 0. 0.01969769 0. 0. 0. 0.00918705 0.01683811 0.00218214 0. ]	[0.13210587 0.07648007 0.11178046 0.10269192 0.30630069 0.46672013 0.5582394 0.3916955 0.60296925 0.56931682]	[0.99735719 0.98674838 1. 0.99952629 1. 0.95896727 0.66666667 0.84795322 0.59630607 0.68798956]
ce6fde01	training	0	1	0	0	0	0	0	0	0	0.0	1.0	0	0	0	0	0	0	0	0	0.17423248762300433	[0. 0.00417114 0. 0. 0. 0. 0. 0. ]	[0. 0. 0. 0.00684434 0. 0. 0. 0. 0.00159515 0. 0. ]	[0.90978136 0.9441373 0.84560464 0.79381854 0.86244541 0.77385726 0.98550725 0.96608997 0.99194062 0.92768678]	[0.34742834 0.45386782 0.52486871 0.35930838 0.68024316 0.53204242 0.03846154 0.23391813 0.01583113 0.28981723]
1d9f5742	training	0	1	0	0	0	0	0	0	1	0.0	1.0	1	0	0	1	1	1	0	1	2.368517904580168	[0.44978015 0.50381685 0.03799713 0. 0. 0.11210044 0.0021642 0.4998417 ]	[2.50857095e-04 7.08267616e-01 0.00000000e+00 3.86608137e-01 4.91024934e-01 5.08621759e-03 0.00000000e+00 1.97303678e-01 6.47069529e-01 5.16441532e-01 0.00000000e+00]	[6.37514384e-02 1.46970744e-01 6.69344043e-04 4.90528415e-02 6.86213350e-03 2.52873563e-01 4.12238325e-01 7.49480969e-01 5.29162248e-01 4.09109069e-01]	[1. 0.99834355 1. 1. 1. 1. 0.69551282 0.77192982 0.50923483 0.87859008]
1dbd195c	training	0	1	0	0	0	0	0	0	1	0.0	1.0	1	0	0	0	1	0	0	1	1.5961839055758271	[0.00379793 0.10871147 0.00087388 0. 0. 0.04448253 0. 0.02233683]	[0. 0.11437293 0. 0.10462443 0.28260736 0.04329488 0. 0.00080354 0.09124462 0.02563444 0. ]	[0.19148446 0.20525225 0.02387327 0.17427717 0.23580786 0.12456562 0.2962963 0.30934256 0.44390244 0.43847383]	[0.92640781 0.98906742 1. 1. 1. 1. 0.86858974 0.98830409 0.70580475 0.73237598]
3646899c	training	0	1	0	0	0	0	0	0	1	0.0	1.0	0	0	0	0	0	0	0	1	0.3177719583327883	[0.00252044 0.00396558 0. 0. 0. 0. 0. 0.00387416]	[0. 0.00981938 0. 0.00658459 0. 0. 0. 0. 0.00235137 0.00052099 0. ]	[0.04948216 0.03466943 0.00513164 0.00159521 0. 0.02726544 0.08319914 0.45605536 0.44623542 0.42149421]	[0.98536288 0.98244161 1. 1. 1. 1. 1. 0.94736842 0.66622691 0.9843342 ]
1e79d849	training	0	0	1	0	0	0	1	0	0	0.0	0.0	0	0	0	1	0	1	1	0	1.5367022516217403	[4.19804124e-03 1.36320612e-03 3.09264196e-01 2.35345063e-04 2.42184060e-03 3.70687308e-02 1.88700222e-01 5.65044240e-02]	[2.25842878e-03 4.89835905e-05 2.83932365e-04 8.26111740e-06 0.00000000e+00 1.67988288e-01 1.94069349e-02 3.17350705e-01 1.05989198e-02 3.70441501e-02 1.19639640e-01]	[0.93521289 0.95001152 0.65305667 0.69651047 0.87461011 0.90724405 0.99516908 0.99930796 1. 1. ]	[0.5657654 0.64634752 0.80074143 0.74017054 0.66261398 0.61595205 0.11538462 0.01169591 0. 0. ]
1ea16009	training	0	1	0	0	0	0	0	0	0	0.0	1.0	1	0	0	0	0	1	0	0	1.4080046118263232	[0. 0.08138929 0. 0. 0. 0.01435295 0. 0. ]	[1.61316341e-04 1.24418320e-02 0.00000000e+00 2.91576139e-02 3.38040548e-01 3.72087349e-02 0.00000000e+00 0.00000000e+00 1.21395941e-01 4.78951684e-02 0.00000000e+00]	[0.97479862 0.97984335 0.85988398 0.89132602 0.89644417 0.921946 0.98389694 0.99377163 0.99003181 0.95605274]	[0.36247205 0.34222296 0.4090207 0.31572714 0.35136778 0.44536653 0.02564103 0.02339181 0.02902375 0.15796345]
278a8db8	training	0	1	0	0	0	0	0	0	0	0.0	1.0	0	0	0	0	0	0	0	1	0.3535819084391647	[0. 0.00743423 0. 0. 0. 0. 0. 0. ]	[0. 0.03350478 0. 0.00482449 0. 0. 0. 0. 0.0107092 0. 0. ]	[0.12048331 0.2289795 0.00066934 0.04147557 0.10542732 0.11013098 0.41545894 0.45605536 0.43860021 0.39272873]	[0.99654401 0.99569323 1. 1. 1. 1. 0.95833333 1. 0.81662269 0.78720627]
1f412be8	training	0	0	0	1	0	0	1	0	0	1.0	0.0	0	0	0	0	0	0	1	1	0.16646747999415662	[0. 0. 0.00084868 0.00767895 0. 0.00413531 0.03480173 0. ]	[0. 0. 0.00684406 0. 0. 0.0818757 0. 0.0023015 0. 0. 0.04445768]	[0.18688147 0.22310528 0.06358768 0.21934197 0.31503431 0.26249666 0.60225443 0.79377163 0.44941676 0.33859369]	[0.98739581 0.98244161 1. 0.99881573 0.9993921 0.97510373 0.69871795 0.56140351 0.84564644 0.89686684]
5b1d9fc4	training	0	1	0	0	0	1	0	1	1	0.0	0.0	0	0	0	0	1	0	0	0	0.45228282906510203	[0.00461637 0.00324045 0.00445733 0. 0. 0.01038547 0. 0.00972289]	[0.01718019 0.02155278 0. 0.00348619 0. 0.000122 0. 0.00166641 0.00749644 0. 0.00117117]	[0.83924051 0.91061967 0.52855868 0.72083749 0.80162196 0.8174285 0.99570585 1. 0.89544008 0.95465441]	[0.7064444 0.55358622 0.91380908 0.71174799 0.69179331 0.52558783 0.16025641 0. 0.16622691 0.18668407]
1f687fef	training	0	1	0	0	0	0	0	0	0	0.0	0.0	0	0	0	0	0	1	0	0	-0.7346662938594856	[0.00000000e+00 2.26446199e-05 1.85924916e-03 0.00000000e+00 0.00000000e+00 0.00000000e+00 0.00000000e+00 1.24972923e-03]	[0. 0. 0. 0. 0. 0. 0. 0. 0. 0.00176541 0. ]	[0.3018412 0.67495969 0.27844712 0.47597208 0.62850905 0.69794173 0.76382179 0.8733564 0.7921527 0.83280064]	[0.88005692 0.85870465 0.99752858 0.92681194 0.91914894 0.90087598 0.38461538 0.40935673 0.25725594 0.23237598]
1f6e6786	training	1	0	0	0	0	0	0	0	0	0.0	1.0	0	0	0	0	0	0	0	0	0.6287875831034044	[0.03296795 0. 0. 0. 0. 0. 0. 0.01495509]	[0. 0.01931652 0. 0.01682976 0. 0. 0. 0. 0. 0. 0. ]	[0.54499425 0.72391154 0.23092369 0.52043868 0.57018091 0.65490511 0.86795491 0.94117647 0.94209968 0.93747503]	[0.90160602 0.71393076 0.99382144 0.88465182 0.83708207 0.84186261 0.42948718 0.01754386 0.06200528 0.1618799 ]
5fd27538	training	0	1	0	0	0	0	0	0	1	0.0	1.0	1	0	0	0	0	1	0	0	1.835553620814182	[0.00188001 0.19989538 0. 0. 0. 0.21183243 0. 0.04250746]	[0.22866591 0.19657115 0. 0.15047625 0.90290636 0.03318287 0. 0.00962496 0.13352056 0.1074465 0. ]	[0.68227848 0.69880212 0.53614458 0.51385842 0.58796007 0.6287089 0.85292539 0.91211073 0.90074231 0.84139033]	[0.83045334 0.8398211 0.83997529 0.92633823 0.64924012 0.98755187 0.14423077 0.49707602 0.05277045 0.50522193]
201a97a0	training	0	0	0	0	0	1	0	0	0	0.0	0.0	0	1	0	0	0	0	1	0	0.018237866780853526	[0. 0. 0. 0. 0. 0.01205803 0.05616198 0. ]	[0. 0. 0. 0. 0. 0.06636574 0.00135713 0. 0. 0.00031763 0.11963964]	[0.59896433 0.80304077 0.25591254 0.63888335 0.30536494 0.71478214 0.76972625 0.9266436 0.87783669 0.86596085]	[0.95324253 0.87295014 0.99721965 0.87920417 0.99513678 0.90733057 0.61217949 0.47368421 0.27704485 0.2075718 ]
af07432c	training	0	0	0	0	0	1	1	1	1	0.0	0.0	0	1	0	0	0	0	1	1	0.9271278401909229	[0.00124296 0.00569323 0. 0. 0. 0.26286063 0.03382521 0.01528835]	[0.27067481 0.09081659 0. 0.0060599 0.11321448 0.19083897 0.00990704 0. 0. 0. 0.06873874]	[0.14591484 0.28196268 0.00290049 0.10847458 0.0474111 0.1726811 0.47396672 0.32179931 0.68313892 0.59968038]	[0.98739581 0.98476064 1. 1. 1. 0.99031812 0.69871795 0.97076023 0.39709763 0.73368146]
20d4edec	training	0	0	0	0	0	1	0	1	1	0.0	0.0	0	0	0	0	0	0	0	0	0.6973078950662394	[3.25536889e-04 3.43241573e-05 0.00000000e+00 0.00000000e+00 0.00000000e+00 1.91714477e-01 3.83970958e-03 3.49924183e-04]	[3.05627561e-01 2.34037141e-03 0.00000000e+00 7.20940106e-05 3.61453164e-02 1.06686515e-01 0.00000000e+00 0.00000000e+00 0.00000000e+00 1.13259689e-04 2.20303662e-02]	[0.76455696 0.88608616 0.31526104 0.54217348 0.70243294 0.84923817 0.93880837 1. 0.97879109 0.91430284]	[0.84204107 0.5318867 0.9901143 0.7925154 0.81215805 0.59243891 0.11538462 0. 0.02110818 0.18668407]
210e21b2	training	0	1	0	0	0	0	0	0	0	0.0	1.0	0	0	0	0	1	1	0	1	0.6325240555436574	[0. 0.0125338 0. 0. 0. 0. 0. 0. ]	[0. 0. 0. 0.00234203 0. 0. 0. 0.00363929 0.00987793 0.02414702 0. ]	[5.86881473e-02 1.99608385e-01 4.46229362e-04 3.61714855e-01 1.87149095e-03 4.87570168e-01 3.55340848e-01 7.30795848e-01 3.74973489e-01 7.94846185e-01]	[0.99979671 0.99420242 1. 0.95002369 1. 0.80405717 0.74679487 0.37426901 0.80079156 0.25326371]
215a8a7b	training	0	1	0	0	0	1	0	0	0	0.0	0.0	0	0	0	1	1	0	1	1	0.5022023751057901	[0.00260347 0.00319289 0.01234899 0. 0. 0.00525108 0.00751297 0.02583607]	[0. 0. 0. 0. 0. 0.0263511 0. 0.01954681 0.00941361 0.00095288 0.01243243]	[0.06812428 0.15215388 0.07273539 0.36031904 0.22395508 0.64848971 0.72517445 0.94878893 0.2835631 0.43647623]	[0.99878024 1. 1. 0.99407864 0.99513678 0.89396035 0.48076923 0.0877193 0.99076517 0.65926893]
21647d98	training	0	0	1	1	0	0	1	0	0	1.0	0.0	0	0	0	1	0	0	1	0	1.0205072367404902	[0. 0. 0.07653909 0.02562437 0. 0. 0.02482986 0. ]	[0.00000000e+00 0.00000000e+00 2.67288054e-02 0.00000000e+00 0.00000000e+00 0.00000000e+00 0.00000000e+00 8.01325570e-02 1.49779076e-05 8.12533702e-05 6.45945946e-02]	[0.10299194 0.22287491 0.0577867 0.29312064 0.172801 0.16385993 0.23832528 0.16055363 0.7107105 0.63903316]	[0.99817036 1. 1. 0.99928944 1. 1. 0.99038462 1. 0.3878628 0.53524804]
21f89d77	training	0	1	0	0	0	1	0	1	0	0.0	1.0	0	0	0	0	1	0	0	0	1.790568487248419	[0.00705823 0.1664058 0.00933543 0. 0. 0.41110946 0.0145909 0.06318631]	[5.53557990e-01 1.57262783e-01 0.00000000e+00 8.81549541e-02 4.99234209e-01 2.65723856e-01 0.00000000e+00 9.03237967e-02 5.42779561e-02 1.69844230e-01 2.97707651e-04]	[0.53037975 0.93607464 0.16956716 0.58464606 0.31129133 0.63485699 0.65593129 0.816609 0.82014846 0.79284858]	[0.672901 0.56153719 0.99104109 0.73969683 0.97568389 0.68925772 0.59935897 0.0994152 0.2823219 0.25456919]
2224b388	training	0	1	0	0	0	0	0	0	0	0.0	1.0	0	0	0	0	0	1	0	0	1.2195098224357668	[0.00035435 0.05259666 0. 0. 0. 0.00178926 0. 0.00659857]	[0. 0.0510409 0. 0.08732001 0.00052736 0. 0. 0.0011684 0.0036621 0.00303592 0. ]	[0.70506329 0.73266528 0.57095047 0.62093719 0.78321896 0.77439187 0.95652174 0.93287197 0.90710498 0.93927287]	[0.94755032 0.89233063 0.8236021 0.86522975 0.78480243 0.73858921 0.07692308 0.15204678 0.27572559 0.15926893]
22bbb034	training	0	1	0	0	0	0	0	0	0	0.0	1.0	0	0	0	0	1	0	0	1	0.5041832425503756	[0. 0.00956042 0.00114277 0.0006889 0. 0. 0. 0.00240781]	[0. 0. 0.00066984 0.00035246 0. 0. 0. 0.0264672 0.00202378 0.00693904 0. ]	[0.01449942 0.0143976 0. 0.03589232 0. 0.0032077 0.00483092 0.14809689 0.10795334 0.09468638]	[1. 0.99917177 1. 1. 1. 1. 1. 0.96491228 0.96042216 0.99608355]
4ed02820	training	0	0	0	0	0	0	1	0	0	0.0	0.0	0	0	0	0	0	0	1	0	-0.531922903751666	[0. 0. 0. 0. 0. 0.00140029 0.01512701 0. ]	[0. 0. 0. 0. 0. 0.01951934 0. 0. 0. 0. 0.02891892]	[0.54602992 0.70271827 0.14123159 0.32402792 0.49688085 0.6351243 0.81105743 0.92525952 0.77306469 0.73192169]	[0.828827 0.8606924 0.98856966 0.98934154 0.843769 0.78008299 0.57051282 0.63157895 0.19129288 0.46344648]
22faf1e1	training	0	1	0	0	0	0	0	0	1	0.0	0.0	1	0	0	0	1	0	0	0	0.7305661408262365	[0. 0.01163818 0. 0. 0. 0.0594218 0. 0.00315765]	[0.00075257 0.05454083 0. 0.0042936 0.20161735 0. 0. 0. 0.00818246 0.00078527 0. ]	[0.72117376 0.76837134 0.61892012 0.64227318 0.7448534 0.67976477 0.92860977 0.85743945 0.90625663 0.89252897]	[0.71132344 0.76511512 0.86036454 0.77806727 0.68449848 0.60534809 0.29166667 0.07602339 0.20976253 0.09921671]
230b1653	training	0	0	0	0	0	1	0	1	1	0.0	0.0	1	1	0	0	0	0	0	1	1.6420935883111598	[0.01504503 0.07975662 0. 0. 0. 0.78264421 0.05710532 0.08094913]	[7.73350540e-01 6.26451139e-01 0.00000000e+00 5.46018554e-02 7.72764561e-01 6.34988410e-01 3.61900884e-04 5.17162121e-04 2.99558152e-03 1.59773672e-02 1.73783784e-01]	[0.39643268 0.38896568 0.2037037 0.2550349 0.21241422 0.34803528 0.59634997 0.7183391 0.82926829 0.70735118]	[0.97031917 0.98509193 0.98548038 1. 0.9993921 0.99585062 0.66987179 0.84795322 0.27968338 0.55744125]
2353478b	training	0	0	1	0	1	0	0	0	0	0.0	0.0	0	0	1	1	0	1	0	0	0.9473758128258369	[0. 0.00121508 0.06230621 0.00562143 0.00214663 0.00048432 0.16814437 0.02411977]	[0. 0. 0.00416468 0. 0. 0.00062027 0.00226188 0.05897583 0. 0.04145305 0.03106083]	[0.43693901 0.41879751 0.18473896 0.35194417 0.2860262 0.521251 0.67418143 0.89757785 0.7669141 0.69097083]	[0.92376499 0.97316548 0.9922768 0.96660351 1. 0.97233748 0.68910256 0.2748538 0.55672823 0.52349869]
2389f706	training	0	0	0	0	0	0	1	0	0	0.0	0.0	0	0	1	0	0	0	1	0	0.3391875876484232	[0.00000000e+00 1.35867719e-05 0.00000000e+00 0.00000000e+00 0.00000000e+00 0.00000000e+00 9.96226669e-02 0.00000000e+00]	[0. 0. 0. 0. 0. 0. 0.05903508 0. 0. 0. 0.1349641 ]	[0.80517837 0.94505874 0.75903614 0.81495513 0.81908921 0.8762363 0.7396672 0.91626298 0.97942736 0.97163404]	[0.76539947 0.56253106 0.92863763 0.72382757 0.83647416 0.85200553 0.7275641 0.59064327 0.0646438 0.09007833]
242c790b	training	1	1	0	0	0	0	0	0	0	0.0	1.0	0	0	0	1	1	0	0	0	1.247604716162485	[0.09130881 0.00809763 0.00110076 0. 0. 0.00018628 0. 0.05387999]	[0. 0.02193022 0. 0.06259035 0. 0. 0. 0.00482392 0.01140597 0. 0. ]	[0.47663982 0.50725639 0.2157519 0.30867398 0.37616968 0.47153168 0.64304885 0.74463668 0.81230117 0.81302437]	[0.91644643 0.92794434 0.99505715 0.98768356 0.99817629 0.99077916 0.76923077 0.70175439 0.39841689 0.34725849]
03405b2c	training	0	1	0	1	0	1	0	1	1	1.0	1.0	0	0	0	0	0	1	0	0	0.3663682003585088	[0.00123309 0.00348944 0. 0.00660247 0. 0.01103206 0.00153588 0.00689851]	[0.01683397 0.01308045 0.00718629 0.00268522 0.00550803 0.00622179 0. 0.00119713 0.00106418 0.00435056 0. ]	[0.60161105 0.91522691 0.34181169 0.59122632 0.49344978 0.7099706 0.83682233 0.8283737 0.87041357 0.80043947]	[0.86907908 0.64469107 0.99474822 0.89270488 0.84924012 0.84555095 0.09615385 0.50292398 0.38126649 0.46866841]
244a3104	training	0	0	0	0	0	1	0	0	1	0.0	0.0	0	0	0	0	0	0	0	1	-0.718479755783808	[0. 0.00032155 0. 0. 0. 0.00560115 0. 0.00019996]	[0. 0.01200098 0. 0. 0.00105473 0.00134195 0. 0. 0. 0. 0. ]	[0.16582278 0.436305 0.01160196 0.18025922 0.26450405 0.30713713 0.62050456 0.78062284 0.44772004 0.48981223]	[0.95181948 0.93026338 1. 1. 1. 0.97971415 0.70512821 0.50292398 0.64248021 0.72193211]
250cb5dd	training	0	1	0	1	1	0	1	0	0	1.0	0.0	0	0	1	1	0	0	0	1	0.5927895156558789	[0. 0.00085597 0.00968526 0.01084645 0.09929546 0. 0.04201507 0.00438238]	[0. 0. 0.0098522 0. 0. 0. 0.13453665 0.01017813 0. 0.00271876 0. ]	[0.02036824 0.10665745 0.06581883 0.26520439 0.13568309 0.35525261 0.44283414 0.55916955 0.6019088 0.53156213]	[0.99979671 0.99420242 1. 0.94268119 1. 0.91885662 0.97115385 0.69005848 0.51055409 0.70365535]
9a418401	training	0	1	0	0	0	0	0	0	0	0.0	0.0	0	0	0	0	1	1	0	1	0.9021134502686481	[0. 0.01950299 0.01537699 0. 0. 0. 0. 0.0237032 ]	[0. 0. 0. 0.00020827 0. 0. 0. 0.03629816 0.00328318 0.04214016 0. ]	[0.18780207 0.13810182 0.07095047 0.09351944 0.30941984 0.25260626 0.34836286 0.38477509 0.27104984 0.30443468]	[0.99756048 0.98227596 1. 0.99976315 1. 0.99769479 0.86217949 0.92982456 0.91292876 0.9073107 ]
86671c68	training	0	0	0	1	0	0	0	0	0	1.0	0.0	0	0	0	0	0	0	0	1	-0.10534650695534435	[0. 0. 0. 0.00852437 0. 0. 0. 0. ]	[0. 0. 0.0089963 0. 0. 0. 0. 0. 0. 0. 0. ]	[0.14741082 0.12070951 0. 0. 0. 0.00080192 0.02469136 0.42768166 0.2252386 0.42309229]	[0.99308803 0.99635581 1. 1. 1. 1. 1. 0.87719298 0.95118734 0.76501305]
256e83ac	training	0	1	0	0	0	0	0	0	0	0.0	1.0	0	0	0	1	1	1	0	0	2.1994606104355774	[0.03105425 0.49097503 0.03163626 0. 0. 0.33902094 0.01207763 0.15769917]	[0.11012626 0.53569066 0. 0.19942004 0.75347669 0.24934872 0. 0.17302885 0.57250286 0.4067986 0.00079389]	[0.55512083 0.85544805 0.36836234 0.73918245 0.5926388 0.92649024 0.60118089 0.97508651 0.64899258 0.8204155 ]	[0.81866233 0.30048037 0.9051591 0.37399337 0.90395137 0.13508529 0.93589744 0.02923977 0.79551451 0.25195822]
e24ce4cc	training	0	1	0	0	0	0	0	0	1	0.0	0.0	0	0	0	0	0	0	0	1	0.19672836021957912	[0.00340371 0.00329572 0. 0. 0. 0. 0. 0.00669855]	[0. 0.05528884 0. 0.00098068 0. 0. 0. 0. 0.00056054 0.00350568 0. ]	[0.13095512 0.1027413 0. 0. 0. 0.05265972 0.07139023 0.38477509 0.25938494 0.51138634]	[0.984753 0.98873613 1. 1. 1. 1. 0.99038462 0.98245614 0.95118734 0.79503916]
25924a01	training	0	1	0	0	0	0	0	0	1	0.0	1.0	0	0	0	0	0	0	0	1	0.49376309170904553	[0.00040445 0.00817373 0. 0. 0. 0.00823337 0. 0.00359922]	[0.00000000e+00 1.03179852e-01 0.00000000e+00 4.11736905e-03 0.00000000e+00 0.00000000e+00 0.00000000e+00 9.92024126e-06 5.95485087e-03 0.00000000e+00 0.00000000e+00]	[0.1835443 0.1766874 0.0182954 0.01854437 0.01809108 0.04918471 0.09822866 0.49134948 0.38706257 0.42369157]	[0.93189673 0.95411628 1. 1. 1. 1. 0.99358974 0.87719298 0.71635884 0.89033943]
25ad47ee	training	0	0	0	1	0	0	0	0	0	1.0	0.0	0	0	0	0	0	0	0	0	1.870158342736222	[0. 0. 0.01715834 0.74148606 0.20558124 0. 0. 0. ]	[0.00000000e+00 0.00000000e+00 7.74105356e-01 0.00000000e+00 0.00000000e+00 0.00000000e+00 7.72206012e-02 1.40978109e-02 0.00000000e+00 1.13259689e-04 0.00000000e+00]	[0.51795167 0.69695923 0.35698349 0.62013958 0.50499064 0.62042235 0.64949007 0.58615917 0.88865323 0.85457451]	[0.94084163 0.83220142 0.94284832 0.78233065 0.79817629 0.92300599 0.64102564 0.76023392 0.21503958 0.17493473]
f088417c	training	0	0	0	0	0	0	1	0	0	0.0	0.0	0	0	1	0	0	0	0	0	0.11874865948372823	[0. 0. 0. 0. 0.12444958 0. 0. 0. ]	[0. 0. 0. 0. 0. 0. 0.10228224 0. 0. 0. 0. ]	[0.3155351 0.57383091 0.25814369 0.35812562 0.00686213 0.47661053 0. 0.87404844 0.39109226 0.74990012]	[0.97296198 0.96074209 1. 0.98389389 1. 0.72614108 1. 0.1754386 0.8060686 0.76501305]
265429d8	training	0	0	0	0	0	1	0	1	1	0.0	0.0	0	0	0	0	0	0	0	1	0.5306841652194794	[0.00000000e+00 4.98181637e-05 0.00000000e+00 0.00000000e+00 0.00000000e+00 1.72157610e-01 0.00000000e+00 0.00000000e+00]	[1.64220035e-01 7.34753857e-04 0.00000000e+00 2.06527935e-05 0.00000000e+00 2.22642430e-01 0.00000000e+00 0.00000000e+00 0.00000000e+00 1.47733400e-05 5.58558559e-03]	[0.04982739 0.02349689 0.00200803 0.08574277 0.10511541 0.22400428 0.62318841 0.84429066 0.67550371 0.60827008]	[0.99898353 0.99552758 1. 0.99905258 1. 0.99953896 0.68910256 0.58479532 0.57124011 0.83681462]
13db038d	training	0	0	0	1	0	0	1	0	0	1.0	0.0	0	0	1	0	0	0	0	0	0.7415376962046014	[0.00000000e+00 0.00000000e+00 4.78955373e-04 3.02202463e-02 1.69914135e-01 7.45100961e-05 1.72366341e-02 0.00000000e+00]	[0.00000000e+00 0.00000000e+00 3.17685753e-02 0.00000000e+00 0.00000000e+00 2.23297358e-03 1.61724458e-01 3.76969168e-04 0.00000000e+00 5.28545217e-05 0.00000000e+00]	[0.1566168 0.31306151 0.13364569 0.42053838 0.10449158 0.27906977 0.46806227 0.61314879 0.61442206 0.69936077]	[0.95771498 0.98260726 1. 0.9509711 1. 0.99861687 0.87820513 0.85964912 0.4828496 0.58746736]
26e5b2f5	training	0	1	0	0	0	0	0	0	0	0.0	1.0	0	0	0	0	0	1	0	0	0.6924131239681062	[2.95942627e-05 1.44367406e-02 0.00000000e+00 0.00000000e+00 0.00000000e+00 6.55688846e-03 0.00000000e+00 1.50800660e-03]	[0. 0.03866701 0. 0.02104344 0.00606506 0. 0. 0. 0.00037855 0.00237845 0. ]	[0.24487917 0.414651 0.07853637 0.36131605 0.27885215 0.44667201 0.66988728 0.64429066 0.75906681 0.83320016]	[0.99207156 0.97349677 0.99969107 0.99336807 1. 0.99861687 0.75 0.83625731 0.52506596 0.45691906]
27951015	training	0	1	1	1	0	0	0	0	1	1.0	1.0	0	0	0	1	1	0	0	1	1.4067847871342352	[0.03059886 0.03450467 0.03952364 0.00774227 0. 0.00560241 0.0003369 0.05791245]	[3.34476127e-04 1.80848351e-01 7.87677444e-03 5.00610360e-02 0.00000000e+00 1.56437244e-02 0.00000000e+00 3.08854984e-02 4.11294685e-02 9.06077515e-05 0.00000000e+00]	[0.11104718 0.2325501 0.03056671 0.09332004 0.00499064 0.55439722 0.30917874 0.94048443 0.46765642 0.56132641]	[1. 0.98476064 1. 1. 1. 0.7966805 0.75961538 0.23976608 0.66226913 0.80809399]
27c4416c	training	1	1	0	0	0	0	0	0	1	0.0	1.0	0	0	0	0	0	0	0	0	1.3454999899819187	[0.09701547 0.02603436 0. 0. 0. 0.00126667 0. 0.10839318]	[0. 0.11661155 0. 0.10903179 0.00312443 0. 0. 0. 0. 0. 0. ]	[0.36029919 0.33609767 0.2356091 0.43110668 0.57049283 0.89735365 0.86151369 0.99723183 0.88674443 0.91070715]	[0.89408416 0.88106676 1. 0.97773567 0.92705167 0.83218073 0.36538462 0.01169591 0.20448549 0.0770235 ]
27e68223	training	0	1	0	0	0	1	0	1	1	0.0	0.0	1	0	0	0	1	1	0	0	2.1041153127822123	[0.02902704 0.38232535 0.01923384 0. 0. 0.72930482 0.06719492 0.17712829]	[5.90684840e-01 5.79648944e-01 0.00000000e+00 1.07816593e-01 9.72982908e-01 6.81801265e-01 4.52376105e-05 6.97492163e-02 2.69147612e-01 5.72157748e-01 1.49846184e-02]	[0.28342923 0.80453812 0.08879964 0.51266201 0.04460387 0.44720663 0.4589372 0.81730104 0.51664899 0.90471434]	[0.93901199 0.60940865 1. 0.72856466 1. 0.84693407 0.76602564 0.05847953 0.69129288 0.13185379]
27f3a962	training	0	0	0	1	0	0	0	0	0	1.0	0.0	0	0	0	0	0	0	0	0	1.636572048497345	[0.00000000e+00 4.52892397e-05 1.59619382e-02 5.19099286e-01 2.14663144e-02 0.00000000e+00 0.00000000e+00 0.00000000e+00]	[0.00000000e+00 0.00000000e+00 5.34198103e-01 0.00000000e+00 0.00000000e+00 0.00000000e+00 6.78564158e-03 1.11285627e-02 0.00000000e+00 2.95466801e-05 0.00000000e+00]	[0.58365938 0.75754434 0.19812584 0.46560319 0.35090455 0.63726276 0.6575416 0.83598616 0.84538706 0.78745505]	[0.91888595 0.88752692 0.99505715 0.95120796 0.98784195 0.9285385 0.56730769 0.57894737 0.34564644 0.48041775]
fcaee631	training	0	1	0	0	0	0	0	0	1	0.0	0.0	0	0	0	0	0	1	0	0	0.5718265337866958	[1.96860082e-04 9.99759967e-03 0.00000000e+00 0.00000000e+00 1.37604579e-03 7.77937687e-05 0.00000000e+00 3.04100778e-03]	[0. 0.0220916 0. 0.01229667 0.05883042 0. 0.00153808 0. 0. 0.00016989 0. ]	[0.71887227 0.64086616 0.48058902 0.6889332 0.78259513 0.79417268 0.98658078 0.8532872 0.84920467 0.80043947]	[0.86216711 0.8295511 0.94501081 0.92089057 0.75258359 0.91885662 0.31410256 0.74269006 0.37467018 0.54699739]
28200a2c	training	0	1	0	0	0	0	0	0	0	0.0	1.0	0	0	0	0	0	1	0	1	1.007131945421612	[0. 0.03418205 0. 0. 0. 0. 0. 0. ]	[0. 0.00102866 0. 0.05685301 0. 0. 0. 0. 0.0065753 0.00303592 0. ]	[0.07272727 0.12543193 0. 0. 0. 0. 0.15780998 0.12249135 0.47211029 0.21154614]	[1. 1. 1. 1. 1. 1. 0.90705128 0.94736842 0.7176781 0.97519582]
28d7df86	training	0	0	0	0	0	1	0	0	0	0.0	0.0	0	1	0	0	0	0	0	0	-0.161001419213874	[0.00000000e+00 3.43241573e-05 0.00000000e+00 0.00000000e+00 0.00000000e+00 1.88137993e-02 1.00530578e-02 0.00000000e+00]	[0.01354628 0. 0. 0. 0. 0.0545838 0.00683088 0. 0. 0.00023407 0.00089312]	[0.4872267 0.72794287 0.24096386 0.47038883 0.42202121 0.66158781 0.64251208 0.93564014 0.86171792 0.8204155 ]	[0.9573084 0.81977804 0.94995366 0.9171009 0.94346505 0.91747349 0.69551282 0.45614035 0.26121372 0.31070496]
29048482	training	0	1	0	0	0	0	0	0	0	0.0	1.0	0	0	0	0	0	0	0	1	-0.39405464254219297	[0. 0.0014017 0. 0. 0. 0. 0. 0. ]	[0.00000000e+00 6.56380113e-03 0.00000000e+00 7.02194979e-05 0.00000000e+00 0.00000000e+00 0.00000000e+00 0.00000000e+00 3.50483038e-03 0.00000000e+00 0.00000000e+00]	[0.32957422 0.2067496 0.18719322 0.10707876 0.30723643 0.20876771 0.54428341 0.77923875 0.7766702 0.69496604]	[0.97519821 0.95262548 0.99073216 0.99857887 0.96595745 1. 0.77884615 0.74269006 0.55672823 0.57832898]
29083930	training	0	0	0	0	0	1	0	1	0	0.0	0.0	0	0	0	0	0	0	0	0	-1.0285660105019887	[0. 0. 0. 0. 0. 0.00478432 0. 0. ]	[0.00241975 0. 0. 0. 0.00322278 0.00463584 0. 0. 0. 0. 0. ]	[0.80701956 0.89806496 0.49308344 0.68035892 0.75389894 0.90911521 0.95598497 0.94740484 0.9669141 0.95645226]	[0.84956292 0.60493623 0.90052518 0.76764567 0.64559271 0.31443061 0.04487179 0.05263158 0.08707124 0.11879896]
5b7ee457	training	0	1	0	0	0	1	0	1	1	0.0	0.0	0	1	0	0	1	1	0	1	0.9694321341371286	[0.002042 0.01783026 0. 0. 0. 0.11061024 0.01986177 0.01135587]	[0.13353959 0.05901806 0. 0.026843 0.00312443 0.15506761 0. 0. 0.00331957 0.00334494 0.0196487 ]	[0.05834292 0.36834831 0.19277108 0.52043868 0.73892701 0.879444 0.99946323 0.92387543 0.80721103 0.61725929]	[0.99715389 0.96587709 0.9944393 0.88252013 0.75258359 0.83633011 0.10576923 0.28654971 0.53430079 0.57441253]
d14a18fc	training	0	1	0	0	0	0	0	0	1	0.0	0.0	0	0	0	0	0	0	0	0	-1.2868443134168348	[3.45266398e-05 2.08233221e-04 0.00000000e+00 0.00000000e+00 0.00000000e+00 0.00000000e+00 0.00000000e+00 1.83293620e-04]	[0. 0.00361231 0. 0.00010814 0. 0. 0. 0. 0. 0. 0. ]	[0.26605293 0.30799355 0.24899598 0.34755733 0.16032439 0.34723336 0.64841653 0.73910035 0.66193001 0.47862565]	[0.98434641 0.95262548 1. 0.99881573 0.99574468 0.98524666 0.57692308 0.67251462 0.71372032 0.85900783]
2a8eadde	training	0	1	0	0	0	0	0	0	1	0.0	1.0	0	0	0	0	1	0	0	0	1.0694210020976214	[1.54383404e-02 2.37294341e-02 0.00000000e+00 0.00000000e+00 0.00000000e+00 7.71924596e-02 6.98129014e-05 7.03430923e-02]	[0. 0.33747138 0. 0.0236989 0.03032531 0.04614812 0. 0. 0.0043533 0.00508914 0. ]	[0.25086306 0.62727482 0.12427488 0.48953141 0.48097318 0.74231489 0.80783682 0.91072664 0.84984093 0.86855773]	[0.95161618 0.79145271 1. 0.84083373 0.99148936 0.7966805 0.67628205 0.29824561 0.33509235 0.53002611]
2a943ed3	training	0	0	1	0	0	0	0	0	0	0.0	0.0	0	0	0	1	1	0	0	0	1.1874528249467224	[0.00522259 0.01090135 0.07850344 0. 0. 0.00011177 0.09239738 0.04471531]	[0. 0. 0. 0. 0. 0.00012405 0. 0.09136542 0.02408148 0.02457735 0.01796169]	[0.65293441 0.86938493 0.47233378 0.68035892 0.78633812 0.74712644 0.94256575 0.97854671 0.94782609 0.93587695]	[0.88188656 0.83236707 0.9382144 0.86380862 0.8006079 0.56892577 0.21153846 0. 0.05013193 0.03655352]
2ae1ed8f	training	0	0	1	0	0	0	0	0	0	0.0	0.0	0	0	0	1	0	0	0	1	1.7807714342488707	[0.00285939 0.01431593 0.47681216 0.01631412 0. 0. 0.05582508 0.11789112]	[0. 0. 0.0138931 0. 0. 0.00634378 0. 0.47114843 0.03344437 0.01776494 0.04558559]	[0.03187572 0.07337019 0.06046408 0.19222333 0.78883344 0.25821973 1. 0.65397924 0.62417815 0.55593288]	[0.98739581 0.95958257 0.96818041 0.99905258 0.15319149 0.94190871 0. 0.54385965 0.43799472 0.49738903]
2b191b6c	training	0	0	0	0	0	1	0	0	0	0.0	0.0	0	1	0	0	0	0	1	1	-0.3948758380837024	[0. 0. 0. 0. 0. 0.01836674 0.00171042 0. ]	[0.00585333 0. 0. 0. 0. 0.05855353 0. 0. 0. 0. 0. ]	[0.46317606 0.4441373 0.10107095 0.10707876 0.22489083 0.36728148 0.83199141 0.87681661 0.8466596 0.82301239]	[0.98942875 0.98260726 0.99691072 1. 0.83890578 0.89303827 0.26602564 0.48538012 0.16094987 0.4464752 ]
2b52a83a	training	0	0	0	0	0	1	0	0	1	0.0	0.0	0	1	0	0	0	0	0	1	-0.18050707706425007	[0.00000000e+00 4.11889888e-05 0.00000000e+00 0.00000000e+00 0.00000000e+00 2.54824529e-02 5.23596761e-03 0.00000000e+00]	[0.01103771 0.01017553 0. 0. 0. 0.06066245 0. 0. 0. 0. 0.00208395]	[0.0552359 0.17484451 0.03904507 0.20518445 0.30068621 0.12269447 0.73698336 0.71211073 0.63626723 0.6514183 ]	[0.99024192 0.97299983 1. 0.99668404 1. 0.99907792 0.70512821 0.81871345 0.42875989 0.55874674]
75b80ffa	training	0	0	0	0	0	1	0	1	0	0.0	0.0	0	0	0	0	0	0	0	1	0.11874865948372823	[0.00000000e+00 1.20016485e-04 0.00000000e+00 0.00000000e+00 0.00000000e+00 7.67824497e-02 3.36904521e-05 1.49967507e-04]	[4.56525246e-02 2.32672055e-02 0.00000000e+00 4.95667044e-05 1.04886910e-02 9.35708186e-02 0.00000000e+00 0.00000000e+00 0.00000000e+00 0.00000000e+00 3.60360360e-04]	[0.08504028 0.08580972 0.09080768 0.16191426 0.06082346 0.12910986 0.3322598 0.30934256 0.46850477 0.53555733]	[1. 0.99652145 1. 1. 1. 1. 0.91666667 0.97660819 0.64116095 0.64360313]
2c0acf21	training	0	0	0	0	0	1	0	1	1	0.0	0.0	0	0	0	0	0	0	0	0	1.3833241182979104	[0.00589912 0.01562893 0. 0. 0. 0.74774607 0.04471516 0.0364421 ]	[6.69035873e-01 2.65937421e-01 0.00000000e+00 9.36020571e-03 3.74931079e-01 7.01277757e-01 0.00000000e+00 0.00000000e+00 1.74714451e-04 6.80313201e-03 4.19767788e-02]	[0.46731876 0.74809952 0.43261937 0.6331007 0.61384903 0.70596097 0.86527107 0.82975779 0.91834571 0.91130643]	[0.90363895 0.69852576 0.96478221 0.6271909 0.69604863 0.70631627 0.52564103 0.3625731 0.1292876 0.28720627]
2c2b4cd4	training	0	0	1	1	0	0	1	0	0	1.0	0.0	0	0	0	1	0	0	1	0	1.4269492601484124	[0. 0. 0.11213393 0.18530105 0.05025319 0.00216017 0.25809787 0.00883975]	[0. 0. 0.19179384 0. 0. 0.00719514 0.18456945 0.12044085 0.002446 0.00049491 0.44686584]	[0.34499425 0.43261921 0.25970549 0.48773679 0.49095446 0.63084737 0.89908749 1. 0.87253446 0.86875749]	[0.96361049 0.96057645 0.99629286 0.9687352 0.95866261 0.9571231 0.40064103 0.05263158 0.33509235 0.37467363]
d8d5a487	training	0	1	0	0	0	0	0	0	0	0.0	1.0	1	0	0	0	0	1	0	0	1.2284284316484748	[0.00011812 0.0473499 0. 0. 0. 0.02637209 0. 0.009223 ]	[0.00120987 0.08464364 0. 0.06046725 0.19442166 0.00707576 0. 0. 0.01153299 0.00217907 0. ]	[0.45972382 0.61414421 0.33422579 0.34815553 0.45851528 0.76476878 0.6129898 0.98685121 0.82460233 0.73911306]	[0.95202277 0.91535531 0.99382144 0.93818096 0.92036474 0.30797603 0.77884615 0.02923977 0.27176781 0.29373368]
2d6ee41b	training	0	1	0	0	0	0	0	0	0	0.0	1.0	0	0	0	0	0	0	0	1	0.13685655739962418	[0. 0.00419605 0. 0. 0. 0. 0. 0. ]	[0. 0. 0. 0.00483688 0. 0. 0. 0. 0.00504007 0. 0. ]	[0.18883774 0.11091914 0.02833556 0.20338983 0.43044292 0.29109864 0.80730005 0.68304498 0.66489926 0.4980024 ]	[0.96665989 0.96968693 1. 1. 0.91367781 0.99354541 0.13141026 0.80116959 0.53166227 0.9308094 ]
2de95c70	training	0	0	0	1	0	0	0	0	0	1.0	0.0	0	0	0	0	0	0	0	0	0.24507773770224928	[0. 0. 0. 0.02053954 0. 0. 0. 0. ]	[0. 0. 0.02170086 0. 0. 0. 0. 0. 0. 0. 0. ]	[0.36191024 0.68693849 0.28335564 0.46460618 0.25265128 0.6741513 0.56790123 0.72179931 0.88759279 0.90011986]	[0.96584672 0.8621832 0.99413037 0.91520606 0.99878419 0.93868142 0.70833333 0.2748538 0.17414248 0.24281984]
2dec6604	training	1	0	1	0	0	0	0	0	0	0.0	1.0	0	0	0	0	1	0	0	0	1.1903243122248885	[0.09381211 0.00389935 0.0182362 0. 0. 0. 0. 0.04864779]	[0. 0.01628084 0. 0.02968333 0. 0. 0. 0.00839944 0.08044018 0. 0. ]	[0.45224396 0.59352684 0.21909862 0.45224327 0.45945103 0.59556268 0.65324745 0.84221453 0.82417815 0.85497403]	[0.90038626 0.80602948 0.99165894 0.9687352 0.89483283 0.83448594 0.60576923 0.35672515 0.24670185 0.34464752]
2e112ff0	training	0	1	0	0	0	0	0	0	0	0.0	0.0	0	0	0	0	1	1	0	1	1.3690507815423725	[0. 0.0774129 0.00017862 0. 0. 0. 0.00559262 0.01591322]	[0. 0.01929953 0. 0. 0.00626978 0.01378553 0. 0.05508734 0.03256197 0.17262648 0. ]	[0.20115075 0.14455195 0.04685408 0.00697906 0.35339988 0.12616947 0.63607085 0.60484429 0.81399788 0.64043148]	[0.9908518 0.99503064 1. 1. 0.98601824 0.99723375 0.54807692 0.85380117 0.38390501 0.5926893 ]
2e21dc46	training	0	1	0	0	0	0	0	0	0	0.0	1.0	1	0	0	0	0	1	0	1	0.49188463846509833	[0. 0.00957867 0. 0. 0. 0.00182815 0. 0.00068319]	[0.00048395 0.03242714 0. 0.00208593 0.05965077 0.00146395 0. 0.00092898 0.01034225 0.00390755 0. ]	[0.20471807 0.25293711 0.01584114 0.00219342 0.03930131 0.0783213 0.10144928 0.31626298 0.37115589 0.53335997]	[0.97336857 0.91833692 1. 1. 1. 1. 1. 0.95321637 0.87335092 0.64360313]
77c32b1a	training	0	0	0	0	0	1	0	1	1	0.0	0.0	0	1	0	0	0	0	0	0	0.6537828338890929	[0.00000000e+00 2.24251161e-04 0.00000000e+00 0.00000000e+00 0.00000000e+00 2.11981223e-01 1.74532254e-04 2.58277373e-03]	[0.18036625 0.04375477 0. 0.00060078 0.03982111 0.24575115 0. 0. 0. 0. 0.00545797]	[0.34591484 0.54607233 0.17402945 0.43888335 0.4176544 0.66292435 0.70638755 0.97370242 0.79915164 0.76528166]	[0.93718235 0.85787643 1. 0.99123638 0.9118541 0.94513601 0.18269231 0.40350877 0.25725594 0.50913838]
2eb1393f	training	0	1	0	0	0	0	0	0	0	0.0	0.0	1	0	0	0	0	0	0	0	-0.9188675281222405	[0. 0.00042345 0. 0. 0. 0. 0. 0. ]	[0.00000000e+00 0.00000000e+00 0.00000000e+00 0.00000000e+00 1.08402672e-02 0.00000000e+00 0.00000000e+00 0.00000000e+00 0.00000000e+00 1.47733400e-05 0.00000000e+00]	[0.7146145 0.70479152 0.49977689 0.56071785 0.76606363 0.78855921 0.81910896 0.71764706 0.78154825 0.83779465]	[0.83268957 0.79443432 0.918443 0.95239223 0.75319149 0.68095897 0.41025641 0.1871345 0.48812665 0.39033943]
2f4ca601	training	0	1	1	1	0	0	1	0	0	1.0	0.0	0	0	1	1	0	1	0	1	1.904693707664723	[0.35805868 0.07080594 0.07553312 0.00677735 0.02988771 0.00774905 0.0390026 0.19646577]	[0.00150514 0.04716357 0.00713383 0.07778645 0.04288427 0.02220568 0.04496618 0.13438279 0.40028109 0.01825891 0.02678556]	[0.04004603 0.07267911 0.00446229 0.03888335 0.05240175 0.00267308 0.42565754 0.26851211 0.35121951 0.27946464]	[0.98800569 0.99884048 1. 1. 1. 1. 0.69230769 0.86549708 0.78891821 0.95039164]
2f6e02f6	training	0	1	0	0	0	0	0	0	1	0.0	1.0	0	0	0	0	1	0	0	0	1.35867212352988	[1.98676150e-02 6.49344409e-02 2.52081775e-05 0.00000000e+00 0.00000000e+00 5.58825721e-04 0.00000000e+00 3.49757553e-02]	[0. 0.05621979 0. 0.12042103 0. 0. 0. 0. 0.00251152 0. 0. ]	[0.55684695 0.82135453 0.30298974 0.67676969 0.47223955 0.69847634 0.67149758 0.59307958 0.97794274 0.95944866]	[0.88269974 0.77190658 0.98918752 0.90217906 0.88267477 0.85200553 0.44230769 0.71345029 0.1292876 0.05483029]
2f9d6ec1	training	0	1	0	0	0	0	0	0	0	0.0	1.0	0	0	0	0	1	0	0	0	0.991909287535994	[0.00658966 0.03715933 0.00035291 0. 0. 0. 0. 0.01478013]	[0. 0.01892648 0. 0.0200902 0. 0. 0. 0.03758779 0.05010665 0. 0. ]	[0.72577675 0.81905091 0.25457385 0.45942173 0.44073612 0.49772788 0.86205046 0.86435986 0.9728526 0.95245705]	[0.80239886 0.82723207 0.96941613 0.89128375 0.7768997 0.82618718 0.19551282 0.21052632 0.07915567 0.06657963]
3019f208	training	0	0	0	0	0	1	0	1	0	0.0	0.0	0	1	0	0	0	0	0	0	0.0362733238572841	[9.84300408e-06 2.17388351e-04 0.00000000e+00 0.00000000e+00 0.00000000e+00 6.07180365e-02 9.43332660e-04 8.41484345e-04]	[0.05331505 0.01694832 0. 0. 0.0029884 0.05831402 0. 0. 0. 0.00013296 0.00657658]	[0.80333717 0.83989864 0.51807229 0.58344965 0.61010605 0.7262764 0.76650564 0.95640138 0.93997879 0.94706352]	[0.75320187 0.56435316 0.91782515 0.76788252 0.94772036 0.75656985 0.41346154 0.23391813 0.08047493 0.154047 ]
302c817b	training	0	0	0	0	0	1	0	0	1	0.0	0.0	0	1	0	0	0	0	0	0	0.5377783620316166	[0. 0.00413491 0. 0. 0. 0.0849119 0.01105047 0.00202456]	[9.75963865e-03 4.52608376e-02 0.00000000e+00 1.65222348e-05 1.92195008e-02 2.42771746e-01 0.00000000e+00 0.00000000e+00 4.71804089e-04 4.89736222e-03 5.13513514e-03]	[0.13578826 0.13798664 0.08411423 0.08494516 0.0102932 0.0748463 0.26086957 0.05813149 0.5204666 0.33679584]	[0.99939012 0.99900613 1. 0.99952629 1. 1. 0.8525641 1. 0.59498681 0.98172324]
1344df4d	training	0	1	0	0	0	1	0	1	0	0.0	1.0	1	0	0	0	1	1	0	1	1.8260724088920324	[0.00127749 0.20145306 0.11230243 0.0045743 0. 0.09906117 0.07508378 0.05996201]	[0.07283218 0.11874841 0.00272792 0.06573372 0.57587453 0.084853 0. 0.12513392 0.23144569 0.22981146 0. ]	[0.1447641 0.4092375 0.04038376 0.32562313 0.01965066 0.14194066 0.27375201 0.27128028 0.57158006 0.67638833]	[0.97682456 0.97962564 1. 0.99076267 1. 1. 0.93910256 1. 0.50263852 0.56005222]
307e9406	training	1	0	0	0	0	0	0	0	0	0.0	1.0	0	0	0	0	0	0	0	1	0.7609311453866051	[4.31812589e-02 2.26446199e-06 0.00000000e+00 0.00000000e+00 0.00000000e+00 0.00000000e+00 0.00000000e+00 5.92371653e-03]	[0. 0.00205731 0. 0.01911623 0. 0. 0. 0. 0. 0. 0. ]	[0.22186421 0.19523151 0.0258813 0.04187438 0.20648784 0.09863673 0.60923242 0.29550173 0.34485684 0.41130643]	[0.92173206 0.99105516 1. 1. 1. 1. 0.69230769 0.93567251 0.99208443 0.8381201 ]
31086642	training	0	0	0	0	1	0	0	0	0	0.0	0.0	0	0	1	0	0	0	0	0	0.0008813073508992811	[0. 0. 0. 0. 0.07485689 0. 0. 0. ]	[0. 0. 0. 0. 0. 0. 0.06143268 0. 0. 0. 0. ]	[0.60368239 0.83575213 0.25412762 0.56829511 0.47598253 0.68056669 0.68921095 0.78892734 0.85662778 0.8174191 ]	[0.78552551 0.70084479 0.99876429 0.93983894 1. 0.93822038 0.62820513 0.80116959 0.35224274 0.50130548]
4a961b54	training	0	0	0	0	1	0	0	0	0	0.0	0.0	0	0	1	0	0	0	0	1	-0.650021801654365	[0. 0. 0. 0. 0.02405328 0. 0. 0. ]	[0. 0. 0.0003689 0. 0. 0. 0.017326 0. 0. 0. 0. ]	[0.13647871 0.13234278 0.00066934 0.04586241 0.0349345 0.16653301 0.46698873 0.42975779 0.44050901 0.45105873]	[0.99369791 0.99436806 1. 1. 0.99635258 1. 0.66666667 0.85964912 0.87467018 0.87859008]
31a850d5	training	0	1	0	0	0	0	0	0	1	0.0	1.0	0	0	0	0	1	1	0	1	1.8494737229566838	[0.05324994 0.16156839 0.09730357 0. 0. 0.00622159 0. 0.16728042]	[0. 0.10496057 0. 0.10136017 0. 0. 0. 0.30848974 0.21153552 0.01026133 0. ]	[0.09217491 0.51601014 0.29094154 0.62293121 0.77230193 0.88078054 0.99892646 1. 0.83902439 0.76887735]	[0.96787965 0.92330628 0.96200185 0.75888205 0.89300912 0.49239281 0.125 0. 0.46965699 0.2924282 ]
5a0e74f7	training	0	1	0	0	0	1	0	1	1	0.0	1.0	0	0	0	1	0	0	0	0	1.8863419549954392	[0.17333994 0.09126315 0.07427584 0. 0. 0.16362417 0.00631807 0.24593838]	[0.2007693 0.42859323 0. 0.08328307 0.00631011 0.11003598 0. 0.13684973 0.26370962 0.01469356 0.00327478]	[0.62980437 0.73658143 0.34002677 0.49152542 0.71054273 0.78722267 0.94417606 0.98200692 0.88059385 0.84378746]	[0.9540557 0.9156866 0.9978375 0.96849834 0.89300912 0.78699862 0.42307692 0.32748538 0.22691293 0.48172324]
328e0cf4	training	0	1	0	0	0	0	0	0	0	0.0	1.0	0	0	0	0	0	1	0	0	1.143778437433961	[1.47645061e-05 3.36702853e-02 0.00000000e+00 0.00000000e+00 0.00000000e+00 0.00000000e+00 0.00000000e+00 2.08288204e-04]	[0. 0.07239775 0. 0.00779436 0. 0. 0. 0. 0.07514416 0.01079192 0. ]	[0.59574223 0.68878139 0.27710843 0.35992024 0.6007486 0.54156643 0.95437466 0.87058824 0.72131495 0.81082701]	[0.70888392 0.75617028 0.97621254 0.98531502 0.89908815 0.99216229 0.13141026 0.65497076 0.5237467 0.39164491]
2a7d9574	training	0	0	1	0	0	0	0	0	0	0.0	0.0	0	0	0	1	0	0	0	1	0.9418924185762224	[0. 0.00403881 0.07331378 0. 0. 0. 0. 0.02218686]	[0. 0. 0. 0. 0. 0. 0. 0.10089877 0.00170347 0. 0. ]	[0.20678941 0.13614375 0. 0. 0.02776045 0.13846565 0.54213634 0.89204152 0.40296925 0.6076708 ]	[0.97601138 0.98194467 1. 1. 1. 0.8395574 0.71474359 0.0994152 0.75065963 0.5926893 ]
32b861fd	training	0	1	0	0	0	0	0	0	0	0.0	1.0	0	0	0	0	0	0	0	0	0.5571840255602454	[0.00829133 0.00995629 0. 0. 0. 0.00689218 0. 0.02771066]	[0. 0.12210633 0. 0.01528794 0. 0. 0. 0. 0. 0. 0. ]	[0.42289988 0.35187745 0.26327532 0.38644068 0.66999376 0.7425822 0.98443371 0.91141869 0.91431601 0.8727527 ]	[0.98963204 0.98840484 0.99073216 0.99123638 0.44194529 0.87459659 0.00320513 0.23976608 0.07124011 0.33681462]
33146592	training	0	0	1	0	0	0	0	0	0	0.0	0.0	0	0	0	1	1	0	0	0	1.3065763726437576	[0.00000000e+00 6.45145220e-03 1.95789491e-01 4.53745281e-03 0.00000000e+00 3.88968844e-05 8.52368439e-03 4.90477063e-02]	[0. 0. 0.00407296 0. 0. 0. 0. 0.23902467 0. 0. 0.02288288]	[0.19401611 0.35890348 0.24988844 0.42293121 0.59451029 0.34081796 0.81481481 0.59861592 0.87126193 0.75269676]	[0.99857695 0.99801226 0.99258573 0.97276172 0.91854103 1. 0.69230769 0.96491228 0.27836412 0.59399478]
3360b272	training	0	0	0	1	0	0	0	0	0	1.0	0.0	0	0	0	0	0	0	0	0	0.8822544949489349	[0. 0. 0.00267207 0.07707428 0.00721048 0. 0.00212929 0. ]	[0. 0. 0.07835238 0. 0. 0. 0.00836896 0.00497004 0. 0.00093628 0. ]	[0.15719217 0.31617139 0.15461847 0.43948156 0.17436057 0.20876771 0.60601181 0.68858131 0.65302227 0.73611666]	[0.96117097 0.9552758 1. 0.96376125 1. 0.99907792 0.69230769 0.80116959 0.46965699 0.71932115]
33855ca9	training	0	0	0	0	0	1	0	1	1	0.0	0.0	0	1	0	0	0	0	0	1	0.20085414093809298	[0.00000000e+00 5.23090719e-04 0.00000000e+00 0.00000000e+00 0.00000000e+00 8.44840328e-02 3.36904521e-05 7.83163648e-04]	[3.33924827e-02 3.26720549e-02 0.00000000e+00 1.69352907e-04 1.16606117e-02 1.27485665e-01 0.00000000e+00 0.00000000e+00 1.49779076e-05 0.00000000e+00 0.00000000e+00]	[0.25949367 0.41119558 0.02141901 0.21734796 0.02121023 0.14808875 0.17928073 0.42076125 0.75546129 0.69676388]	[0.93596259 0.94947822 1. 0.99976315 1. 1. 0.99038462 0.99415205 0.29287599 0.58224543]
3395d4a5	training	0	0	0	0	0	1	0	0	0	0.0	0.0	0	1	0	0	0	0	0	0	-0.1441770583534704	[0. 0. 0. 0. 0. 0.03267268 0.00317649 0. ]	[4.31474204e-02 0.00000000e+00 0.00000000e+00 0.00000000e+00 0.00000000e+00 4.41632552e-02 1.94521725e-03 0.00000000e+00 0.00000000e+00 6.79558136e-05 0.00000000e+00]	[0.64073648 0.73784842 0.20571174 0.26101695 0.37928883 0.59369153 0.82823403 0.87404844 0.69077413 0.7253296 ]	[0.8991665 0.88222627 0.99907322 0.99881573 0.99878419 0.98063624 0.48397436 0.23976608 0.47097625 0.50261097]
33c92c8c	training	0	0	0	0	0	1	0	1	1	0.0	0.0	0	1	0	0	0	0	0	0	0.18704823003223514	[3.15672135e-04 6.86483147e-06 0.00000000e+00 0.00000000e+00 0.00000000e+00 9.81670516e-02 1.60569673e-03 7.58169063e-04]	[7.87691279e-02 2.42686339e-02 0.00000000e+00 5.20678965e-05 3.79832139e-03 1.42538147e-01 0.00000000e+00 0.00000000e+00 0.00000000e+00 0.00000000e+00 7.34345539e-03]	[0.73705409 0.68048837 0.57385096 0.57527418 0.69993762 0.70863406 0.85775631 0.83598616 0.86850477 0.82500999]	[0.67717016 0.70299818 0.85356812 0.79085741 0.80182371 0.82987552 0.20192308 0.3625731 0.23218997 0.43603133]
33edf5ff	training	0	0	0	0	0	1	0	1	1	0.0	0.0	0	1	0	0	0	0	0	1	0.20761905698723568	[0. 0.00011213 0. 0. 0. 0.08844348 0.01120497 0.00054988]	[8.19466511e-03 2.57440855e-02 0.00000000e+00 0.00000000e+00 5.24413404e-02 1.43654633e-01 0.00000000e+00 0.00000000e+00 7.27976879e-06 4.98342633e-04 1.88548179e-03]	[0.25995397 0.32008754 0.02677376 0.24027916 0.24048659 0.40657578 0.54643049 0.54602076 0.47041357 0.53196165]	[0.97092905 0.99685274 1. 1. 0.99209726 0.96173352 0.80448718 0.9005848 0.6939314 0.93994778]
3400d828	training	0	1	0	0	0	0	0	0	0	0.0	1.0	0	0	0	0	0	0	0	0	0.5157396387269717	[0.02144042 0.00055026 0. 0. 0. 0. 0. 0.02382817]	[0. 0.01988747 0. 0.01209295 0. 0. 0. 0. 0.00287551 0. 0. ]	[0.34234753 0.48928818 0.07920571 0.23569292 0.21459763 0.32344293 0.72302738 0.66020761 0.68674443 0.58749501]	[0.95832486 0.93556402 0.99660179 0.9947892 0.99635258 0.99585062 0.41987179 0.63157895 0.55540897 0.81462141]
340fdead	training	0	1	0	0	0	0	0	0	0	0.0	1.0	1	0	0	0	0	0	0	0	1.2798505339808006	[0. 0.06624684 0. 0. 0. 0.01629779 0. 0.00289937]	[1.61316341e-04 1.97158952e-01 0.00000000e+00 2.17102165e-02 3.02179773e-01 1.47614981e-02 0.00000000e+00 0.00000000e+00 9.27282259e-02 1.92792087e-02 0.00000000e+00]	[0.90747986 0.93676572 0.45225346 0.6115653 0.66063631 0.77118418 0.89103596 0.76747405 0.94422057 0.88973232]	[0.43260825 0.61967865 0.87364844 0.90502132 0.81276596 0.89580452 0.31089744 0.64327485 0.07651715 0.29112272]
341dfb19	training	0	0	0	1	0	1	1	1	1	1.0	0.0	0	0	0	0	0	0	1	0	0.6924128340451643	[0.00317149 0.00289292 0. 0.01092001 0. 0.06400485 0.0265289 0.01057271]	[1.46244480e-02 8.25322660e-02 1.13475038e-02 3.33234538e-03 1.72096383e-02 5.99959589e-02 4.52376105e-05 0.00000000e+00 1.56515029e-03 0.00000000e+00 7.05567133e-02]	[0.26041427 0.18647777 0.13230701 0.17567298 0.18902059 0.17615611 0.62265164 0.69273356 0.47826087 0.55673192]	[0.99796707 0.9860858 1. 1. 1. 1. 0.70192308 0.68421053 0.83641161 0.81723238]
3438b8fc	training	0	1	0	0	0	0	0	0	0	0.0	1.0	0	0	0	0	0	0	0	0	-0.3254547192480652	[1.97295084e-05 1.45992083e-03 0.00000000e+00 0.00000000e+00 0.00000000e+00 1.04314135e-03 0.00000000e+00 6.66522254e-04]	[0. 0.01607733 0. 0.00141785 0. 0. 0. 0. 0. 0. 0. ]	[0.16708861 0.13407049 0.01115573 0.22053838 0.13724267 0.1464849 0.47665056 0.58477509 0.48038176 0.59029165]	[0.99776377 0.9966871 1. 1. 1. 0.98939604 0.69551282 0.78947368 0.87730871 0.90861619]
94b17b56	training	0	0	0	0	0	1	0	0	1	0.0	0.0	0	1	0	0	0	0	0	0	0.37275499901990944	[0. 0.00024485 0. 0. 0. 0.05314721 0.07641022 0.00053322]	[2.12376019e-03 1.13152094e-02 0.00000000e+00 2.47833522e-05 0.00000000e+00 1.83166322e-01 2.92687340e-02 0.00000000e+00 0.00000000e+00 5.13443925e-03 5.48774437e-02]	[0.70103567 0.80258005 0.49620705 0.55653041 0.64160948 0.75220529 0.75308642 0.74532872 0.82545069 0.80103875]	[0.80788778 0.71376512 0.83070745 0.84580767 0.44984802 0.73720609 0.1474359 0.23391813 0.39841689 0.52349869]
34f74fc7	training	0	0	1	0	0	0	1	0	0	0.0	0.0	0	0	0	1	0	1	1	1	1.3538580380915537	[9.37151651e-05 4.78249926e-04 2.27516999e-01 2.49841553e-03 0.00000000e+00 6.89218389e-03 1.15016755e-01 3.14681819e-02]	[0. 0. 0.00038832 0. 0. 0.0651284 0.00113094 0.23121652 0.00660275 0.03322284 0.02719063]	[0.12416571 0.13096061 0.00624721 0.00199402 0. 0.01416733 0.01288245 0.42560554 0.5397667 0.70914902]	[0.99979671 0.97747225 1. 1. 1. 1. 1. 0.86549708 0.69920844 0.72454308]
352cae4f	training	0	1	0	1	0	0	0	0	0	1.0	0.0	0	0	0	0	1	0	0	0	1.2815733948866626	[0.00000000e+00 4.32240504e-02 1.62379839e-05 3.61226513e-02 0.00000000e+00 0.00000000e+00 0.00000000e+00 7.58169063e-04]	[0. 0. 0.03763676 0. 0. 0. 0. 0.03035933 0.02925185 0.08519047 0. ]	[0.50943613 0.58085695 0.2766622 0.38544367 0.67061759 0.73429564 0.74557166 0.90380623 0.87932131 0.89013184]	[0.92193535 0.93655789 0.9922768 0.95783989 0.80303951 0.8395574 0.26602564 0.50877193 0.1701847 0.40861619]
3535f60d	training	0	1	1	0	0	0	0	0	0	0.0	0.0	0	0	0	1	0	1	0	1	1.5924825801476776	[0.00030513 0.11004171 0.06515557 0. 0. 0.03776887 0.00148238 0.00689017]	[0.00032263 0.10198384 0. 0.0836331 0.16436189 0.0412346 0. 0.06475719 0.13460922 0.04721559 0. ]	[0.32704258 0.36155264 0.10240964 0.06181456 0.00218341 0.05880781 0.11486849 0.58062284 0.51092259 0.47902517]	[0.91258386 0.94417757 0.99907322 0.99952629 1. 1. 1. 0.84795322 0.57124011 0.9151436 ]
43f688aa	training	0	1	0	0	0	1	0	1	1	0.0	1.0	1	0	0	0	0	1	0	1	1.6593349306015779	[0.00222873 0.12345186 0.0006213 0. 0. 0.05219962 0. 0.00659857]	[0.06247976 0.02794716 0. 0.15593553 0.52138755 0.00158595 0. 0.00069027 0.00599865 0.04241426 0. ]	[0.17836594 0.0360516 0.05443998 0.08235294 0.03025577 0.19005613 0.04401503 0.34948097 0.26108165 0.20515382]	[0.97662126 0.99751532 1. 0.99242065 1. 0.99861687 1. 0.99415205 0.77440633 0.87859008]
3578c27d	training	0	0	0	0	0	0	1	0	0	0.0	0.0	0	0	0	0	0	0	1	0	-1.401844495631303	[0. 0. 0. 0. 0. 0. 0.00202457 0. ]	[0. 0. 0. 0. 0. 0. 0. 0. 0. 0. 0.00575568]	[0.51841197 0.83390924 0.48103525 0.68554337 0.73892701 0.88479016 0.58507783 0.93356401 0.69056204 0.86356372]	[0.94287457 0.72221302 0.91936979 0.77048792 0.87841945 0.76071923 0.84615385 0.44444444 0.78891821 0.42558747]
35a6f479	training	0	0	0	0	1	0	0	0	0	0.0	0.0	0	0	1	0	0	0	0	1	-0.4281735299326155	[0. 0. 0. 0. 0.02680537 0. 0. 0. ]	[0. 0. 0. 0. 0. 0. 0.02203072 0. 0. 0. 0. ]	[0.16271577 0.21204792 0.03212851 0.12083749 0.13443543 0.36006415 0.28556092 0.43529412 0.4173913 0.33739513]	[0.98251677 0.98409806 1. 1. 1. 0.98662978 1. 0.93567251 0.67810026 0.91644909]
35b4ce61	training	0	1	0	0	0	0	0	0	0	0.0	1.0	1	0	0	0	0	1	0	0	0.6523975233623264	[0. 0.01547562 0. 0. 0. 0.00823337 0. 0. ]	[0.00903086 0. 0. 0.01670578 0.03161184 0. 0. 0. 0.01382428 0.0005663 0. ]	[0.86075949 0.89426399 0.61468095 0.67218345 0.77729258 0.7751938 0.88083736 0.92802768 0.93085896 0.9290851 ]	[0.7155926 0.66407156 0.82113068 0.73188063 0.78601824 0.64638082 0.13461538 0.11111111 0.05408971 0.11749347]
31e2f892	training	0	0	0	1	0	0	0	0	0	1.0	0.0	0	0	0	0	0	0	0	1	1.7503842309792876	[0. 0. 0.00052097 0.5141863 0.18824306 0. 0. 0. ]	[0. 0. 0.53394951 0. 0. 0. 0.08305625 0.00222213 0. 0. 0. ]	[0.07330265 0.0558627 0.04730031 0.08733799 0.05832813 0.10318097 0.424584 0.51211073 0.42629905 0.36196564]	[0.99878024 0.99933742 1. 1. 1. 1. 0.71474359 0.89473684 0.83773087 0.95691906]
363b7658	training	0	1	0	0	0	0	0	0	0	0.0	0.0	0	0	0	1	1	1	0	0	0.648775105489726	[0. 0.01144006 0.00061312 0. 0. 0. 0. 0.00195791]	[0. 0. 0. 0. 0. 0. 0. 0.00417804 0.00353479 0.03018193 0. ]	[0.86168009 0.89126929 0.57987506 0.58444666 0.89582034 0.9024325 1. 0.99653979 0.93276776 0.89952058]	[0.69363692 0.71807189 0.8742663 0.86665088 0.58905775 0.66666667 0.07051282 0.03508772 0.16754617 0.2310705 ]
365f6b0c	training	0	1	0	0	0	1	0	1	0	0.0	1.0	0	0	0	0	1	0	0	1	0.686580580713116	[0.00900941 0.00825647 0.00601871 0. 0. 0.02368173 0. 0.01781281]	[2.61600974e-02 1.13974385e-02 0.00000000e+00 1.37331035e-02 1.20606931e-02 1.05657398e-02 0.00000000e+00 9.37595771e-03 1.11962805e-02 7.55064596e-06 0.00000000e+00]	[0.09712313 0.13925363 0. 0.13938185 0.00124766 0.08072708 0.10037574 0.09619377 0.2659597 0.23831402]	[0.99308803 0.99436806 1. 1. 1. 1. 0.99358974 1. 0.92480211 0.96605744]
36bed8b6	training	0	0	0	0	1	0	0	0	0	0.0	0.0	0	0	1	0	0	0	0	0	-0.2679590986863219	[0. 0. 0. 0. 0.04117129 0. 0. 0. ]	[0. 0. 0.0011067 0. 0. 0. 0.026464 0. 0. 0. 0. ]	[0.77882624 0.78760654 0.47010263 0.47696909 0.60948222 0.63405507 0.84809447 0.89065744 0.92661718 0.84798242]	[0.59890222 0.62729833 0.98208217 0.95405021 0.73981763 0.83909636 0.08333333 0.67251462 0.03034301 0.43472585]
36f5e782	training	0	1	0	0	0	0	0	0	1	0.0	1.0	0	0	0	0	1	0	0	0	2.1834933118519686	[0.56109442 0.24320496 0.00125201 0. 0. 0.01609418 0. 0.46519921]	[5.35161803e-03 5.24751972e-01 0.00000000e+00 5.06377330e-01 3.98823746e-02 9.92432701e-03 0.00000000e+00 0.00000000e+00 4.27239966e-01 3.77532298e-04 0.00000000e+00]	[0.68998849 0.64455195 0.41900937 0.45902293 0.61384903 0.8893344 0.87171229 0.92733564 0.85768823 0.91789852]	[0.85566172 0.9519629 0.90454124 0.97631454 0.84984802 0.55186722 0.28846154 0.02339181 0.17414248 0.15665796]
3711679d	training	0	0	0	0	0	1	0	1	1	0.0	0.0	0	0	0	0	0	0	0	0	0.5952365680428741	[4.92150204e-06 1.56247877e-03 0.00000000e+00 0.00000000e+00 0.00000000e+00 1.72235404e-01 9.09642207e-04 1.18307700e-03]	[1.52040652e-01 3.00269410e-02 0.00000000e+00 2.10658494e-04 6.86745576e-02 1.58960595e-01 0.00000000e+00 0.00000000e+00 0.00000000e+00 1.47733400e-05 3.78378378e-03]	[0.64902186 0.85510251 0.57786702 0.6885344 0.56456644 0.79043037 0.84219002 0.94740484 0.91537646 0.82520975]	[0.82415125 0.75236044 0.90763052 0.85693984 0.96231003 0.93775934 0.70192308 0.16959064 0.16358839 0.57832898]
371f040a	training	0	0	0	0	1	0	0	0	0	0.0	0.0	0	0	1	0	0	0	0	0	-0.3523262858028973	[0. 0. 0. 0. 0.03753853 0. 0. 0. ]	[0. 0. 0. 0. 0. 0. 0.03085205 0. 0. 0. 0. ]	[0.04729574 0.09536973 0.07563588 0.13240279 0.33780412 0.16680032 0.59205582 0.72041522 0.67932131 0.46464243]	[1. 1. 1. 1. 0.99452888 1. 0.66987179 0.62573099 0.56992084 0.93994778]
b77ea617	training	1	0	0	0	0	0	0	0	1	0.0	0.0	0	0	0	0	0	0	0	0	0.7987237312921905	[0.02923908 0.00237976 0. 0. 0. 0.00313423 0.00638788 0.04605669]	[0.00080658 0.11330662 0. 0.00843534 0.00134779 0. 0.00787134 0. 0.00120275 0.00113771 0. ]	[0.79240506 0.82469477 0.64881749 0.72522433 0.87086712 0.8858594 0.70746108 0.89273356 0.83753977 0.77546944]	[0.61008335 0.60443929 0.9382144 0.8237802 0.89057751 0.80082988 0.75961538 0.57309942 0.40765172 0.37336815]
378bf4fc	training	0	1	0	0	0	0	0	0	0	0.0	1.0	0	0	0	0	0	0	0	0	0.624904945410461	[0.00518234 0.01276251 0. 0. 0. 0. 0. 0.01285555]	[0. 0.01964242 0. 0.02598948 0. 0. 0. 0. 0.00023216 0. 0. ]	[0.1136939 0.34024418 0.03145917 0.28634098 0.13194011 0.34776798 0.21095008 0.34948097 0.54528102 0.57530963]	[0.98820899 0.98128209 1. 0.99786831 1. 0.99769479 0.99679487 0.99415205 0.73878628 0.7310705 ]
6b6550e6	training	0	1	0	0	0	1	0	1	0	0.0	1.0	0	0	0	0	0	0	0	0	1.047457407974707	[4.42935184e-05 3.56267804e-02 0.00000000e+00 0.00000000e+00 0.00000000e+00 7.60002980e-03 4.18877409e-03 6.99848366e-04]	[0.00108705 0.08023512 0. 0.04221431 0. 0.02493487 0.00339282 0. 0.02826331 0. 0.0024809 ]	[0.41887227 0.5666897 0.24341812 0.45722832 0.33406114 0.50654905 0.7826087 0.96678201 0.89247084 0.8923292 ]	[0.89428746 0.88587047 1. 0.91425865 0.82370821 0.88059013 0.31410256 0.33918129 0.12137203 0.14099217]
37ebb13f	training	0	0	0	0	0	0	1	0	0	0.0	0.0	0	0	0	0	0	0	1	0	0.345429997121323	[0. 0. 0. 0. 0. 0. 0.10541742 0. ]	[0. 0. 0. 0. 0. 0. 0.01976884 0. 0. 0. 0.23990991]	[0.7269275 0.94517392 0.52342704 0.81316052 0.82969432 0.90029404 0.91411702 1. 0.92301166 0.96004794]	[0.72514739 0.53288057 0.92462156 0.71198484 0.81519757 0.48824343 0.18269231 0. 0.05540897 0.05221932]
3829ded5	training	0	1	0	0	0	1	0	1	1	0.0	1.0	1	0	0	0	0	0	0	1	1.0704551355450354	[2.44106501e-03 2.45920572e-02 4.05949597e-05 0.00000000e+00 0.00000000e+00 1.71651951e-01 6.67070952e-03 9.07303418e-03]	[4.54105501e-02 1.68895420e-01 0.00000000e+00 1.00207354e-02 2.43466542e-01 2.67414908e-01 0.00000000e+00 1.05347839e-04 7.28675204e-03 1.22618722e-02 6.21621622e-03]	[0.22370541 0.32342778 0.12248996 0.40957129 0.03680599 0.06950013 0.18411165 0.08442907 0.25874867 0.28405913]	[0.91177069 0.97697532 0.99876429 0.9171009 1. 0.99907792 0.90705128 0.99415205 1. 0.99608355]
38671872	training	0	0	0	1	0	0	0	0	0	1.0	0.0	0	0	0	0	0	0	0	1	0.8333899974377722	[0. 0. 0.00884158 0.06504938 0. 0. 0.00677178 0. ]	[0.00000000e+00 0.00000000e+00 7.00529681e-02 0.00000000e+00 0.00000000e+00 0.00000000e+00 4.52376105e-05 2.95931658e-03 0.00000000e+00 5.11896232e-03 0.00000000e+00]	[0.19850403 0.2626123 0.0258813 0.03509472 0.17966313 0.44934509 0.68169619 0.95640138 0.74909862 0.59388734]	[0.94104493 0.94666225 1. 0.99928944 0.90820669 0.94421392 0.44551282 0.26900585 0.22427441 0.47127937]
3888162f	training	0	0	0	1	0	0	0	0	0	1.0	0.0	0	0	0	0	0	0	0	0	-0.2609967300211467	[0. 0. 0. 0.00678735 0. 0. 0. 0. ]	[0. 0. 0.00705915 0. 0. 0. 0. 0. 0. 0. 0. ]	[0.33325662 0.56622898 0.25613565 0.31545364 0.07766687 0.63966854 0.39506173 0.94117647 0.6447508 0.77946464]	[0.9815003 0.98227596 1. 0.99928944 1. 0.94605809 0.88461538 0.25730994 0.51583113 0.39164491]
3889f038	training	0	1	0	0	0	0	0	0	0	0.0	1.0	0	0	0	0	0	0	0	0	-1.041229351597482	[0.00026142 0.00024485 0. 0. 0. 0. 0. 0.00103311]	[0. 0. 0. 0.00064084 0. 0. 0. 0. 0. 0. 0. ]	[0.41921749 0.55056439 0.31548416 0.511665 0.48284467 0.6091954 0.89318304 0.95847751 0.81484624 0.85297643]	[0.93921529 0.93076031 0.97590361 0.90194221 0.96048632 0.93130475 0.47115385 0.0994152 0.35620053 0.34856397]
390b1bbc	training	0	0	0	0	0	0	0	0	1	0.0	0.0	0	0	0	0	0	0	0	0	0.24508780645802314	[0.00106521 0.00113351 0. 0. 0. 0.06624139 0. 0.00912302]	[0.00774318 0.0713431 0. 0.0015638 0.00322278 0.04940832 0. 0. 0. 0. 0. ]	[0.28975834 0.42801198 0.10887996 0.29192423 0.53618216 0.70649559 0.9366613 0.9550173 0.74358431 0.85896924]	[0.96218744 0.9175087 0.99289466 0.98863098 0.83282675 0.74642692 0.35576923 0.19883041 0.54221636 0.12140992]
109262bb	training	0	1	1	0	0	0	0	0	0	0.0	0.0	0	0	0	1	0	1	0	0	0.6690037227379083	[0.00161917 0.00311364 0.01193492 0. 0. 0. 0.09258136 0.01084765]	[0. 0. 0. 0. 0. 0. 0. 0.00265319 0.00246387 0.02832049 0.0127027 ]	[0.38193326 0.3612071 0.43373494 0.22891326 0.48440424 0.34135258 0.59742351 0.4449827 0.79915164 0.65741111]	[0.92864403 0.82143449 0.91813407 0.99692089 0.97446809 0.99907792 0.63141026 0.84795322 0.37994723 0.83028721]
4f072a77	training	0	1	0	0	0	0	0	0	1	0.0	0.0	0	0	0	0	0	0	0	1	-0.10081453182697381	[0.00016241 0.00184554 0. 0. 0. 0. 0. 0.00268275]	[0. 0.04153808 0. 0. 0. 0. 0. 0. 0. 0. 0. ]	[0.329229 0.5054135 0.04239179 0.2777667 0.00311915 0.16466186 0.24530327 0.6083045 0.44984093 0.57031562]	[0.97946737 0.97001822 1. 0.99455234 0.99817629 1. 0.94871795 0.98830409 0.73218997 0.7845953 ]
29000e0b	training	0	0	1	0	0	0	0	0	0	0.0	0.0	0	0	0	1	0	0	0	1	0.5772215656734019	[0. 0. 0.03409248 0. 0. 0. 0. 0. ]	[0. 0. 0. 0. 0. 0. 0. 0.04001825 0. 0. 0. ]	[0.16455696 0.20939876 0.04506917 0.02512463 0.00779788 0.00080192 0.287708 0.26851211 0.33170732 0.48022373]	[0.99512096 0.99701839 1. 1. 1. 1. 0.96474359 0.87719298 0.87598945 0.74543081]
39acbda7	training	0	0	0	1	0	0	0	0	0	1.0	0.0	0	0	0	0	0	0	0	1	-0.611104532115299	[0. 0. 0. 0.00327917 0. 0. 0. 0. ]	[0. 0. 0.00346572 0. 0. 0. 0. 0. 0. 0. 0. ]	[0.04602992 0.04261691 0.0167336 0.07676969 0.11197754 0.09943865 0.23564144 0.56055363 0.31855779 0.18138234]	[0.99939012 0.99950306 1. 1. 1. 1. 0.99358974 0.66666667 0.94195251 0.97650131]
39c9edd5	training	0	1	0	0	0	0	0	0	0	0.0	1.0	1	0	0	0	0	1	0	1	1.5159048340419041	[0.00084837 0.09967735 0. 0. 0. 0.02056479 0. 0.00870645]	[1.67238063e-04 2.22335284e-02 0.00000000e+00 1.42045227e-01 3.51589781e-01 0.00000000e+00 0.00000000e+00 0.00000000e+00 0.00000000e+00 1.33872953e-02 0.00000000e+00]	[0.0840046 0.12831145 0.03435966 0.04825523 0.0349345 0.05479818 0.23725174 0.13633218 0.50116649 0.51038753]	[0.97946737 0.96604274 1. 0.99763145 1. 1. 0.93910256 0.97076023 0.85620053 0.81070496]
39d9953f	training	1	1	0	0	0	0	0	0	1	0.0	1.0	1	0	0	0	1	1	0	1	1.8790588985862071	[0.36141638 0.08475559 0.00113437 0. 0. 0.14657061 0.07909802 0.26929165]	[2.67410399e-01 5.48750616e-01 0.00000000e+00 1.31783348e-01 2.43766464e-01 2.84083861e-02 9.54513583e-03 2.24197452e-03 5.69641908e-02 7.11648382e-02 2.70270270e-04]	[0.3981588 0.30776319 0.15729585 0.16011964 0.23923893 0.1269714 0.78368223 0.23598616 0.5552492 0.55313624]	[0.90994104 0.95958257 0.98362681 1. 1. 1. 0.65384615 0.98830409 0.63324538 0.65796345]
39e1b14c	training	0	1	0	0	0	0	0	0	0	0.0	1.0	0	0	0	0	1	0	0	1	1.3720940728812367	[0.00164248 0.07787007 0.00050416 0. 0. 0. 0. 0.00406579]	[0. 0.091478 0. 0. 0. 0. 0. 0.0073013 0.22089002 0.00715801 0. ]	[0.0438435 0.07820779 0.00356983 0.00279163 0.13443543 0.14889067 0.72410091 0.70034602 0.51155885 0.55673192]	[1. 0.99917177 1. 1. 0.9993921 0.99170124 0.49038462 0.22222222 0.8944591 0.73237598]
39f0b053	training	0	0	0	1	0	0	0	0	0	1.0	0.0	0	0	0	0	0	0	0	0	-1.0369664777968297	[0. 0. 0. 0. 0.00781594 0. 0. 0. ]	[0. 0. 0. 0. 0. 0. 0.00642374 0. 0. 0. 0. ]	[0.77134638 0.90716425 0.47880411 0.56231306 0.62538989 0.74792836 0.80354267 0.90795848 0.84878049 0.84099081]	[0.87660094 0.827729 0.98578931 0.91591663 0.8656535 0.69801752 0.38782051 0.07602339 0.21108179 0.18537859]
39f2dc35	training	0	1	0	0	0	1	0	1	0	0.0	0.0	0	1	0	0	0	1	0	1	1.251577059290111	[0.01405727 0.00478021 0. 0. 0. 0.69961255 0.06359955 0.03621715]	[8.31842127e-01 1.91706945e-01 0.00000000e+00 5.63134327e-03 1.26386081e-01 6.86515321e-01 0.00000000e+00 0.00000000e+00 0.00000000e+00 6.19152969e-04 1.14022030e-01]	[0.2598389 0.85982493 0.00133869 0.42751745 0.03306301 0.25046779 0.33709071 0.27681661 0.5980912 0.68677587]	[0.97214881 0.53536525 1. 0.77190905 1. 1. 0.80448718 0.98830409 0.59498681 0.45561358]
39f9cfb9	training	0	1	0	0	0	0	0	0	0	0.0	0.0	1	0	0	0	1	1	0	0	1.5131426164037056	[0.00193349 0.09747832 0. 0. 0. 0.07968855 0. 0.01353873]	[0.00142152 0.35415925 0. 0.02203273 0.23549593 0.00322541 0. 0. 0.18933223 0.01744199 0. ]	[0.45811277 0.33621285 0.41142347 0.32362911 0.52994386 0.56214916 0.7294686 0.88304498 0.74273595 0.72692769]	[0.95995121 0.93407322 0.98486253 0.97702511 0.9100304 0.95804518 0.45512821 0.61403509 0.64907652 0.71932115]
39fd4a7b	training	0	0	1	0	0	0	0	0	0	0.0	0.0	0	0	0	1	0	0	0	0	1.2434508614050266	[0.00130912 0.00040307 0.2096892 0.00107317 0. 0. 0.00323428 0.02406978]	[0. 0. 0.00248686 0. 0. 0. 0. 0.18378625 0.01800344 0. 0.00036036]	[0.72428078 0.8533748 0.29852744 0.46141575 0.59419838 0.78615343 0.9726248 1. 0.90837752 0.7746704 ]	[0.73571864 0.6986914 0.96107507 0.87351966 0.76717325 0.77731674 0.24358974 0. 0.11873351 0.72062663]
3395d1ac	training	0	1	0	0	0	0	0	0	1	0.0	0.0	1	0	0	0	1	1	0	0	1.3570228561207225	[0.00163262 0.05469211 0. 0. 0. 0.07719246 0.00342083 0.02581107]	[0.00234133 0.13095904 0. 0.02251736 0.31397415 0.00657487 0. 0.00757906 0.01666339 0.07223703 0.00605339]	[0.32474108 0.62451048 0.12650602 0.51585244 0.41796631 0.6939321 0.60869565 0.95709343 0.88695652 0.86396324]	[0.98658264 0.92131854 0.99814643 0.9457603 0.96170213 0.96127248 0.81730769 0.19298246 0.12401055 0.32767624]
20ced322	training	0	1	0	0	0	0	0	0	0	0.0	1.0	0	0	0	0	1	0	0	1	0.6188578943061256	[0.00039372 0.01327654 0. 0. 0. 0. 0. 0.00378251]	[0. 0.08111683 0. 0.00330032 0. 0. 0. 0. 0.0260316 0. 0. ]	[0.1301496 0.21826768 0.02365016 0.36011964 0.10106051 0.2215985 0.68169619 0.30311419 0.67253446 0.73212145]	[0.99308803 0.99884048 1. 0.98815727 1. 1. 0.67948718 1. 0.62532982 0.47258486]
3a75d13f	training	0	0	0	0	0	0	1	0	0	0.0	0.0	0	0	0	0	0	0	1	1	-0.3326017751653013	[0. 0. 0. 0. 0. 0.01256369 0.00943333 0. ]	[0. 0. 0. 0. 0. 0.03403684 0.00389043 0. 0. 0. 0.02099099]	[2.84234753e-02 5.29831836e-03 2.23114681e-04 9.37188435e-02 0.00000000e+00 1.60384924e-03 1.70155663e-01 2.90657439e-01 3.97030753e-01 3.81342389e-01]	[0.99573084 1. 1. 1. 1. 1. 0.94551282 0.88888889 0.92612137 0.71148825]
3a8f9759	training	0	1	0	0	0	0	0	0	0	0.0	1.0	0	0	0	1	1	0	0	0	1.2394480775338053	[0.0085922 0.04477701 0.02537623 0. 0. 0. 0. 0.05500475]	[0. 0.00503689 0. 0.00417344 0. 0. 0. 0.15450776 0.04324911 0. 0. ]	[0.53210587 0.77320894 0.45783133 0.62711864 0.7448534 0.86420743 0.99731616 0.99723183 0.95121951 0.93447863]	[0.89083147 0.69090608 0.94192153 0.539081 0.74832827 0.52005533 0.32051282 0. 0.13984169 0.13315927]
3aab78f4	training	1	0	0	0	0	1	0	0	1	0.0	0.0	0	1	0	0	1	0	0	1	0.531234573235029	[0.0124514 0. 0. 0. 0. 0.08073169 0.0070511 0.00359922]	[0.05033866 0.00529127 0. 0.00028437 0.01145623 0.17020221 0. 0. 0.01894705 0. 0. ]	[0.27813579 0.2398065 0.08522981 0.14835494 0.30505303 0.16573109 0.70477724 0.73979239 0.77709438 0.75669197]	[0.99918683 1. 1. 0.99360493 0.99209726 0.98847395 0.55128205 0.67836257 0.43007916 0.58616188]
6418c4f5	training	0	1	0	0	0	0	0	0	1	0.0	0.0	1	0	0	0	0	0	0	0	-0.23784176804301274	[0. 0.00103259 0. 0. 0. 0.00980201 0. 0.00010831]	[0.00000000e+00 2.39529758e-02 0.00000000e+00 7.43500566e-05 7.67608110e-03 0.00000000e+00 0.00000000e+00 0.00000000e+00 5.24226766e-04 0.00000000e+00 0.00000000e+00]	[0.2721519 0.39829532 0.06425703 0.27896311 0.34903306 0.2542101 0.33762748 0.48027682 0.5709438 0.69636436]	[0.97092905 0.97200596 1. 0.99976315 0.97021277 1. 0.99679487 0.85380117 0.72691293 0.59007833]
92f3c50d	training	0	0	0	1	0	0	1	0	0	1.0	0.0	0	0	1	0	0	0	0	0	-0.40857791014992345	[0. 0. 0. 0.0042268 0.00319243 0. 0. 0. ]	[0. 0. 0.00439606 0. 0. 0. 0.00262378 0. 0. 0. 0. ]	[0.78457998 0.82803501 0.38821954 0.43469591 0.45321273 0.5538626 0.78368223 0.91349481 0.87910923 0.79065122]	[0.73043301 0.56981945 0.97405005 0.91591663 0.88693009 0.96726602 0.15384615 0.46783626 0.24010554 0.31070496]
3b225ffd	training	0	0	0	0	1	0	0	0	0	0.0	0.0	0	0	1	0	0	0	0	1	0.05871396309402489	[0. 0. 0. 0. 0.06456407 0. 0. 0. ]	[0. 0. 0. 0. 0. 0. 0.05306372 0. 0. 0. 0. ]	[0.01070196 0.4417185 0.05265506 0.25902293 0.07111666 0.41753542 0.54428341 0.88235294 0.49416755 0.72912505]	[0.98942875 0.95726354 1. 0.9973946 1. 0.93683725 0.69230769 0.07602339 0.7348285 0.5770235 ]
3c178fea	training	0	1	0	0	0	0	0	0	1	0.0	1.0	0	0	0	0	0	0	0	0	0.06618595318115064	[0. 0.00351897 0. 0. 0. 0. 0. 0.00059154]	[0. 0.06514818 0. 0.00084676 0. 0. 0. 0. 0.00010485 0. 0. ]	[0.12853855 0.14593412 0.08790718 0.26500499 0.19432314 0.31970061 0.16908213 0.23875433 0.60933192 0.54834199]	[0.984753 0.99652145 1. 1. 1. 0.99631166 1. 0.92397661 0.72295515 0.82637076]
3c6ee0a9	training	0	1	0	0	0	0	0	0	0	0.0	1.0	0	0	0	0	0	0	0	0	0.040515035144791114	[0.00086317 0.00300451 0. 0. 0. 0. 0. 0.00330762]	[0. 0.05286187 0. 0.00150997 0. 0. 0. 0. 0.00051686 0. 0. ]	[0.5306099 0.52487906 0.18496207 0.22971087 0.40393013 0.48944133 0.6575416 0.86366782 0.82799576 0.74490611]	[0.68896117 0.77985755 0.99567501 0.99928944 0.99392097 0.98985708 0.65384615 0.59064327 0.23350923 0.45822454]
3c9b44a2	training	0	1	0	1	0	0	0	1	0	1.0	1.0	1	1	0	1	1	1	0	0	2.67908015904121	[0.27156793 0.81382185 0.82986528 0.26472088 0.1597314 1.0857905 0.37991888 0.6439938 ]	[1.13857074 0.94815569 0.27054942 0.48137948 1.0000586 1.0164947 0.15321979 0.92554128 0.76805912 0.78537217 0.51231016]	[0.74510932 0.99953928 0.36590808 0.68753739 0.34404242 0.83827854 0.67740204 0.82491349 0.69607635 0.84938074]	[0.13864607 0. 0.7751004 0.25580294 0.9343465 0.29598893 0.53205128 0.07602339 0.53034301 0.25979112]
3d53e965	training	0	0	1	1	0	0	0	0	0	1.0	0.0	0	0	0	1	0	0	0	1	1.5081667008074149	[8.85870368e-05 0.00000000e+00 2.04490253e-01 1.30631849e-01 0.00000000e+00 0.00000000e+00 0.00000000e+00 4.70731342e-03]	[0. 0. 0.13636075 0. 0. 0. 0. 0.20163052 0.00189471 0.00033223 0. ]	[0.07663982 0.17634186 0.00959393 0.03868395 0.06674984 0.14033681 0.60762211 0.56401384 0.43817603 0.53256093]	[0.99308803 0.98625145 0.99969107 0.9921838 1. 0.99953896 0.66346154 0.77192982 0.86543536 0.65535248]
3d70fa7e	training	0	1	0	0	0	1	0	1	0	0.0	1.0	1	0	0	0	0	0	0	0	0.7850004812375495	[9.86475422e-06 9.15310862e-03 0.00000000e+00 0.00000000e+00 0.00000000e+00 1.36837792e-01 3.49064507e-04 5.74875444e-04]	[0.19090225 0.00437548 0. 0.01045764 0.11370459 0.10594219 0. 0. 0. 0. 0.01041977]	[0.8858458 0.98894264 0.81258367 0.89072782 0.80380536 0.90189789 0.78099839 0.93564014 0.94634146 0.98022373]	[0.53791421 0.36210038 0.86098239 0.62363809 0.62066869 0.65421853 0.23397436 0.04093567 0.06332454 0.0156658 ]
3d765563	training	0	1	0	0	0	0	0	0	1	0.0	1.0	0	0	0	1	1	1	0	0	2.2842041529716086	[2.22038217e-02 4.74925969e-01 4.77940235e-03 0.00000000e+00 0.00000000e+00 1.71418569e-01 6.73809043e-05 8.11490844e-02]	[0.06194548 0.5303629 0. 0.30068328 0.91327786 0.13895328 0. 0.10186178 0.29225595 0.46982176 0. ]	[0.47986191 0.50230362 0.49866131 0.39082752 0.62788522 0.6124031 0.73429952 0.73425606 0.88780488 0.80603276]	[0.82130514 0.76196786 0.9691072 0.96376125 0.89848024 0.90871369 0.21794872 0.29239766 0.22559367 0.55744125]
3db04741	training	0	0	0	0	0	0	1	0	0	0.0	0.0	0	0	1	0	0	0	0	0	-0.6728858494828949	[0. 0. 0. 0.00041421 0.01238441 0. 0.00138131 0. ]	[0. 0. 0.00023498 0. 0. 0. 0.01239511 0. 0. 0. 0. ]	[0.89850403 0.9056669 0.69098617 0.78085743 0.89176544 0.90644213 1. 0.99446367 0.92513256 0.92608869]	[0.311852 0.26983601 0.562249 0.56774041 0.45592705 0.54956201 0. 0. 0.06992084 0.11749347]
3dda62f9	training	0	1	0	0	0	0	0	1	1	0.0	1.0	0	0	0	0	0	0	0	0	1.1065554106884756	[0.01643468 0.02877737 0. 0. 0. 0.01397064 0. 0.07049306]	[0.00234133 0.15212414 0. 0.05228017 0.00404337 0. 0. 0. 0. 0. 0. ]	[0.28780207 0.6796821 0.05711736 0.33399801 0.14254523 0.06602513 0.27750939 0.34394464 0.67020148 0.64043148]	[0.9510063 0.84528739 1. 0.98602558 1. 0.99815583 0.72435897 0.92397661 0.55672823 0.68537859]
193c028e	training	0	0	0	0	0	0	0	0	1	0.0	1.0	0	0	0	0	1	0	0	1	0.5172335648851188	[0.00912939 0.00510863 0. 0. 0. 0. 0. 0.01615483]	[0. 0.01518491 0. 0.00971507 0. 0. 0. 0. 0.01058189 0. 0. ]	[0.3543153 0.44160332 0.14792503 0.29192423 0.33842795 0.3779738 0.64949007 0.59653979 0.78791092 0.78605673]	[0.97133564 0.99039258 1. 0.99834202 0.95866261 0.95666206 0.46474359 0.70175439 0.30343008 0.28851175]
3e8a8572	training	0	1	0	0	0	0	1	0	1	0.0	0.0	0	0	1	0	0	1	1	0	0.3914171552168063	[0.0037227 0.00177291 0.0012184 0.00027556 0.01998018 0.00132249 0.04101508 0.01328879]	[0.00048395 0.00458793 0.00029124 0.00032218 0.00064456 0.00073198 0.05469227 0.00218245 0.00449559 0.00514199 0.0270914 ]	[0.28596087 0.45749827 0.01918786 0.23748754 0.13942608 0.35418337 0.73752013 0.85121107 0.51961824 0.60427487]	[0.94450091 0.9123737 1. 1. 0.99756839 0.97279852 0.58333333 0.19883041 0.61873351 0.45691906]
3ebb19d7	training	0	0	0	0	0	1	0	0	0	0.0	0.0	0	1	0	0	0	0	1	0	-0.24545126585520458	[0. 0. 0. 0. 0. 0.00517329 0.02348225 0. ]	[0.00000000e+00 1.32255694e-03 0.00000000e+00 4.13055870e-06 0.00000000e+00 4.51384653e-02 0.00000000e+00 0.00000000e+00 0.00000000e+00 0.00000000e+00 3.89189189e-02]	[0.76248562 0.88078784 0.61267291 0.56470588 0.70118528 0.75434376 0.98711755 0.90034602 0.81251326 0.65281662]	[0.81154706 0.80354481 0.87086809 0.86972999 0.76474164 0.72106962 0.10576923 0.36842105 0.53430079 0.51958225]
3eedf588	training	0	1	0	0	0	0	0	0	0	0.0	1.0	1	0	0	1	1	1	0	1	2.0779760823855753	[0.00264869 0.38878506 0.01094875 0. 0. 0.09876313 0. 0.05889557]	[0.00117067 0.13141694 0. 0.24117903 0.68339153 0.04093785 0. 0.11404309 0.25081715 0.38558129 0. ]	[0.10955121 0.18878139 0. 0.17268195 0. 0.01256349 0. 0.16955017 0.21972428 0.54814223]	[0.98841228 0.98939871 1. 1. 1. 1. 1. 0.96491228 0.88522427 0.73629243]
3f011585	training	0	0	0	0	0	0	1	0	0	0.0	0.0	0	0	0	0	0	0	1	0	-0.7824490980831762	[0. 0. 0. 0. 0. 0. 0.00788357 0. ]	[0. 0. 0. 0. 0. 0. 0. 0. 0. 0. 0.02108108]	[0.74315305 0.90946786 0.7675145 0.8889332 0.88178415 0.97647688 0.9742351 0.99653979 0.85174973 0.67978426]	[0.84285424 0.70962399 0.73215941 0.43297016 0.58784195 0.34024896 0.48076923 0. 0.49604222 0.46736292]
3f041aa7	training	0	0	1	0	0	0	1	0	1	0.0	0.0	0	0	0	1	1	0	1	0	0.94452524732009	[0.00278679 0.00287636 0.03135897 0. 0. 0.02052753 0.11320126 0.03224301]	[0.00217409 0.01042992 0. 0. 0. 0.09229624 0.00189998 0.03356018 0.00443338 0.00071731 0.31378386]	[0.24441887 0.34715503 0.0941544 0.28414756 0.52838428 0.63084737 0.94847021 0.96747405 0.80763521 0.89732321]	[0.98332995 0.97730661 0.99258573 0.98792042 0.92705167 0.80866759 0.37179487 0.23391813 0.46833773 0.29634465]
3f382255	training	0	0	0	0	0	0	1	0	0	0.0	0.0	0	0	0	0	0	0	1	0	-0.828206616780793	[0. 0. 0. 0. 0. 0. 0.00825416 0. ]	[0. 0. 0. 0. 0. 0. 0. 0. 0. 0. 0.02207207]	[0.54119678 0.61806035 0.09839357 0.40618146 0.04897068 0.50334135 0.31347289 0.68027682 0.77985154 0.84398722]	[0.82659077 0.78432997 0.95891257 0.9092847 0.99696049 0.99953896 0.875 0.85964912 0.28364116 0.50261097]
ca629296	training	0	1	0	0	0	0	0	0	0	0.0	1.0	0	0	0	0	1	0	0	0	0.22198444544058274	[0.00188001 0.00367069 0.00047902 0. 0. 0. 0. 0.00394081]	[0. 0. 0. 0.00187527 0. 0. 0. 0. 0.0119299 0. 0. ]	[0.83993096 0.91050449 0.71485944 0.87377866 0.89519651 0.91927292 0.94310252 0.99377163 0.95779427 0.94167 ]	[0.73551535 0.68312076 0.79147359 0.71719564 0.73191489 0.55371139 0.17628205 0.19883041 0.05936675 0.13185379]
40379e58	training	0	1	0	0	0	0	0	0	1	0.0	0.0	0	0	0	0	0	0	0	0	-0.1792108980384733	[4.92150204e-06 1.64399940e-03 0.00000000e+00 0.00000000e+00 0.00000000e+00 1.94484422e-03 0.00000000e+00 9.49794211e-04]	[0.00000000e+00 3.79622826e-02 0.00000000e+00 8.26111740e-06 0.00000000e+00 0.00000000e+00 0.00000000e+00 0.00000000e+00 0.00000000e+00 0.00000000e+00 0.00000000e+00]	[0.59838895 0.64190279 0.03770638 0.0442672 0.20648784 0.08340016 0.48523886 0.49204152 0.62545069 0.75769077]	[0.72900996 0.77058141 1. 1. 0.98723404 1. 0.69551282 0.94736842 0.55277045 0.51958225]
405c44dc	training	0	0	0	0	0	0	1	0	0	0.0	0.0	0	0	0	0	0	0	1	0	0.40532776350608046	[0. 0. 0. 0. 0.01100837 0.00392859 0.12633633 0. ]	[8.06581707e-05 0.00000000e+00 0.00000000e+00 0.00000000e+00 0.00000000e+00 1.82993778e-03 6.02112596e-02 0.00000000e+00 0.00000000e+00 0.00000000e+00 2.31981982e-01]	[0.7310702 0.79751209 0.53480589 0.60139581 0.74859638 0.83640738 0.99892646 1. 0.92195122 0.92469037]	[0.84305753 0.77886367 0.87488415 0.77404074 0.64984802 0.80820655 0. 0. 0.20316623 0.15796345]
4078a700	training	0	0	0	0	0	0	1	0	0	0.0	0.0	0	0	0	0	0	0	1	0	0.050753684948570084	[0. 0. 0. 0. 0. 0.01672566 0.03011926 0. ]	[0.00032263 0. 0. 0. 0. 0.08966695 0. 0. 0. 0. 0.0527027 ]	[0.76121979 0.97350841 0.73315484 0.93200399 0.65283843 0.96952686 0.7482555 0.98062284 0.92025451 0.95025969]	[0.5505184 0.3442107 0.79332715 0.3936523 0.93191489 0.47118488 0.31410256 0. 0.18337731 0.04308094]
40a2002b	training	0	0	0	0	0	1	0	1	0	0.0	0.0	0	1	0	0	0	0	0	1	0.5659747088664424	[0. 0.00084917 0. 0. 0. 0.14310164 0.00188667 0.00276607]	[0.23148895 0. 0. 0.00058654 0.01746162 0.07844333 0.00226188 0. 0. 0. 0.00207207]	[0.24441887 0.08580972 0.03837573 0.02671984 0.01777916 0.08393478 0.40472356 0.41176471 0.19872747 0.20415501]	[0.99369791 0.9915521 1. 1. 1. 1. 0.76923077 0.88888889 1. 1. ]
40d86612	training	0	1	0	0	0	0	0	0	1	0.0	0.0	0	0	0	0	0	0	0	0	0.13033418267030175	[0.00685565 0.00117073 0. 0. 0. 0. 0. 0.01498009]	[0. 0.04868969 0. 0.00376294 0. 0. 0. 0. 0. 0. 0. ]	[0.59493671 0.71792214 0.19701026 0.23768694 0.55708047 0.50467789 0.72302738 0.60968858 0.87295864 0.86456252]	[0.91522667 0.8812324 0.95613222 0.97844623 0.70030395 0.88612264 0.50961538 0.69005848 0.05936675 0.17754569]
40e204b5	training	0	1	0	0	0	0	0	0	0	0.0	0.0	0	0	0	0	1	1	0	0	1.2358531067792065	[0.00115163 0.03531881 0.03115257 0. 0. 0. 0. 0.06322797]	[0. 0. 0. 0. 0. 0. 0. 0.16947594 0.00734666 0.00161768 0. ]	[0.57157652 0.76791062 0.53859884 0.7333998 0.77885215 0.84415932 0.89371981 0.9633218 0.70159067 0.78405913]	[0.52348038 0.60096074 0.5291937 0.54760777 0.58176292 0.64361457 0.20512821 0.01754386 0.40633245 0.42167102]
4143c6cd	training	0	1	0	1	0	0	0	0	1	1.0	1.0	0	0	0	0	1	1	0	1	2.0437104928140744	[0.17686155 0.26296602 0.04661603 0.00314226 0. 0.03380139 0.00653595 0.25916885]	[0.02169705 0.39974503 0.00326508 0.13117071 0.05695535 0.10113456 0. 0.15693935 0.63383786 0.09481874 0.00099099]	[0.06605293 0.13337941 0.19924141 0.09850449 0.11821585 0.19246191 0.33762748 0.21038062 0.54125133 0.49001199]	[1. 0.98989564 1. 1. 1. 1. 0.88782051 0.89473684 0.63060686 0.62924282]
414cc853	training	0	1	1	0	0	0	0	0	0	0.0	0.0	1	0	0	1	1	0	0	0	2.0327621666627165	[4.16140202e-02 8.53736304e-02 6.73193066e-01 4.05424516e-03 0.00000000e+00 3.50071959e-04 0.00000000e+00 2.30375085e-01]	[0. 0.09176854 0.00367818 0.00093322 0.05217938 0. 0. 0.82878528 0.25469867 0.00228248 0. ]	[0.1986191 0.25788989 0.14614012 0.40279163 0.44791017 0.28147554 0.94149222 0.50588235 0.53616119 0.60287655]	[0.99044521 0.99006129 1. 0.98105163 0.95683891 1. 0.24358974 0.95321637 0.83509235 0.78590078]
4193f930	training	0	0	1	1	0	0	0	0	0	1.0	0.0	0	0	0	1	0	0	0	0	1.7678549997075985	[0. 0. 0.01937669 0.64353175 0.15230075 0. 0. 0.00134971]	[0. 0. 0.66769754 0. 0. 0. 0.04374477 0.01878894 0. 0. 0. ]	[0.56398159 0.80983644 0.14167782 0.25084746 0.34310667 0.40336808 0.52925389 0.83737024 0.53382821 0.71374351]	[0.83126652 0.71094915 0.99876429 0.99668404 0.99270517 0.94236976 0.69551282 0.70175439 0.73878628 0.5926893 ]
41f5a46a	training	0	0	0	0	1	0	0	0	0	0.0	0.0	0	0	1	0	0	0	0	1	0.6630534445870877	[0. 0. 0. 0. 0.29557464 0. 0.00101923 0. ]	[0. 0. 0. 0. 0. 0. 0.24089028 0. 0. 0. 0. ]	[0.11565017 0.26088459 0.10910308 0.23050847 0.14597629 0.40630847 0.62640902 0.92249135 0.18960764 0.26907711]	[0.99654401 0.95825741 1. 1. 1. 0.99677271 0.69230769 0.33333333 0.94195251 0.83028721]
42072920	training	0	0	0	0	1	0	0	0	0	0.0	0.0	0	0	1	0	0	0	0	0	-0.7086103809254081	[0. 0. 0. 0. 0.01475121 0. 0. 0. ]	[0. 0. 0. 0. 0. 0. 0.01212368 0. 0. 0. 0. ]	[0.30218642 0.31962681 0.14323963 0.10468594 0.275733 0.41272387 0.45571659 0.63252595 0.62481442 0.6388334 ]	[0.98963204 0.9706808 1. 0.99881573 0.9993921 0.93637621 0.96153846 0.8245614 0.50923483 0.39686684]
420de635	training	0	0	0	0	0	1	0	0	1	1.0	1.0	0	1	0	0	0	0	0	1	0.7888041777452606	[0.00523156 0.00180594 0. 0. 0. 0.23887906 0.04398106 0.01297219]	[4.97660913e-02 9.40400702e-02 0.00000000e+00 2.20158779e-03 1.48676383e-02 5.53645644e-01 0.00000000e+00 0.00000000e+00 2.37550566e-03 5.28545217e-05 5.24507240e-02]	[0.18642117 0.1880903 0.2416332 0.16809571 0.05302558 0.08874632 0.17659689 0.47958478 0.42417815 0.42129445]	[0.93189673 0.96007951 1. 1. 1. 1. 1. 0.96491228 0.87335092 0.89947781]
820b5a64	training	1	1	0	1	0	0	0	0	0	0.0	1.0	1	0	0	0	1	1	0	1	2.1679328150753334	[0.24036788 0.26612081 0.00374921 0.00236064 0. 0.08028317 0.00906273 0.21517838]	[6.18648169e-02 5.41758511e-02 2.49492763e-03 2.30712576e-01 7.35907653e-01 3.74527266e-02 0.00000000e+00 7.96046583e-02 4.93563562e-01 1.25034163e-01 1.80180180e-04]	[0.24315305 0.23946095 0.05243195 0.0217348 0.22145976 0.0358193 0.38647343 0.26089965 0.50922587 0.38373951]	[0.96361049 0.94947822 1. 1. 1. 1. 0.99038462 0.96491228 0.94854881 0.85117493]
42b4a312	training	0	1	0	0	0	0	0	0	0	0.0	0.0	0	0	0	0	1	1	0	0	1.9055318752002106	[0.00294306 0.26992387 0.00451416 0. 0. 0.09848691 0.01792332 0.05987869]	[0.04307146 0.21778104 0. 0.00252377 0.16512364 0.27632061 0. 0.06748966 0.28708904 0.48233478 0.01495495]	[0.20471807 0.14374568 0.40896921 0.20797607 0.65377417 0.3712911 0.77348363 0.6283737 0.73806999 0.45545346]	[0.99613743 0.99088951 0.9867161 1. 0.90881459 1. 0.375 0.84795322 0.54485488 0.9308094 ]
42b6fdfe	training	0	1	0	0	0	1	0	1	0	0.0	1.0	1	0	0	0	1	1	0	0	2.4099234217366394	[2.29714168e-01 6.55619875e-01 4.05949597e-05 0.00000000e+00 0.00000000e+00 7.87316255e-01 1.86982009e-02 1.88259211e-01]	[8.67155993e-01 3.92499181e-01 0.00000000e+00 7.22308003e-01 9.75682644e-01 6.57679639e-01 4.52376105e-05 7.59462151e-03 4.65303677e-01 4.50136284e-01 4.86486486e-03]	[0.53233602 0.26756508 0.24609549 0.12163509 0.11634435 0.23015237 0.47074611 0.80692042 0.74803818 0.60827008]	[0.84244765 0.98542322 0.9944393 1. 1. 0.97786999 0.71794872 0.14035088 0.29155673 0.5848564 ]
42efa5bf	training	0	0	0	0	0	1	0	1	1	0.0	0.0	0	0	0	0	0	0	0	1	0.3756513081802456	[0.00040939 0.00144848 0. 0. 0. 0.09459057 0. 0.00858147]	[1.90651392e-02 1.01602646e-01 0.00000000e+00 2.80365597e-04 4.17815353e-02 3.05173055e-02 0.00000000e+00 0.00000000e+00 2.18393064e-05 0.00000000e+00 0.00000000e+00]	[0.1976985 0.25017277 0.062249 0.18504487 0.20711167 0.15102914 0.2619431 0.24152249 0.49162248 0.30962845]	[0.96462696 0.93887693 1. 1. 1. 0.99907792 0.8974359 0.90643275 0.69525066 0.94516971]
42f9b7f0	training	0	1	0	0	0	1	0	1	1	0.0	0.0	0	0	0	0	0	0	0	0	0.04256794674573428	[0.00294795 0.00138479 0.00205703 0. 0. 0.00458983 0. 0.00646527]	[0.00104856 0.0259476 0. 0.00222731 0. 0.01280956 0. 0.00270947 0.00069158 0. 0. ]	[0.56214039 0.61713891 0.4087461 0.4560319 0.61010605 0.54931836 0.75469673 0.69688581 0.89098621 0.85537355]	[0.88940842 0.91485837 0.96818041 0.99336807 0.80303951 0.99723375 0.50641026 0.75438596 0.19525066 0.34725849]
dbce775e	training	0	0	1	1	0	0	0	0	0	1.0	0.0	0	0	0	1	0	0	0	1	1.518401602273485	[0.00000000e+00 1.81156959e-04 3.00993053e-01 1.40867591e-02 0.00000000e+00 0.00000000e+00 1.45205849e-02 1.65047573e-02]	[0. 0. 0.01573445 0. 0. 0. 0. 0.31814917 0.00127312 0.00431382 0.01324324]	[0.05960875 0.03397835 0.10798751 0.12462612 0.41484716 0.31729484 0.84057971 0.54948097 0.6602333 0.56472233]	[0.99979671 1. 0.99320358 0.99928944 0.93191489 0.99907792 0.68589744 0.8245614 0.53298153 0.67101828]
4acee8f3	training	0	0	0	0	0	0	1	0	0	0.0	0.0	0	0	0	0	0	0	1	1	-0.23261972738819078	[0. 0. 0. 0. 0. 0.00398629 0.02694778 0. ]	[0. 0. 0. 0. 0. 0.0227019 0.0014476 0. 0. 0. 0.06539645]	[0.14315305 0.45841972 0.17692994 0.38803589 0.22613849 0.3421545 0.66935051 0.73633218 0.47507953 0.61566121]	[0.96686318 0.95626967 0.99907322 0.97347229 0.99270517 0.95205164 0.46794872 0.26315789 0.83641161 0.47127937]
43809b0d	training	0	0	0	0	0	0	1	0	0	0.0	0.0	0	0	1	0	0	0	0	0	-0.897806696215931	[0. 0. 0. 0. 0.00588948 0. 0.0021642 0. ]	[0. 0. 0. 0. 0. 0. 0.00764516 0. 0. 0. 0. ]	[0.39401611 0.60585119 0.04841589 0.26420738 0.15782907 0.38973536 0.52818035 0.59792388 0.72576882 0.73252097]	[0.92620451 0.8779195 1. 0.99455234 0.97933131 0.92992162 0.69230769 0.57894737 0.49604222 0.46214099]
43aa3f56	training	0	0	0	1	0	0	0	0	0	1.0	0.0	0	0	0	0	0	0	0	0	0.28732926172433604	[0. 0. 0.00358796 0.01928924 0. 0. 0. 0. ]	[0. 0. 0.01782369 0. 0. 0. 0. 0.00685489 0. 0. 0. ]	[0.75316456 0.97143515 0.22222222 0.58384845 0.59451029 0.74659182 0.96940419 0.98892734 0.92704136 0.93268078]	[0.46228908 0.48881895 0.95427865 0.84059687 0.76838906 0.89810973 0.21153846 0.28654971 0.12137203 0.17101828]
13d3ffaf	training	0	0	0	0	0	1	0	1	1	0.0	0.0	0	0	0	0	0	0	0	0	0.11109569525520269	[0.00000000e+00 0.00000000e+00 0.00000000e+00 0.00000000e+00 0.00000000e+00 6.08374935e-02 1.46607093e-03 4.16576408e-05]	[0.0711598 0.00264564 0. 0. 0.01556087 0.05842948 0. 0. 0. 0. 0.00446561]	[0.83095512 0.84750058 0.6443552 0.75772682 0.78727386 0.92141139 0.83306495 0.98546713 0.92110286 0.94027167]	[0.59585282 0.52045718 0.92245907 0.84391284 0.70942249 0.63347165 0.06410256 0.14619883 0.21372032 0.28720627]
4417c628	training	0	0	1	1	0	0	0	0	0	1.0	1.0	0	0	0	1	0	0	0	0	0.7556434854911969	[0.00000000e+00 7.09365918e-05 4.26908198e-02 8.94211203e-03 0.00000000e+00 0.00000000e+00 0.00000000e+00 0.00000000e+00]	[0.00000000e+00 0.00000000e+00 9.15496200e-03 1.24161907e-04 0.00000000e+00 0.00000000e+00 0.00000000e+00 4.02407640e-02 0.00000000e+00 9.81583975e-05 0.00000000e+00]	[0.24867664 0.5330569 0.03279786 0.17387836 0.41391142 0.56615878 0.58507783 0.81937716 0.72958643 0.79344786]	[0.97906078 0.98360113 0.99907322 1. 0.97203647 0.92899954 0.73397436 0.26900585 0.5646438 0.49086162]
444495ee	training	0	0	0	1	0	0	0	0	0	1.0	0.0	0	0	0	0	0	0	0	0	0.4344623172848625	[0. 0. 0. 0.03875916 0. 0. 0. 0. ]	[0. 0. 0.04089187 0. 0. 0. 0. 0. 0. 0. 0. ]	[0.75719217 0.76307302 0.81102187 0.7112662 0.76637555 0.73188987 0.98067633 0.97785467 0.99384942 0.97942469]	[0.53791421 0.50919331 0.12696942 0.11842729 0.74711246 0.68280314 0.33974359 0. 0.00791557 0.02349869]
44cdd587	training	0	0	0	0	0	0	1	0	0	0.0	0.0	0	0	1	0	0	0	0	1	-0.456222999517089	[0. 0. 0. 0. 0.0239432 0. 0.00037059 0. ]	[0. 0. 0. 0. 0. 0. 0.02022121 0. 0. 0. 0. ]	[0.11990794 0.14017507 0.01093262 0.12342971 0.04616344 0.01363272 0.10091251 0.12110727 0.61187699 0.58230124]	[0.98658264 0.96024515 1. 1. 1. 1. 1. 1. 0.51583113 0.8002611 ]
45848192	training	0	1	0	0	0	1	0	1	1	0.0	1.0	1	0	0	0	0	0	0	0	1.6535060991808266	[0.00357793 0.10408826 0. 0. 0. 0.32350539 0. 0.04101611]	[0.19341829 0.49688954 0. 0.08072351 0.62902848 0.29571795 0. 0. 0.04721785 0.02448681 0. ]	[0.51829689 0.64340014 0.29495761 0.3665005 0.41890206 0.42261427 0.64090177 0.57923875 0.81802757 0.79944067]	[0.80097581 0.90458837 0.99691072 0.99336807 0.96352584 0.97648686 0.58653846 0.70760234 0.10026385 0.1618799 ]
4594d35f	training	0	1	1	1	0	0	0	0	0	1.0	1.0	1	0	0	1	0	1	0	0	1.4761676452221721	[0.0168488 0.03882339 0.01540994 0.17662814 0.00176134 0.00221712 0. 0.04020795]	[0.00088724 0.03601587 0.18371915 0.02700368 0.05718973 0.00646578 0. 0.02335064 0.03201093 0.04888278 0. ]	[0.37088608 0.5498733 0.31593039 0.4773679 0.24859638 0.37556803 0.52495974 0.59792388 0.75185578 0.6514183 ]	[0.91807278 0.84313401 0.99752858 0.82401705 0.99513678 0.99492854 0.58333333 0.9005848 0.42612137 0.74151436]
3476bc38	training	1	1	0	0	0	0	0	0	1	0.0	1.0	0	0	0	0	1	1	0	1	2.5899506627838655	[0.87476094 0.62088151 0.00155885 0. 0. 0.62553969 0.07560137 0.6221652 ]	[5.10566220e-01 9.96424198e-01 0.00000000e+00 8.96999206e-01 9.87284660e-01 6.69879224e-01 4.52376105e-05 5.33443150e-03 7.83539836e-01 3.08666780e-01 6.18018018e-02]	[0.80264672 0.42271366 0.74542615 0.23469591 0.79257642 0.13579257 0.94095545 0.41868512 0.97560976 0.7485018 ]	[0.58731449 0.8467782 0.39759036 0.96991947 0.03221884 1. 0. 0.90643275 0. 0.5613577 ]
45d8e329	training	0	1	0	0	0	0	0	0	0	0.0	1.0	0	0	0	0	1	1	0	0	1.7121972296709012	[0.0001825 0.16021601 0. 0. 0. 0.08829446 0.01270595 0.00471564]	[0.02374781 0.0043246 0. 0.14316669 0.67518226 0.08212381 0. 0.01795564 0.0655252 0.09545527 0.02907611]	[0.86524741 0.92662981 0.48215083 0.66061815 0.87897692 0.88799786 0.97477187 0.78615917 0.93170732 0.93987215]	[0.62837975 0.5766109 0.80321285 0.64969209 0.6231003 0.59658829 0.12179487 0.14619883 0.21899736 0.04699739]
45dcd2cd	training	0	1	0	0	0	0	0	0	1	0.0	1.0	1	0	0	0	0	0	0	0	1.5153830028104645	[0.00192363 0.09168211 0. 0. 0. 0.15051039 0. 0.01656308]	[0.00944895 0.20117019 0. 0.0860402 0.54144459 0.05867758 0. 0. 0.05827455 0.01148453 0. ]	[0.80506329 0.92421101 0.75323516 0.67976072 0.80349345 0.94680567 0.93880837 1. 0.96733828 0.92329205]	[0.61191299 0.41477555 0.32128514 0.43581241 0.47537994 0.60995851 0.00961538 0. 0.08707124 0.17362924]
8d082dba	training	0	0	0	1	0	0	0	0	0	1.0	0.0	0	0	0	0	1	0	0	0	1.418353959014158	[0.00000000e+00 1.35008352e-04 5.78727127e-03 3.21874848e-01 5.22346984e-02 0.00000000e+00 3.18914798e-03 4.24907937e-04]	[0.00000000e+00 0.00000000e+00 3.35328259e-01 0.00000000e+00 0.00000000e+00 0.00000000e+00 4.81328176e-02 3.15101582e-03 7.27976879e-06 3.73856911e-03 0.00000000e+00]	[0.54810127 0.45277586 0.38353414 0.26460618 0.55427324 0.47661053 0.69994632 0.70103806 0.71177094 0.54354774]	[0.8806668 0.85655127 0.98795181 0.99123638 0.88510638 0.99492854 0.51602564 0.78947368 0.42612137 0.61227154]
c3eafe4b	training	0	1	0	0	0	0	0	0	1	0.0	0.0	1	0	0	0	1	1	0	0	0.6608480345817019	[4.92150204e-06 1.34463753e-02 0.00000000e+00 0.00000000e+00 0.00000000e+00 1.24470030e-03 8.42261303e-04 6.02369487e-03]	[0. 0. 0. 0.00475014 0.06849877 0. 0. 0. 0.00228413 0.02419134 0. ]	[0.21634062 0.34784612 0.04529228 0.14715852 0.14753587 0.2702486 0.35373054 0.77508651 0.62481442 0.63503795]	[0.99207156 0.97366242 1. 1. 1. 0.99769479 0.91025641 0.78947368 0.63588391 0.68537859]
465b3188	training	0	0	0	0	0	0	1	0	0	0.0	0.0	0	0	1	0	0	0	0	0	-0.2462735974531416	[0. 0. 0. 0. 0.03528181 0. 0. 0. ]	[0. 0. 0. 0. 0. 0. 0.02899731 0. 0. 0. 0. ]	[0.59298044 0.88908086 0.66309683 0.81296112 0.82127261 0.83881315 0.74181428 0.84359862 0.91770944 0.92928486]	[0.77597073 0.7246977 0.72289157 0.73922312 0.77933131 0.4868603 0.34615385 0.08187135 0.09366755 0.03263708]
46851ba7	training	0	1	0	0	0	0	0	0	0	0.0	0.0	0	0	0	0	1	1	0	1	1.40790298584239	[5.86952876e-04 8.66707856e-02 7.56245326e-05 0.00000000e+00 0.00000000e+00 0.00000000e+00 0.00000000e+00 5.37383567e-03]	[0. 0.00966675 0. 0. 0.00134779 0. 0. 0.01395778 0.04660508 0.22022969 0. ]	[0.06202532 0.04849113 0.00245426 0.01575274 0.0040549 0.01817696 0.00053677 0.00138408 0.49480382 0.38993208]	[0.99369791 0.98923306 1. 1. 1. 1. 1. 1. 0.68865435 0.95953003]
46f229b6	training	0	1	0	0	0	1	0	1	1	0.0	0.0	1	0	0	0	1	0	0	0	0.3706368993264777	[8.38504109e-05 4.98157937e-03 0.00000000e+00 0.00000000e+00 0.00000000e+00 5.37217793e-02 0.00000000e+00 1.60798494e-03]	[0.0066059 0.01490715 0. 0. 0.11137659 0.04217839 0. 0. 0.00746904 0.00032468 0. ]	[0.3269275 0.47673347 0.10263275 0.27517448 0.29881472 0.49478749 0.52925389 0.86851211 0.56033934 0.5135837 ]	[0.97438504 0.9175087 1. 0.97963051 1. 0.98893499 0.95192308 0.76023392 0.89313984 0.93211488]
4711b7a0	training	0	1	0	0	0	0	0	0	1	0.0	0.0	0	0	0	0	1	0	0	0	0.8616898437992151	[0. 0.02637135 0. 0. 0. 0.00048432 0. 0.0002916 ]	[0.00000000e+00 6.62935640e-02 0.00000000e+00 3.54476963e-03 6.12632482e-05 0.00000000e+00 0.00000000e+00 0.00000000e+00 6.51320914e-02 5.28545217e-05 0.00000000e+00]	[0.70253165 0.78161714 0.53859884 0.58484546 0.68590143 0.76182839 0.85185185 0.90934256 0.86892895 0.88493807]	[0.82598089 0.7642869 0.84615385 0.8728091 0.8449848 0.94744122 0.14102564 0.60818713 0.32717678 0.32375979]
e17f1e7b	training	1	0	0	0	0	0	0	0	0	0.0	0.0	0	0	0	0	0	0	0	0	-0.26336321756731196	[0.0034795 0. 0. 0. 0. 0. 0. 0.00234116]	[0. 0. 0. 0.00182445 0. 0. 0. 0. 0.00038194 0. 0. ]	[0.60253165 0.75086386 0.26394467 0.42652044 0.49906425 0.61962042 0.74020397 0.89619377 0.87253446 0.86675989]	[0.90140272 0.87212191 0.99845536 0.96849834 0.92644377 0.8736745 0.43910256 0.28070175 0.21899736 0.37989556]
477c71d7	training	0	1	0	0	0	0	0	0	1	0.0	1.0	0	0	0	0	1	1	0	0	1.098165681746679	[0.00870614 0.03165718 0.00268739 0. 0. 0. 0. 0.03434256]	[0. 0.05388195 0. 0.01666267 0. 0. 0. 0.0189243 0.04733019 0.01327385 0. ]	[0.61921749 0.84473624 0.59504685 0.69810568 0.80099813 0.87730553 0.9554482 0.93564014 0.90243902 0.92668797]	[0.83553568 0.73082657 0.93265369 0.67787778 0.89118541 0.63208852 0.1474359 0.01754386 0.20316623 0.37336815]
479b75ad	training	0	0	1	0	0	0	0	0	0	0.0	0.0	0	0	0	1	0	0	0	0	0.4621776160531045	[0. 0. 0.03338403 0. 0. 0. 0. 0.00302434]	[0. 0. 0. 0. 0. 0. 0. 0.0387187 0. 0. 0. ]	[0.34913694 0.58131767 0.13587684 0.4221336 0.37211478 0.68484362 0.62211487 0.84429066 0.81823966 0.71454255]	[0.97743444 0.88901772 0.98887859 0.9405495 0.94103343 0.74550484 0.57692308 0.5497076 0.28627968 0.43342037]
47a2e86a	training	0	1	1	0	0	0	1	0	1	0.0	1.0	1	0	0	1	0	1	1	1	1.792216278516414	[0.00795099 0.10019083 0.16343393 0.0003389 0. 0.13452839 0.12569908 0.07049306]	[0.00409733 0.39474256 0.00089096 0.06901049 0.49996937 0.13353158 0. 0.14217108 0.05978146 0.10294202 0.08522523]	[0.09286536 0.07417646 0.04663097 0.10727817 0.01996257 0.12456562 0.07353731 0.17785467 0.17073171 0.50838993]	[0.99227485 0.99271161 1. 1. 1. 1. 1. 0.99415205 0.97361478 0.62793734]
47dba13e	training	0	1	0	1	0	0	0	0	1	1.0	0.0	0	0	0	0	0	0	0	0	-0.26795881394067894	[0.00078918 0. 0.00076925 0.00613166 0. 0. 0. 0.00133304]	[0.00000000e+00 0.00000000e+00 6.84862066e-03 6.40835650e-04 0.00000000e+00 0.00000000e+00 0.00000000e+00 4.36490615e-04 0.00000000e+00 7.38667002e-05 0.00000000e+00]	[0.51588032 0.64800737 0.20035698 0.41615155 0.47411104 0.62897621 0.86527107 0.91695502 0.52873807 0.54574511]	[0.94287457 0.93953951 0.99907322 0.97986736 0.90820669 0.91609036 0.28205128 0.20467836 0.67810026 0.68668407]
47ef3263	training	0	1	0	0	0	0	0	0	1	0.0	1.0	1	0	0	0	1	1	0	0	1.9422966085648043	[0.00771692 0.38434034 0.00166439 0. 0. 0.4044498 0.01206118 0.06702714]	[0.26730118 0.55473916 0. 0.144995 0.92845424 0.48054166 0. 0.02557079 0.48249083 0.31101574 0.00576577]	[0.1273878 0.28138678 0.32351629 0.43888335 0.60885839 0.52499332 0.82555019 0.83944637 0.82269353 0.71913704]	[0.98292336 0.97830048 0.99876429 0.99336807 0.78176292 0.79944675 0.08012821 0.34502924 0.19129288 0.55874674]
48cd090d	training	0	0	0	0	0	1	0	0	0	0.0	0.0	0	1	0	0	0	0	0	0	-0.6366582224120269	[0. 0. 0. 0. 0. 0.00357648 0.00959927 0. ]	[0. 0. 0. 0. 0. 0.04230244 0. 0. 0. 0. 0.00297708]	[0.54499425 0.70087537 0.12137439 0.42352941 0.44385527 0.49639134 0.88459474 0.86712803 0.91770944 0.90031962]	[0.79995934 0.72834189 0.98856966 0.9040739 0.90516717 0.68833564 0.34615385 0.00584795 0.09630607 0.08746736]
5c40b0c5	training	0	0	0	1	0	0	0	0	0	1.0	0.0	0	0	0	0	0	0	0	1	1.7293588511047082	[0. 0. 0.02308229 0.59277219 0.16853809 0. 0. 0. ]	[0. 0. 0.61080285 0. 0. 0. 0.06310647 0.02744931 0. 0. 0. ]	[0.03222094 0.03052292 0.02186524 0.13539382 0.16999376 0.26784282 0.6747182 0.66228374 0.25874867 0.35197763]	[0.99268144 0.99122081 1. 1. 1. 0.98985708 0.67628205 0.70760234 0.94722955 0.86422977]
a0a9b948	training	0	1	0	0	0	0	0	0	1	0.0	0.0	0	0	0	0	0	0	0	1	-0.23909476432065122	[2.95290123e-05 1.93158607e-03 0.00000000e+00 0.00000000e+00 0.00000000e+00 1.71146291e-03 0.00000000e+00 1.70796327e-03]	[0. 0.03752143 0. 0.00019001 0. 0. 0. 0. 0.00068149 0. 0. ]	[0.40126582 0.2428012 0.16131191 0.25024925 0.10199626 0.15209837 0.40042941 0.62422145 0.67465536 0.69496604]	[0.92295182 0.94864999 0.96725363 1. 0.99027356 0.99861687 0.8525641 0.51461988 0.57519789 0.69190601]
26a98967	training	0	0	0	1	0	0	0	0	0	1.0	0.0	0	0	0	0	0	0	0	1	0.9861730433298513	[0. 0. 0. 0.11405033 0.01100837 0. 0. 0. ]	[0. 0. 0.11827669 0. 0. 0. 0.00782611 0. 0. 0. 0. ]	[0.21058688 0.33632804 0.08567604 0.22991027 0.34061135 0.38064689 0.75738057 0.87543253 0.64878049 0.63483819]	[0.91969913 0.9758158 1. 1. 0.99209726 0.98432457 0.49358974 0.05263158 0.61081794 0.50261097]
497b98f0	training	0	1	0	0	0	1	0	1	1	0.0	1.0	1	1	0	0	0	0	0	1	1.294768858343073	[5.91885253e-05 3.43401753e-02 0.00000000e+00 0.00000000e+00 0.00000000e+00 4.03509426e-01 2.44345155e-04 4.09911186e-03]	[0.50229952 0.0284406 0. 0.0388026 0.39833364 0.2291279 0. 0. 0. 0.00363941 0. ]	[0.29182969 0.46245105 0.00178492 0.25124626 0.11946351 0.34803528 0.39237789 0.61868512 0.51558855 0.72632841]	[0.93941858 0.9292695 1. 1. 1. 1. 0.85576923 0.85380117 0.64511873 0.46344648]
49ae673c	training	0	1	0	0	0	0	0	0	1	0.0	0.0	0	0	0	0	0	0	0	0	0.05448023568876797	[0.00091048 0.00430927 0. 0. 0. 0. 0. 0.00532385]	[0. 0.07759001 0. 0.00197028 0. 0. 0. 0. 0. 0. 0. ]	[0.78653625 0.74314674 0.44801428 0.50089731 0.63568309 0.62951083 0.97101449 0.95847751 0.89225875 0.8445865 ]	[0.45232771 0.59234719 0.84584492 0.83917575 0.71550152 0.87413555 0.03846154 0.10526316 0.22559367 0.10704961]
49d74866	training	0	0	0	1	0	0	0	0	0	1.0	0.0	0	0	0	0	0	0	0	0	0.051122444896203253	[0. 0. 0. 0.01409246 0.01051299 0. 0. 0. ]	[0. 0. 0.01433327 0. 0. 0. 0.0084142 0. 0. 0. 0. ]	[0.53774453 0.70145128 0.22467648 0.43589232 0.33063007 0.72012831 0.67740204 0.97923875 0.92407211 0.91310427]	[0.93433625 0.70813318 1. 0.93747039 0.98480243 0.87966805 0.62820513 0.30994152 0.06332454 0.25326371]
660f409b	training	0	1	0	0	0	0	0	0	0	0.0	0.0	0	0	0	0	1	0	0	0	1.3145025784022315	[0.02414399 0.05193703 0.00931862 0. 0. 0.00111765 0. 0.05495476]	[0. 0.12795726 0. 0.00154602 0. 0. 0. 0.01405698 0.17357881 0.00083812 0. ]	[0.54741082 0.61506565 0.31972334 0.36370887 0.69713038 0.71798984 0.91841116 0.85951557 0.9164369 0.81662006]	[0.88574914 0.89779692 0.9845536 0.98105163 0.90273556 0.55832181 0.31089744 0.09356725 0.35092348 0.32114883]
4a70e46e	training	0	0	0	0	1	0	1	0	0	0.0	0.0	0	0	1	0	0	0	1	1	1.3916741173952127	[2.04297798e-03 5.81966731e-04 8.11899195e-05 2.25931260e-04 4.56847204e-03 3.17575989e-01 4.81513653e-01 2.37448553e-03]	[1.70350056e-01 3.87950037e-02 1.95815424e-04 7.02194979e-04 2.10945740e-03 5.99763421e-01 8.82133406e-02 0.00000000e+00 0.00000000e+00 0.00000000e+00 1.03962604e+00]	[3.06904488e-01 1.18175536e-01 3.69477912e-01 7.33798604e-02 1.62195883e-02 5.34616413e-04 2.19001610e-01 5.65397924e-01 1.09862142e-01 2.25729125e-02]	[0.87619435 0.99204903 0.60271857 0.94623401 1. 1. 0.94551282 0.66666667 1. 1. ]
4a8fad54	training	0	1	0	0	0	0	0	0	1	0.0	0.0	0	0	0	0	0	0	0	1	0.933554513865306	[0.03144348 0.01034859 0. 0. 0. 0.05721732 0. 0.0672521 ]	[0. 0.26705854 0. 0.02403159 0.00123052 0.03879468 0. 0. 0.00095859 0. 0. ]	[0.40851554 0.52971666 0.00669344 0.28654038 0.24048659 0.30205827 0.47128288 0.35432526 0.66723224 0.69996005]	[0.94958325 0.94252112 1. 0.99431549 0.99756839 1. 0.80769231 1. 0.57783641 0.5613577 ]
4ad71888	training	0	0	0	1	0	0	0	0	0	1.0	0.0	0	0	0	0	0	0	0	0	1.7244815972004384	[0.00000000e+00 6.56693976e-05 4.89331645e-02 7.04429785e-01 8.07463672e-02 0.00000000e+00 0.00000000e+00 1.17474547e-03]	[0. 0. 0.7183179 0. 0. 0. 0.03641628 0.04387259 0. 0.00158075 0. ]	[0.59090909 0.71193273 0.69366354 0.67298106 0.65876482 0.77332264 0.71282877 0.88096886 0.83478261 0.8495805 ]	[0.77251474 0.72817625 0.73772011 0.83349124 0.94224924 0.82480406 0.34935897 0.56725146 0.32849604 0.29895561]
92abbe68	training	0	0	0	0	0	0	1	0	0	0.0	0.0	0	0	1	0	0	0	0	0	0.08637547400507678	[0. 0. 0. 0. 0.09313078 0. 0. 0. ]	[0. 0. 0. 0. 0. 0. 0.07631585 0. 0. 0. 0. ]	[0.2570771 0.25270675 0.0912539 0.22352941 0.11946351 0.24832932 0.71604938 0.70934256 0.71155885 0.77027567]	[0.99227485 0.98310419 1. 1. 1. 0.99953896 0.64423077 0.83040936 0.40765172 0.47258486]
aee03457	training	1	0	0	0	0	0	0	0	0	0.0	0.0	0	0	0	0	0	0	0	0	-0.06499556380047854	[0.00472464 0. 0. 0. 0. 0. 0. 0.00754836]	[0. 0.0005878 0. 0.00391577 0. 0. 0. 0. 0. 0. 0. ]	[0.6726122 0.72137756 0.5410531 0.64147557 0.79195259 0.90483828 0.97691895 0.9916955 0.81781548 0.86715941]	[0.718642 0.7107835 0.93141798 0.88109901 0.67963526 0.65145228 0.07051282 0.11695906 0.41688654 0.21409922]
4b0d7f35	training	0	1	0	0	0	0	0	0	0	0.0	0.0	0	0	0	0	0	1	0	1	1.7172781775385257	[0. 0.15622297 0.00796578 0. 0. 0. 0. 0.01115592]	[0. 0. 0. 0.00342847 0.01059854 0. 0. 0.01637832 0.04891277 0.39441554 0. ]	[0.20932106 0.17899102 0.13900045 0.15234297 0.24922021 0.17963111 0.53784219 0.49619377 0.15673383 0.36795845]	[0.98515959 0.99022693 1. 1. 0.99574468 1. 0.68589744 0.90643275 0.99604222 0.94255875]
4b863fa8	training	0	1	0	0	0	1	0	1	0	0.0	1.0	1	0	0	0	0	1	0	0	2.0109988337935527	[0.01862296 0.27516383 0. 0. 0. 0.68376833 0.01256654 0.08366521]	[0.69220842 0.39108499 0. 0.25728837 0.98658151 0.56557277 0.01139988 0. 0.1115255 0.15059204 0.00756757]	[0.92451093 0.91096522 0.8085676 0.79341974 0.8106675 0.83079391 0.93880837 0.82076125 0.94994698 0.90011986]	[0.36836755 0.46165314 0.37689218 0.50686878 0.37021277 0.70539419 0.23397436 0.1871345 0.04881266 0.19060052]
f1bdd909	training	0	1	0	0	0	0	0	0	0	0.0	1.0	0	0	0	0	1	0	0	0	0.16422269666829908	[0.00063628 0.00410975 0.00101673 0. 0. 0. 0. 0.00199124]	[0. 0. 0. 0.00289978 0. 0. 0. 0.0108329 0.00157243 0. 0. ]	[0.92416571 0.92524764 0.83534137 0.77647059 0.82844666 0.81208233 0.92538916 0.84844291 0.93573701 0.92928486]	[0.37731246 0.39357297 0.55915972 0.59758408 0.51914894 0.71369295 0.05448718 0.23976608 0.20712401 0.24020888]
4b8c555d	training	0	0	0	0	1	0	0	0	0	0.0	0.0	0	0	1	0	0	0	0	1	-1.1271435740932088	[0. 0. 0. 0. 0.00682519 0. 0. 0. ]	[0. 0. 0. 0. 0. 0. 0.00560946 0. 0. 0. 0. ]	[0.14418872 0.14017507 0. 0.044666 0.0308796 0.14621759 0.47235641 0.48858131 0.41993637 0.40930883]	[0.9939012 0.99353984 1. 1. 0.99878419 1. 0.62179487 0.77192982 0.92216359 0.90861619]
4ba512e2	training	0	1	0	0	0	0	0	0	0	0.0	1.0	1	0	0	0	1	0	0	1	1.4212459475835952	[7.72675821e-04 7.15705855e-02 8.11899195e-06 0.00000000e+00 0.00000000e+00 2.02652768e-02 0.00000000e+00 6.15699932e-03]	[0.01016293 0.15331864 0. 0.01916992 0.35140045 0.01293156 0. 0.00916526 0.09809032 0.03009329 0. ]	[0.74315305 0.7596176 0.52543507 0.43968096 0.78009981 0.75033414 1. 0.99930796 0.98303287 0.99920096]	[0.72982313 0.69322511 0.80413964 0.89696826 0.47781155 0.68280314 0.02884615 0.05847953 0.01187335 0. ]
4bab0de2	training	1	1	0	0	0	0	0	1	1	0.0	1.0	1	0	0	0	1	1	0	0	2.605667342838945	[0.80621909 0.78749457 0.02287222 0. 0.00192646 0.85567394 0.0887671 0.69587423]	[0.81787775 0.98468583 0. 0.89180082 0.9928322 0.80076914 0.00244283 0.07409428 0.80746656 0.68832444 0.04902253]	[0.50805524 0.67058282 0.35631415 0.60757727 0.79507174 0.88345362 0.76650564 0.97785467 0.84390244 0.89612465]	[0.88961171 0.74474077 0.90855731 0.81217432 0.92887538 0.80590134 0.59294872 0.28070175 0.27572559 0.37467363]
4c645ad3	training	0	1	0	0	0	0	0	0	0	0.0	0.0	1	0	0	0	0	0	0	1	-0.16110173921096238	[0. 0.00176884 0. 0. 0. 0.00037255 0. 0. ]	[0. 0. 0. 0.00014018 0.04582491 0. 0. 0. 0. 0. 0. ]	[0.16720368 0.2013361 0.03056671 0.02532403 0.14504055 0.33894681 0.22383253 0.64913495 0.59490986 0.50779065]	[0.94978654 0.97846613 1. 1. 1. 1. 0.83974359 0.57894737 0.62796834 0.87467363]
4c7564f3	training	0	1	0	0	0	0	0	0	0	0.0	1.0	0	0	0	0	0	0	0	1	0.8687823193985954	[0.00192856 0.02523283 0. 0. 0. 0. 0. 0.00284938]	[0. 0.00101755 0. 0.04513486 0. 0. 0. 0. 0. 0. 0. ]	[0.13337169 0.15560931 0.01249442 0.06959123 0.00062383 0.01603849 0.0085883 0.07750865 0.24984093 0.25469437]	[0.98312665 0.98194467 1. 0.99976315 1. 1. 1. 0.98830409 0.83905013 0.96997389]
ae8a71e4	training	0	1	0	0	0	1	0	1	0	0.0	0.0	1	0	0	0	0	0	0	0	1.3126824595428188	[4.62621192e-04 2.89035928e-02 0.00000000e+00 0.00000000e+00 0.00000000e+00 5.44206309e-01 1.58008220e-02 9.27299085e-03]	[0.49911276 0.09086456 0. 0.0112186 0.47621001 0.55471514 0. 0. 0.00056167 0.02094121 0.03855856]	[0.64821634 0.50414651 0.22623829 0.18245264 0.19401123 0.38492382 0.67257112 0.63460208 0.70371156 0.57570915]	[0.69221386 0.86168627 0.98331789 1. 1. 0.9769479 0.66666667 0.83625731 0.4182058 0.55613577]
b0dabbff	training	0	1	0	0	0	0	0	0	1	0.0	0.0	1	0	0	0	0	1	0	0	1.1499259981479617	[0.00334342 0.04503924 0. 0. 0. 0.01031789 0. 0.00818156]	[0. 0.0438686 0. 0.0453861 0.3297188 0. 0. 0.0008829 0.00848821 0.00950626 0. ]	[0.42508631 0.67323197 0.29473449 0.47557328 0.43792888 0.53969527 0.77079979 0.98408304 0.67613998 0.78186177]	[0.95527546 0.80221965 0.99413037 0.9275225 0.99696049 0.88888889 0.67628205 0.04093567 0.51583113 0.46605744]
4d3c3223	training	0	0	0	0	0	1	0	0	0	0.0	0.0	0	1	0	0	0	0	1	1	0.5032053429574677	[5.41365225e-05 1.99951993e-03 0.00000000e+00 0.00000000e+00 0.00000000e+00 1.25987008e-01 1.01071356e-04 5.13222135e-03]	[5.38796580e-02 8.32231203e-02 0.00000000e+00 6.19583805e-05 4.47087777e-02 1.11382213e-01 0.00000000e+00 0.00000000e+00 0.00000000e+00 6.64800301e-05 1.17117117e-03]	[0.06697353 0.14040544 0.09973226 0.16031904 0.16063631 0.1010425 0.44659152 0.19861592 0.6097561 0.53915302]	[0.99430779 0.9860858 1. 1. 0.99756839 1. 0.87820513 0.92982456 0.60290237 0.85117493]
4d42e339	training	0	0	0	1	0	0	0	0	0	1.0	0.0	0	0	0	0	0	0	0	0	0.9357908187268538	[0. 0. 0.00863861 0.11675939 0.01590709 0. 0.00114548 0. ]	[0. 0. 0.12276648 0. 0. 0. 0.01854742 0.00173345 0. 0.00386323 0. ]	[0.38193326 0.60942179 0.31771531 0.62512463 0.73799127 0.85458434 0.78582931 0.92941176 0.926193 0.86076708]	[0.95852816 0.93788305 0.94840902 0.8394126 0.83647416 0.62655602 0.25 0.06432749 0.20844327 0.42689295]
4dbbd53c	training	0	1	1	0	0	1	0	1	1	0.0	0.0	1	0	0	0	1	1	0	0	1.7735906238796748	[1.42329839e-02 1.09703280e-01 9.74279034e-05 0.00000000e+00 0.00000000e+00 8.52891983e-01 4.60885385e-02 4.80729175e-02]	[0.84820132 0.26421749 0. 0.01083859 0.70239072 0.80017079 0.00981656 0.00442443 0.00163259 0.20615457 0.10297297]	[0.79838895 0.35671504 0.22199911 0.07517448 0.17779164 0.05159048 0.47128288 0.45813149 0.77412513 0.5709149 ]	[0.54868876 0.95941693 0.961384 0.99786831 1. 1. 0.875 0.84795322 0.27836412 0.72584856]
4dc5333e	training	0	1	0	0	0	0	0	0	1	0.0	1.0	0	0	0	0	0	0	0	1	1.6639875134801632	[0.00658829 0.11770177 0. 0. 0. 0.00089463 0. 0.02757736]	[0. 0.13783982 0. 0.16971518 0.16020157 0. 0. 0. 0.04883547 0.00045059 0. ]	[0.11680092 0.34485142 0. 0.07657029 0.0040549 0.07297514 0.00268384 0.10657439 0.49183457 0.54994007]	[0.99349461 0.99867484 1. 1. 1. 1. 1. 0.95906433 0.68601583 0.62402089]
4e393ed6	training	0	1	0	0	0	1	0	1	1	0.0	1.0	0	0	0	0	0	0	0	1	0.5543585044383105	[0.00110242 0.01139251 0. 0. 0. 0.01396398 0. 0.00479896]	[0.00161316 0.01489101 0. 0.0192484 0.02144615 0.00341588 0. 0. 0.0017599 0. 0. ]	[0.09079402 0.16689703 0.00111557 0.23649053 0.00748596 0.0879444 0.54159957 0.52041522 0.63414634 0.60147823]	[0.99898353 0.9966871 1. 1. 0.99148936 1. 0.56410256 0.85964912 0.37730871 0.62532637]
4ed3fe34	training	0	1	0	0	0	0	0	0	1	0.0	0.0	0	0	0	1	0	0	0	0	0.3300759186604443	[0. 0.00311816 0.00811899 0. 0. 0. 0. 0.01074767]	[0.00000000e+00 2.52755327e-02 0.00000000e+00 3.96533635e-04 0.00000000e+00 0.00000000e+00 0.00000000e+00 1.64151088e-02 7.48895379e-06 0.00000000e+00 0.00000000e+00]	[0.19228999 0.44240958 0.10174029 0.36051844 0.28446663 0.61454157 0.6113795 0.75294118 0.70371156 0.69796245]	[0.97621468 0.9519629 1. 0.98720985 1. 0.98801291 0.67307692 0.61988304 0.56728232 0.8616188 ]
4f1a69df	training	0	1	0	0	0	1	0	1	0	0.0	0.0	0	0	0	1	1	1	0	0	2.1655283808719545	[0.09015399 0.41292648 0.07130553 0. 0. 0.24815588 0.09030299 0.26833353]	[0.21456644 0.19969473 0. 0.09801181 0.49267904 0.1942687 0.00461424 0.2205964 0.56054948 0.54718776 0.00267937]	[9.55120829e-03 1.15180834e-04 0.00000000e+00 5.56331007e-02 0.00000000e+00 2.13044640e-01 0.00000000e+00 2.33217993e-01 0.00000000e+00 8.38993208e-02]	[0.98739581 0.99983435 1. 0.97205116 1. 0.9142462 1. 0.99415205 1. 0.98694517]
4f8f4dde	training	0	0	0	1	0	0	0	0	0	1.0	0.0	0	0	0	0	0	0	0	0	1.5705884954229556	[0. 0. 0.00156697 0.45058279 0.14178776 0. 0. 0. ]	[0. 0. 0.45686108 0. 0. 0. 0.06202076 0.00197288 0. 0. 0. ]	[0.95960875 0.96959226 0.89178938 0.95772682 0.8724267 0.96524993 0.99624262 1. 0.98557794 0.99520575]	[0.47448668 0.35497764 0.58047575 0.4713406 0.4449848 0.35915168 0. 0. 0.03825858 0.15535248]
4fd48aab	training	0	0	0	0	0	1	0	1	1	0.0	0.0	0	1	0	0	0	0	0	0	0.8177191194125505	[0.00331336 0.00442249 0. 0. 0. 0.29063752 0.00323428 0.0141636 ]	[1.64784643e-01 1.45530247e-01 0.00000000e+00 3.34553327e-03 9.63318880e-02 2.63633036e-01 0.00000000e+00 0.00000000e+00 7.48895379e-06 1.10800050e-03 7.83783784e-03]	[0.51334868 0.46786455 0.59593931 0.70348953 0.63817842 0.72574178 0.84541063 0.93910035 0.85132556 0.86675989]	[0.94389103 0.90508531 0.96540006 0.87351966 0.58966565 0.46380821 0.03205128 0.04678363 0.32717678 0.31070496]
5e0aab16	training	0	1	0	0	0	0	0	0	0	0.0	1.0	0	0	0	0	0	0	0	0	1.4585428367153828	[0.02589498 0.07782659 0. 0. 0. 0.00301766 0. 0.05402996]	[0. 0.09514119 0. 0.14839351 0.00208295 0. 0. 0. 0. 0.00030958 0. ]	[0.47157652 0.56484681 0.13163766 0.14137587 0.28945727 0.5407645 0.70101986 0.87474048 0.58706257 0.60827008]	[0.94897337 0.90790128 0.98980538 0.97228802 1. 0.74135546 0.57371795 0.03508772 0.84036939 0.55091384]
50445a0c	training	0	1	0	0	0	1	0	1	1	0.0	0.0	0	0	0	0	0	1	0	0	1.270307586218332	[0.00679682 0.00784879 0. 0. 0. 0.74938529 0.02998464 0.03140153]	[0.82891546 0.21190537 0. 0.00687296 0.18740428 0.66331721 0. 0. 0. 0.00683333 0.05497668]	[0.63095512 0.84600323 0.15796519 0.38165503 0.5595758 0.59796846 0.95491143 0.97370242 0.88632025 0.89013184]	[0.92864403 0.71856883 0.99907322 0.95736618 0.83768997 0.94559705 0.19551282 0.1754386 0.21503958 0.15274151]
50447c2d	training	0	0	0	0	0	0	1	1	0	0.0	0.0	0	0	1	0	0	0	0	0	-0.05075491759817106	[0.00000000e+00 9.51074034e-04 0.00000000e+00 0.00000000e+00 5.50418318e-05 9.49083978e-03 2.35496260e-02 0.00000000e+00]	[0.00500081 0. 0. 0. 0. 0.01598146 0.03474248 0. 0. 0.00124096 0.00027027]	[0.47917146 0.75581663 0.36746988 0.533001 0.65814099 0.74659182 0.95491143 1. 0.88759279 0.91510188]	[0.98373653 0.92562531 0.99196787 0.80222643 0.6668693 0.42784693 0.20512821 0. 0.24538259 0.21409922]
5097f0e8	training	0	0	0	0	1	0	0	0	0	0.0	0.0	0	0	1	0	0	0	0	0	-0.8261138372890494	[0. 0. 0. 0.00037655 0.01221929 0. 0. 0. ]	[0. 0. 0.00036226 0. 0. 0. 0.00646898 0. 0. 0. 0. ]	[0.46593786 0.57671044 0.30655957 0.40937188 0.58951965 0.74498797 0.95652174 0.99653979 0.77348887 0.77986416]	[0.86338687 0.89216498 1. 0.99005211 0.83221884 0.67496542 0.01282051 0.02923977 0.39973615 0.42689295]
2165b4ff	training	0	1	0	0	0	0	0	0	1	0.0	0.0	1	0	0	0	1	0	0	0	1.8343871417327864	[0.00141739 0.22554268 0.00215153 0. 0. 0.06289626 0.00047167 0.02498625]	[1.28246491e-02 2.15527798e-01 0.00000000e+00 8.26111740e-06 2.21375835e-01 1.93973405e-01 0.00000000e+00 1.31991266e-01 3.74979405e-01 1.70240584e-01 0.00000000e+00]	[0.52140391 0.52395761 0.30522088 0.32163509 0.51310044 0.45014702 0.86741814 0.71557093 0.89077413 0.8747503 ]	[0.84752999 0.87063111 0.99969107 0.98934154 0.93738602 0.95527893 0.1474359 0.60818713 0.24538259 0.47127937]
50c7a1dd	training	0	1	0	0	0	1	0	1	1	0.0	0.0	1	0	0	0	0	1	0	0	1.8451369946525664	[0. 0.16629597 0.00195784 0. 0. 0.33440131 0.00834264 0.03065169]	[0.29868718 0.01974052 0. 0.01619712 0.65263738 0.30430468 0. 0.01434467 0.00146323 0.42378 0.01041977]	[0.49792865 0.52937111 0.14658635 0.1892323 0.41235184 0.53301256 0.6677402 0.67681661 0.86044539 0.85437475]	[0.91563326 0.91817128 0.96169293 0.99573662 1. 0.93176579 0.66666667 0.29824561 0.33773087 0.39295039]
50d2fa02	training	0	1	1	0	0	0	0	0	0	1.0	0.0	1	0	0	1	1	0	0	0	1.5328419709560333	[0.00040848 0.05894663 0.10278923 0. 0. 0.00894121 0. 0.00559879]	[0.00000000e+00 2.74739252e-03 0.00000000e+00 1.16151462e-04 1.05127734e-01 2.23297358e-03 0.00000000e+00 1.35457819e-01 9.09934202e-02 6.61563886e-02 0.00000000e+00]	[0.50575374 0.58684635 0.17402945 0.46919242 0.31004367 0.79657845 0.47611379 0.90380623 0.93637328 0.96444267]	[0.8227282 0.79923803 1. 0.98342018 0.9993921 0.89442139 0.93269231 0.12280702 0.27440633 0.07441253]
e3cdde9f	training	0	1	0	0	0	0	0	0	0	0.0	1.0	1	0	0	0	0	0	0	0	1.5343438453625757	[0.00012796 0.10228122 0. 0. 0. 0.00653468 0. 0.01983737]	[4.83949024e-04 4.58486407e-02 0.00000000e+00 1.40872704e-01 5.33751318e-01 1.21995852e-03 0.00000000e+00 0.00000000e+00 0.00000000e+00 2.89557465e-03 0.00000000e+00]	[0.35362486 0.52061737 0.18741633 0.59122632 0.42607611 0.6546378 0.90177134 0.85467128 0.74273595 0.82800639]	[0.94917666 0.88934901 0.99752858 0.79867361 0.96656535 0.93314892 0.25320513 0.58479532 0.5408971 0.40600522]
520adcf6	training	0	0	0	0	0	1	0	0	0	0.0	0.0	0	1	0	0	0	0	1	0	-0.38074927187844754	[0. 0. 0. 0. 0. 0.00968532 0.01014083 0. ]	[0. 0. 0. 0. 0. 0.06233988 0. 0. 0. 0. 0.00351351]	[0.2739931 0.40820088 0.14792503 0.35852443 0.35371179 0.53488372 0.49704777 0.92110727 0.78706257 0.77746704]	[0.95283594 0.97714096 1. 0.99289436 1. 0.95620101 0.98397436 0.05847953 0.39182058 0.51044386]
52b8edda	training	0	0	0	0	0	1	0	1	1	0.0	0.0	0	0	0	0	0	0	0	0	0.636050624380073	[0.00097636 0.00191968 0. 0. 0. 0.20287674 0. 0.00808158]	[0.27970261 0.00466886 0. 0.00281393 0.03677871 0.17299761 0. 0. 0. 0. 0. ]	[0.30506329 0.50276434 0.13922356 0.422333 0.49220212 0.55252606 0.52549651 0.66089965 0.72216331 0.53935278]	[0.96584672 0.89829385 0.97435897 0.95547134 0.81641337 0.93084371 0.92948718 0.67836257 0.53430079 0.82637076]
52c2d615	training	0	1	0	0	0	0	0	1	1	0.0	1.0	1	0	0	1	1	1	1	0	2.4901764539139917	[0.12771655 0.61564037 0.52524527 0.0683482 0.02818142 0.96978616 0.8047557 0.48242048]	[0.90826696 0.8659883 0.05749983 0.26344353 0.97763891 0.95993053 0.21392866 0.63059998 0.38443003 0.93911914 0.7381165 ]	[0.58642117 1. 0.32240071 0.9998006 0.57485964 0.9901096 0.87976382 1. 0.85938494 0.99001199]	[0.56169953 0. 0.83657708 0. 0.843769 0.10373444 0.43269231 0. 0.36411609 0. ]
52d29c95	training	0	1	1	1	0	0	0	0	1	1.0	1.0	0	0	0	1	1	0	0	1	0.1585865362211707	[0.00717066 0.00099465 0.00274769 0.00087507 0. 0.00045034 0. 0.00986453]	[0. 0.02834544 0.00091677 0.00156719 0.00012253 0.00037216 0. 0.00308413 0.00121104 0. 0. ]	[0.20253165 0.18797512 0. 0.06380857 0. 0. 0.02039721 0.00484429 0.11855779 0.20495406]	[0.91177069 0.98674838 1. 1. 1. 1. 0.98397436 1. 1. 0.98694517]
9161f21e	training	0	1	0	0	0	0	0	0	1	0.0	0.0	0	0	0	0	0	0	0	0	0.5413858013101265	[0.01924799 0.0003442 0. 0. 0. 0.00346182 0. 0.03176812]	[0. 0.06857703 0. 0.0038249 0. 0. 0. 0. 0. 0. 0. ]	[0.43728423 0.67760885 0.07184293 0.28813559 0.16344354 0.25581395 0.4675255 0.44429066 0.60063627 0.71693967]	[0.82394796 0.90160676 0.99721965 0.99621033 1. 1. 0.95833333 1. 0.63324538 0.5613577 ]
beb3fbf9	training	0	1	0	0	0	0	0	0	1	0.0	1.0	0	0	0	0	1	0	0	0	0.9305893037066318	[0.00729992 0.02221459 0.0024788 0. 0. 0. 0. 0.01636312]	[0. 0.04757059 0. 0.01538006 0. 0. 0. 0.00351177 0.0377092 0. 0. ]	[0.70448792 0.70294863 0.4497992 0.49192423 0.67092951 0.65223202 0.79012346 0.79446367 0.8097561 0.85437475]	[0.77149827 0.91171111 0.99907322 0.96020843 0.86869301 0.90594744 0.29807692 0.57309942 0.33509235 0.33159269]
52f616b1	training	0	1	0	0	0	0	0	0	0	0.0	0.0	0	0	0	0	1	0	0	0	-0.10360593950985526	[0.00049817 0.00231574 0.00012604 0. 0. 0. 0. 0.00163298]	[0. 0. 0. 0. 0. 0. 0. 0.00878933 0.0017617 0. 0. ]	[0.92508631 0.9062428 0.8161535 0.75812562 0.79756706 0.80352847 0.92914654 0.8366782 0.95546129 0.94406712]	[0.30250051 0.35464635 0.52054371 0.55637139 0.42431611 0.76348548 0.02564103 0.28070175 0.02902375 0.24412533]
1713ddb9	training	0	0	0	0	0	1	0	1	0	0.0	0.0	0	0	0	0	0	0	0	0	0.7561630038310376	[0.00052776 0.00249193 0. 0. 0. 0.20177334 0. 0.00167464]	[3.50029267e-01 1.37369626e-03 0.00000000e+00 1.79834504e-03 7.80493782e-02 6.02902866e-02 0.00000000e+00 0.00000000e+00 0.00000000e+00 1.94806666e-03 9.92358837e-05]	[0.62554661 0.83920756 0.30120482 0.47377866 0.66968185 0.76396685 0.97852925 0.94048443 0.90180276 0.92768678]	[0.91827607 0.80155706 0.96261971 0.95405021 0.70395137 0.77685569 0.19230769 0. 0.14907652 0.04699739]
1f0414fe	training	0	0	0	0	0	1	0	1	1	0.0	0.0	0	0	0	0	0	0	0	0	0.0886922952845101	[0. 0. 0. 0. 0. 0.03628642 0.0135437 0. ]	[0.00744209 0.01480539 0. 0. 0.00245053 0.10606624 0. 0. 0. 0. 0.00903047]	[0.27502877 0.40843124 0.26684516 0.5222333 0.44822208 0.57711842 0.68276973 0.96124567 0.72788971 0.70195765]	[0.90099614 0.95312241 0.99598394 0.93510185 0.95805471 0.98432457 0.3974359 0.26315789 0.51978892 0.66449086]
25687033	training	0	1	0	0	0	1	0	1	0	0.0	1.0	1	0	0	0	1	1	0	0	2.583552885218847	[1.59043260e-01 8.30167615e-01 2.11978761e-01 2.66375185e-04 0.00000000e+00 8.55303590e-01 3.32053096e-01 6.06293636e-01]	[7.85045975e-01 9.67425912e-01 2.81528798e-04 5.18273592e-01 9.99941404e-01 9.20946688e-01 5.88993689e-02 4.73193763e-01 6.66719089e-01 7.61181572e-01 5.80180180e-01]	[0.8118527 0.30430776 0.9270415 0.10169492 0.86681223 0.02165196 1. 0.39723183 0.98027572 0.40791051]	[0.14840415 0.92032466 0.00154464 0.99786831 0. 1. 0. 0.84795322 0. 0.96083551]
5456eb09	training	0	0	1	0	0	0	1	0	0	0.0	0.0	0	0	0	1	0	1	1	0	0.7983270374602169	[0.00187924 0.00110066 0.0453075 0. 0. 0. 0.10482407 0.01983737]	[0. 0. 0. 0. 0. 0. 0.00022619 0.02825285 0. 0.02702376 0.09258708]	[0.43440736 0.6604469 0.44823739 0.62013958 0.44915783 0.77813419 0.6763285 0.96747405 0.7709438 0.85537355]	[0.98942875 0.95295677 0.95705901 0.82520133 0.99878419 0.89488243 0.75641026 0.04093567 0.54221636 0.57049608]
5495e0d9	training	0	0	0	0	1	0	0	0	0	0.0	0.0	0	0	1	0	0	0	0	0	-0.30187970737969266	[0. 0. 0. 0. 0.03363056 0. 0. 0. ]	[0. 0. 0. 0. 0. 0. 0.02786637 0. 0. 0. 0. ]	[0.57675489 0.81283114 0.34024989 0.57208375 0.48378041 0.65223202 0.70746108 0.95155709 0.62036055 0.82161406]	[0.71538931 0.73960576 0.97405005 0.83396495 0.89361702 0.70539419 0.73717949 0.30994152 0.65171504 0.32767624]
54d82b31	training	1	1	0	0	0	0	0	0	1	0.0	1.0	0	0	0	1	1	0	0	1	1.3642424476459145	[0.03033027 0.0524183 0.01085869 0. 0. 0.00688475 0.00698129 0.07028477]	[0. 0.17861305 0. 0.06127222 0. 0. 0. 0.07525551 0.01023184 0.00450757 0.00367173]	[0.06283084 0.05793596 0.00870147 0.02671984 0.01559576 0.07056937 0.27536232 0.39307958 0.34316013 0.43647623]	[0.99918683 0.99983435 1. 1. 1. 1. 0.82371795 0.84795322 0.85620053 0.91644909]
54eb2e17	training	0	1	0	0	0	0	0	0	1	0.0	0.0	0	0	0	0	0	0	0	0	1.3418492687169778	[0.01228407 0.05082811 0.00139647 0. 0. 0.20735929 0.00279631 0.08401513]	[4.33134377e-02 6.39186872e-01 0.00000000e+00 4.67455328e-02 3.42200867e-02 2.18860559e-01 0.00000000e+00 5.07585044e-04 7.34666367e-03 9.86859114e-03 6.93693694e-03]	[0.46075949 0.73969132 0.40450692 0.4225324 0.43699314 0.44266239 0.58078368 0.65605536 0.79342524 0.80103875]	[0.91563326 0.88338579 0.97899289 0.99028896 0.78784195 0.99769479 0.71474359 0.81871345 0.3060686 0.52741514]
54f72156	training	0	0	1	1	0	0	0	0	0	1.0	0.0	0	0	0	1	0	1	0	0	0.4332862658592194	[0.00022689 0.00018569 0.01961979 0.00776639 0. 0. 0. 0.0035159 ]	[0. 0. 0.00807739 0. 0. 0. 0. 0.01821474 0.0007207 0.00222339 0. ]	[0.21668585 0.34277816 0.07318162 0.2558325 0.08827199 0.21545041 0.28234031 0.92318339 0.69628844 0.76348382]	[0.9817036 0.94997515 1. 0.97773567 1. 0.99953896 0.99358974 0.51461988 0.39709763 0.64099217]
550cf69c	training	0	0	0	0	0	0	1	0	0	0.0	0.0	0	0	0	0	0	0	1	0	-0.35459651185936847	[0. 0. 0. 0. 0. 0. 0.02095546 0. ]	[0. 0. 0. 0. 0. 0. 0. 0. 0. 0. 0.05612613]	[0.24464902 0.34369961 0.15818831 0.39521436 0.4547723 0.58032612 0.67901235 0.80484429 0.80678685 0.75089892]	[0.97784102 0.97266854 0.99969107 0.99952629 0.99148936 0.9944675 0.69551282 0.44444444 0.51187335 0.59007833]
550da22d	training	0	1	0	0	0	0	0	0	0	0.0	0.0	0	0	0	0	1	0	0	0	0.7086119282863236	[0.00060042 0.01386304 0.00349117 0. 0. 0. 0. 0.00853982]	[0. 0.02968406 0. 0. 0. 0. 0. 0.01180854 0.03346813 0.00121141 0. ]	[0.20517837 0.51566459 0.13453815 0.39661017 0.28571429 0.43277199 0.83682233 0.78131488 0.63966066 0.76448262]	[0.96970929 0.94997515 1. 0.96494552 0.99756839 0.96680498 0.42948718 0.53216374 0.70580475 0.55613577]
48fefb70	training	0	0	0	0	0	1	0	0	1	0.0	0.0	0	0	0	0	0	0	0	1	-0.1379338741589364	[0.00079411 0.00145534 0. 0. 0. 0.00581179 0. 0.00425741]	[0. 0.04614602 0. 0. 0.00055137 0. 0. 0. 0.00026935 0. 0. ]	[0.20437284 0.23462336 0.00981705 0.17228315 0.0577043 0.25527934 0.5582394 0.69134948 0.64878049 0.74250899]	[0.99573084 0.99370548 1. 1. 1. 0.99538958 0.68910256 0.71929825 0.60158311 0.53916449]
558756a3	training	0	1	0	0	0	0	0	0	0	0.0	1.0	0	0	0	0	0	0	0	1	-0.5678352047651587	[0. 0.00081068 0. 0. 0. 0. 0. 0. ]	[0. 0. 0. 0.00143743 0. 0. 0. 0. 0. 0. 0. ]	[0.08803222 0.08788298 0.01450245 0.01435693 0.11883968 0.11013098 0.45464305 0.71141869 0.44008484 0.48701558]	[0.99349461 0.99950306 1. 1. 1. 1. 0.69230769 0.74269006 0.8060686 0.74804178]
55d4db26	training	0	1	0	0	0	1	1	1	1	0.0	1.0	0	0	0	1	1	0	1	1	1.551801413865521	[0.00478862 0.1038437 0.01182125 0. 0. 0.07911626 0.00134762 0.01917085]	[0.02968221 0.07822679 0. 0.14725029 0.00796906 0.12577772 0. 0.02047579 0.03812626 0.0170115 0.00648649]	[0.14395857 0.18221608 0.145917 0.14855434 0.01466001 0.00908848 0.26140633 0.06989619 0.62375398 0.59528566]	[0.99857695 0.99983435 1. 1. 0.99452888 1. 0.6474359 1. 0.39182058 0.68276762]
55f8f1af	training	0	0	0	1	0	0	0	0	0	1.0	0.0	0	0	0	0	0	0	0	0	1.7422112869788493	[0. 0. 0.00267115 0.62008235 0.17938133 0. 0.02650537 0. ]	[0. 0. 0.62682319 0. 0. 0. 0.13557712 0.00093924 0. 0. 0. ]	[0.23302647 0.50771712 0.14680946 0.38584247 0.27947598 0.50521251 0.44927536 0.80207612 0.40233298 0.58330004]	[0.98129701 0.92877257 1. 0.98792042 0.96656535 0.93545413 0.88461538 0.7251462 0.87467018 0.67885117]
56000d7c	training	0	0	0	0	0	1	0	0	0	0.0	0.0	0	1	0	0	0	0	0	0	-0.36602543521182956	[0. 0. 0. 0. 0. 0.01007429 0.00761404 0. ]	[2.41974512e-04 0.00000000e+00 0.00000000e+00 0.00000000e+00 0.00000000e+00 2.22032451e-02 9.04752211e-05 0.00000000e+00 0.00000000e+00 3.91493511e-04 1.89189189e-02]	[0.18826237 0.17853029 0.05087015 0.13639083 0.20274485 0.21411387 0.43692968 0.56955017 0.70265111 0.62145425]	[1. 0.99701839 1. 1. 0.97993921 0.99815583 0.7724359 0.85964912 0.59234828 0.77937337]
564588da	training	0	1	0	0	0	0	1	0	1	0.0	1.0	0	1	0	1	0	0	0	0	0.23020457757104784	[0.00114671 0.00360955 0.00183489 0. 0. 0.00272278 0.00053905 0.00469065]	[0.00064527 0.00112662 0. 0.00458079 0. 0.00756374 0. 0.00503754 0.00224669 0.00072389 0. ]	[0.47836594 0.67104354 0.09526997 0.36470588 0.12788522 0.26116012 0.53998926 0.75986159 0.75015907 0.76348382]	[0.86216711 0.83418917 0.99752858 0.9557082 0.95015198 0.98109728 0.77884615 0.69005848 0.41424802 0.63185379]
564bf037	training	0	0	1	0	0	1	1	0	1	0.0	0.0	0	1	0	1	0	0	1	1	0.6493341959447545	[0. 0.00272188 0.01136659 0.00071646 0. 0.08432845 0.06121555 0.00185793]	[0. 0.09287289 0.00075722 0.00023544 0.0043947 0.19787727 0. 0.00988354 0.00028458 0.003324 0.07828829]	[0.29620253 0.29186823 0.15171798 0.26560319 0.25421085 0.30098904 0.6387547 0.6 0.73297985 0.65821015]	[0.86318357 0.87841643 1. 0.98934154 1. 0.99953896 0.66346154 0.86549708 0.39841689 0.51827676]
1de4f8a5	training	0	0	1	0	0	0	0	0	0	0.0	0.0	0	0	0	1	0	1	1	0	1.3686238670853599	[0. 0.00559549 0.13684561 0.00781346 0. 0.00182815 0.24759113 0.05787079]	[0. 0. 0.00941872 0. 0. 0.00609979 0.0007238 0.08475747 0. 0.10628679 0.14792793]	[0.68849252 0.79048606 0.5941544 0.69631107 0.86650031 0.918471 0.96994096 0.9384083 0.9883351 0.9552537 ]	[0.85179915 0.75086964 0.89094841 0.84604453 0.6231003 0.79806362 0.19230769 0.30409357 0.01319261 0.22062663]
56663e52	training	0	1	0	0	0	0	0	0	0	0.0	1.0	1	0	0	0	1	1	0	0	0.858248713689404	[0. 0.02013913 0.00087388 0. 0. 0.03352954 0. 0.0032243 ]	[0.01220838 0. 0. 0.01799146 0.18415732 0. 0. 0.00398794 0.00806598 0.00146483 0. ]	[0.85903337 0.925478 0.74542615 0.84127617 0.67155334 0.82304197 0.98174987 0.95778547 0.96839873 0.95105873]	[0.58873755 0.56203412 0.80012357 0.68569398 0.65957447 0.73029046 0.08012821 0.09356725 0.0237467 0.20626632]
56ac1ea4	training	0	1	0	0	0	0	0	0	1	0.0	1.0	0	0	0	0	0	0	0	0	0.04164851790520433	[0.00075299 0.00330159 0. 0. 0. 0. 0. 0.00215787]	[0. 0.00093069 0. 0.00469645 0. 0. 0. 0. 0.00340747 0. 0. ]	[0.75132336 0.86996084 0.30722892 0.41435693 0.39207735 0.39668538 0.71819646 0.95155709 0.81505832 0.78306033]	[0.62573694 0.65197946 0.94562867 0.91946945 0.92218845 0.94144767 0.50641026 0.49707602 0.22031662 0.35248042]
56e703ac	training	0	1	0	0	0	1	0	1	0	0.0	1.0	1	0	0	0	1	1	0	0	1.634090702905724	[0.01237266 0.12211111 0.0024357 0. 0. 0.31059162 0. 0.04027461]	[3.69817713e-01 1.93632133e-01 0.00000000e+00 6.30488480e-02 1.01781320e-01 2.89130170e-01 0.00000000e+00 1.24501992e-03 2.63880776e-01 2.95466801e-04 0.00000000e+00]	[0.90782509 0.93192813 0.83958054 0.83150548 0.85683094 0.90029404 0.78904992 0.91972318 0.87295864 0.87554934]	[0.36308193 0.47225443 0.35001545 0.43770725 0.4674772 0.72106962 0.26923077 0.73099415 0.36675462 0.26109661]
56f7d0ef	training	0	0	0	0	0	1	0	1	0	0.0	0.0	0	1	0	0	0	0	0	1	-0.13010884727871078	[0. 0. 0. 0. 0. 0.0349683 0.00461559 0. ]	[0.03613486 0. 0. 0. 0. 0.07087959 0. 0. 0. 0. 0.00054054]	[0.0155351 0.03639714 0. 0.04287139 0.00311915 0.00668271 0.22866345 0.16193772 0.42735949 0.28405913]	[1. 1. 1. 1. 1. 1. 0.8974359 0.99415205 0.85224274 0.98694517]
75f41e01	training	0	0	0	0	0	0	1	0	0	0.0	0.0	0	0	1	0	0	0	0	1	-0.27435860186877514	[0. 0. 0. 0. 0.03142889 0. 0.0010821 0. ]	[0. 0. 0. 0. 0. 0. 0.02723304 0. 0. 0. 0. ]	[0.04165708 0.0775167 0.00468541 0.01794616 0.00374298 0.06495589 0.02147075 0.08719723 0.30328738 0.21534159]	[0.99918683 0.99751532 1. 1. 1. 0.99953896 1. 0.94736842 0.90501319 0.99738903]
5702420f	training	0	1	0	0	0	0	0	0	1	0.0	1.0	1	0	0	0	0	0	0	1	1.2259287108365309	[0.00012824 0.04231711 0. 0. 0. 0.00730199 0. 0.00627364]	[0.00000000e+00 1.23632663e-02 0.00000000e+00 5.63855267e-02 2.26245176e-01 0.00000000e+00 0.00000000e+00 0.00000000e+00 2.03833526e-04 1.75174986e-03 0.00000000e+00]	[0.38642117 0.28415112 0.10709505 0.05423729 0.15658141 0.27105052 0.73322598 0.39792388 0.60275716 0.54874151]	[0.85240903 0.90906079 1. 1. 0.98905775 0.99861687 0.41346154 0.95906433 0.63060686 0.72976501]
7416294e	training	0	1	0	0	0	0	0	0	0	0.0	1.0	1	0	0	0	0	0	0	0	1.0955122896521534	[0.00055243 0.03513421 0. 0. 0. 0.03639818 0. 0.00529885]	[0. 0.07356907 0. 0.00020427 0.14292716 0.07306786 0. 0. 0.04260849 0.04613445 0. ]	[0.25696203 0.65077171 0.04975457 0.43230309 0.2345602 0.52927025 0.53140097 0.94809689 0.87444327 0.88873352]	[0.99796707 0.96687096 1. 0.97465656 1. 0.99815583 0.82371795 0.48538012 0.21108179 0.45822454]
573da209	training	0	1	0	0	0	0	0	1	1	0.0	0.0	0	0	0	0	1	1	0	0	0.9953874563277464	[1.28241805e-03 2.52808860e-02 1.68054517e-05 0.00000000e+00 0.00000000e+00 3.01393339e-02 0.00000000e+00 1.56882675e-02]	[0. 0.14723989 0. 0.00177431 0.00281811 0. 0. 0.00231142 0.00066246 0.06319891 0. ]	[0.2401611 0.47166551 0.16688978 0.36291127 0.26107299 0.71050521 0.34728932 0.84083045 0.80402969 0.82920495]	[0.99288473 0.9501408 1. 0.99028896 1. 0.92208391 0.91987179 0.67251462 0.27968338 0.44516971]
63278387	training	0	0	1	0	0	0	0	0	1	0.0	0.0	0	0	0	1	1	0	0	0	1.1521372935051375	[0.0045715 0.00674884 0.09949886 0.01842993 0. 0. 0.00261605 0.01602986]	[0. 0.00467506 0.01896712 0.00349036 0. 0. 0. 0.11083989 0.02125387 0.00045075 0.00849086]	[0.46823936 0.54480534 0.20571174 0.40139581 0.60012477 0.69847634 0.95437466 0.89273356 0.7669141 0.72632841]	[0.91055092 0.93158854 1. 0.96826149 0.9550152 0.88612264 0.43910256 0.47368421 0.69525066 0.6997389 ]
da548179	training	0	1	1	0	0	0	0	0	0	0.0	1.0	1	0	0	1	0	0	0	1	0.8768470121834817	[0. 0.02140226 0.00299977 0. 0. 0.01970792 0. 0. ]	[0.00200686 0. 0. 0.01439477 0.29822949 0. 0. 0.00326376 0.00102645 0.00958932 0. ]	[0.2438435 0.38585579 0.07273539 0.16350947 0.12694947 0.20422347 0.34836286 0.45882353 0.63457052 0.635837 ]	[0.94551738 0.97863177 1. 1. 1. 1. 0.97435897 0.92397661 0.82849604 0.66579634]
17fa707a	training	0	0	1	1	0	0	1	0	0	1.0	0.0	0	0	1	1	0	0	1	0	1.4726556555529229	[0.00000000e+00 2.95570817e-05 2.74718882e-02 2.23211446e-01 5.63463232e-01 0.00000000e+00 9.71746336e-02 8.16489761e-04]	[0. 0. 0.22707152 0. 0. 0. 0.43495963 0.02787749 0. 0.01240571 0.16711712]	[0.79827388 0.81928127 0.36300759 0.35254237 0.73674361 0.71157445 1. 0.98892734 0.90795334 0.86476229]	[0.75320187 0.8108332 0.96787149 0.99384178 0.61458967 0.91470724 0.03846154 0.05263158 0.10949868 0.11618799]
2ab859a8	training	0	0	0	0	0	1	0	1	1	0.0	0.0	0	0	0	0	0	0	0	1	0.04713444774288994	[0.00000000e+00 0.00000000e+00 0.00000000e+00 0.00000000e+00 0.00000000e+00 6.41409623e-02 5.05356782e-04 1.66630563e-05]	[2.65365382e-02 8.62111193e-03 0.00000000e+00 1.23916761e-05 0.00000000e+00 1.38587288e-01 2.71425663e-04 0.00000000e+00 0.00000000e+00 0.00000000e+00 0.00000000e+00]	[0.22347526 0.26480074 0.02498884 0.12622134 0.09981285 0.09382518 0.65378422 0.53287197 0.66447508 0.63144227]	[0.97418174 0.96405499 0.99969107 0.99976315 1. 1. 0.60897436 0.79532164 0.54353562 0.65665796]
5797807c	training	0	1	1	1	1	1	0	1	1	1.0	0.0	0	0	1	0	0	0	0	0	0.28835132951992815	[0.00326523 0.00089014 0.0033947 0.00825068 0.01436592 0.02183146 0.00048869 0.00392415]	[0.02491847 0.01470364 0.00871212 0.0003805 0. 0.02468676 0.01180702 0.00056545 0.00329774 0.00091363 0.00039694]	[0.23256617 0.47327805 0.08121374 0.26141575 0.25077979 0.58754344 0.53140097 0.97923875 0.59045599 0.6272473 ]	[0.99207156 0.89249627 1. 0.99621033 0.99756839 0.91793453 0.78525641 0.12280702 0.60422164 0.62010444]
8466b04b	training	0	1	0	0	0	1	0	1	0	0.0	0.0	1	0	0	0	1	1	0	0	2.427239677166092	[0.1311285 0.69236605 0.01191056 0. 0. 0.87650239 0.18745368 0.33091997]	[0.77415712 0.92005878 0. 0.51070228 0.96079925 0.98694644 0.00533804 0.09097265 0.64425223 0.53538584 0.34198198]	[0.73866513 0.14950472 0.56202588 0.04506481 0.53524641 0.00561347 0.79227053 0.51903114 0.85068929 0.46404315]	[0.26895711 0.99503064 0.46586345 1. 0.73495441 1. 0.20192308 0.84795322 0.17282322 0.88642298]
57c92bb4	training	0	1	0	0	0	0	0	1	1	0.0	1.0	1	0	0	0	1	1	0	0	2.461171858024992	[0.55809134 0.58620627 0.00297456 0. 0. 0.47224499 0.05459369 0.4572176 ]	[0.24834852 0.77608751 0. 0.53488137 0.80395761 0.50192284 0.00104047 0.09225824 0.79978397 0.46450064 0.06390791]	[0.77318757 0.92824234 0.39803659 0.73160518 0.32407985 0.66960706 0.74449812 0.93564014 0.87889714 0.94866161]	[0.54360642 0.36789796 0.89063948 0.33988631 0.98844985 0.23835869 0.67307692 0. 0.27836412 0.05483029]
57d3d428	training	0	0	0	0	0	1	0	1	0	0.0	0.0	0	0	0	0	0	0	0	1	0.1516100268596203	[0.00000000e+00 9.51074034e-05 0.00000000e+00 0.00000000e+00 0.00000000e+00 8.14500758e-02 1.04440402e-03 2.49945845e-05]	[0.04904017 0.01890767 0. 0. 0.00761749 0.1205319 0. 0.00039266 0. 0. 0. ]	[0.12082854 0.16943101 0.03302097 0.11485543 0.23487211 0.2932371 0.64841653 0.5432526 0.40360551 0.61925689]	[0.99308803 0.96538016 1. 1. 0.98601824 0.97879207 0.66666667 0.74269006 0.93403694 0.60574413]
5807df43	training	0	0	0	1	0	0	0	0	0	1.0	0.0	0	0	0	0	0	0	0	0	-0.2686814052577827	[0. 0. 0.00026793 0.00628842 0. 0. 0. 0. ]	[0. 0. 0.00580593 0. 0. 0. 0. 0.00020112 0. 0. 0. ]	[0.43509781 0.84519696 0.12248996 0.29790628 0.0492826 0.521251 0.26623725 0.92318339 0.68992577 0.81681982]	[0.94572067 0.71194302 0.99845536 0.96565609 1. 0.87044721 0.93269231 0.03508772 0.49868074 0.27284595]
fde1117d	training	0	1	0	0	0	0	0	0	0	0.0	1.0	0	0	0	0	0	1	0	0	0.3229130886727128	[0.00358091 0.00293815 0.00557941 0. 0. 0. 0. 0.00994784]	[0. 0.00076316 0. 0.00289177 0. 0. 0. 0.01024761 0.00328318 0.00121565 0. ]	[0.55558113 0.73381709 0.28157073 0.49451645 0.50280724 0.70328789 0.92002147 0.99930796 0.89331919 0.86695965]	[0.91502338 0.76660593 1. 0.90881099 0.94589666 0.87413555 0.30769231 0. 0.22691293 0.24543081]
588939af	training	0	1	0	0	0	0	0	0	0	0.0	1.0	1	0	0	0	1	1	0	0	1.9356466314163356	[0.00162768 0.25676071 0.00133603 0. 0. 0.1269652 0.00925021 0.03628381]	[0.01354628 0.33716612 0. 0.02302202 0.4742388 0.08199975 0. 0.00771795 0.29777894 0.38635145 0. ]	[0.19631761 0.30200415 0.13208389 0.28614158 0.42888334 0.73483026 0.79119699 0.80138408 0.65874867 0.61446264]	[0.98454971 0.98939871 0.99135002 0.99763145 0.87963526 0.74965422 0.58974359 0.1871345 0.36411609 0.41122715]
58d1cfcd	training	0	1	0	0	0	0	0	1	1	0.0	0.0	0	0	0	0	1	0	0	0	1.2939722657104022	[2.12904178e-02 4.84843956e-02 4.87139517e-05 0.00000000e+00 0.00000000e+00 8.55731456e-03 0.00000000e+00 7.05597121e-02]	[0.00661397 0.15998041 0. 0.03522127 0.00351576 0. 0. 0.05980884 0.04519584 0.00479395 0. ]	[0.75834292 0.91269293 0.36077644 0.42053838 0.70492826 0.57711842 0.98711755 0.94740484 0.7281018 0.71853775]	[0.75442163 0.69173431 0.97126969 0.97063003 0.49604863 0.94559705 0.01602564 0.22222222 0.53166227 0.33681462]
59202f39	training	0	1	0	0	0	0	0	0	0	0.0	1.0	0	0	0	0	0	1	0	0	1.0072926441188517	[9.86475422e-06 3.53058282e-02 0.00000000e+00 0.00000000e+00 0.00000000e+00 0.00000000e+00 0.00000000e+00 5.83206972e-05]	[0. 0.00254388 0. 0.00493043 0.00631011 0. 0. 0. 0.09216187 0.01008766 0. ]	[0.6296893 0.82296706 0.3572066 0.56071785 0.672801 0.83560545 0.96027912 0.99723183 0.90053022 0.917499 ]	[0.88046351 0.74242173 0.92122335 0.90383704 0.94224924 0.59566621 0.06089744 0. 0.21240106 0.11357702]
59279521	training	0	0	0	0	0	0	1	0	0	0.0	0.0	0	0	0	0	0	0	1	0	-0.3289426639816147	[0. 0. 0. 0. 0. 0. 0.02765986 0. ]	[0. 0. 0. 0. 0. 0. 0. 0. 0. 0. 0.07396396]	[0.89677791 0.90601244 0.85319054 0.79760718 0.79507174 0.71317829 0.82447665 0.84152249 0.99342524 0.96304435]	[0.52978248 0.50786815 0.62681495 0.58953103 0.65896657 0.47302905 0.28846154 0.24561404 0.04221636 0.15143603]
d794e6d3	training	0	1	0	0	0	1	0	1	1	0.0	1.0	1	0	0	0	0	1	0	1	2.135174106504366	[0.00501623 0.39347383 0.00168895 0. 0. 0.60792787 0.01256632 0.09438788]	[4.18680492e-01 4.53218011e-01 0.00000000e+00 2.02456003e-01 8.65772223e-01 5.22887979e-01 3.16663274e-04 9.10479743e-02 2.33644179e-01 4.62061779e-01 3.77096358e-03]	[0.10529344 0.53478461 0.00446229 0.16291127 0.03524641 0.10906175 0.28609769 0.46782007 0.35694592 0.7203356 ]	[0.99715389 0.94417757 0.99938214 0.99786831 0.9993921 0.99907792 0.96153846 0.76023392 0.83509235 0.58877285]
5934937e	training	0	1	0	1	0	1	0	1	1	1.0	1.0	0	0	0	0	1	1	0	0	0.8881876740249461	[0.00407328 0.01823825 0.00316759 0.00375681 0. 0.02951894 0. 0.01565494]	[0.08509437 0.04749646 0.00397053 0.01129507 0. 0. 0. 0.02301619 0.02321714 0. 0. ]	[0.57606444 0.48157107 0.40495315 0.5000997 0.77791641 0.77626303 0.95437466 0.84359862 0.91219512 0.92588893]	[0.94592397 0.9758158 0.9746679 0.95381336 0.75258359 0.88105118 0.52884615 0.18128655 0.26649077 0.35900783]
599cb5f0	training	0	1	0	0	0	0	0	0	0	0.0	1.0	0	0	0	0	0	1	0	0	1.2606569585437684	[0.0001825 0.07072378 0. 0. 0. 0.01173534 0. 0.00473231]	[0. 0.02528619 0. 0.0499211 0.05648471 0.00086838 0. 0. 0.09255498 0.0303687 0. ]	[0.64073648 0.42939415 0.45537706 0.41635095 0.68839676 0.61347233 0.74074074 0.76885813 0.83202545 0.74870156]	[0.92193535 0.96123903 0.99042323 0.98981525 0.84984802 0.934071 0.37820513 0.56140351 0.38654354 0.30809399]
59d5a9c2	training	0	0	0	0	0	1	0	0	1	0.0	0.0	0	1	0	0	0	0	0	1	0.4417913994572522	[0. 0. 0. 0. 0. 0.13262797 0.00816811 0.00018329]	[9.27335061e-02 1.82141949e-02 0.00000000e+00 8.01044562e-06 1.01084359e-02 2.64359261e-01 0.00000000e+00 0.00000000e+00 0.00000000e+00 0.00000000e+00 8.93122953e-04]	[0.03037975 0.063695 0.00133869 0.03948156 0.04897068 0.13873296 0.25657542 0.31903114 0.49819724 0.34718338]	[0.99268144 1. 1. 1. 1. 0.99953896 0.96153846 0.92397661 0.80738786 0.92558747]
59f74adb	training	0	1	0	0	0	0	0	0	1	0.0	1.0	1	0	0	0	0	0	0	0	0.2210878199773646	[0. 0.00599757 0. 0. 0. 0.00488041 0. 0.00165797]	[0. 0.02233528 0. 0.00796238 0.00943454 0. 0. 0. 0.00123028 0. 0. ]	[0.50966628 0.33598249 0.43105756 0.41296112 0.43855271 0.53595295 0.52281267 0.56747405 0.68907741 0.78186177]	[0.96665989 0.92877257 0.99598394 0.9249171 0.94346505 0.79575841 0.70192308 0.87134503 0.43403694 0.54830287]
5a373df9	training	0	0	0	0	0	0	1	0	0	0.0	0.0	0	0	0	0	0	0	1	1	-0.9400570860519389	[0. 0. 0. 0. 0. 0.00070785 0.005969 0. ]	[0.00000000e+00 0.00000000e+00 0.00000000e+00 0.00000000e+00 0.00000000e+00 8.06351569e-03 0.00000000e+00 0.00000000e+00 0.00000000e+00 4.53038757e-05 1.18090702e-02]	[0.08193326 0.0492974 0. 0. 0.01809108 0.05640203 0.47020934 0.58408304 0.48441145 0.35137835]	[1. 0.99751532 1. 1. 1. 1. 0.70512821 0.85380117 0.90237467 0.9843342 ]
5a807e1f	training	0	1	0	0	0	0	0	0	0	0.0	0.0	1	0	0	0	0	0	0	0	-0.2868438578240314	[0. 0.00143114 0. 0. 0. 0.00027228 0. 0. ]	[0.00000000e+00 0.00000000e+00 0.00000000e+00 0.00000000e+00 3.22864174e-02 0.00000000e+00 0.00000000e+00 1.91541526e-04 2.99558152e-05 3.91493511e-04 0.00000000e+00]	[0.54821634 0.67657222 0.33935743 0.52402792 0.59794136 0.64047046 0.98550725 0.9716263 0.9068929 0.9049141 ]	[0.92071559 0.89498095 0.98084646 0.84675509 0.87294833 0.98801291 0.07692308 0.26315789 0.32585752 0.32245431]
444cc0eb	training	0	0	0	0	0	1	0	1	0	0.0	0.0	0	0	0	0	0	0	0	0	0.9441631123485998	[0.00041341 0.00414623 0. 0. 0. 0.31378117 0. 0.01188909]	[0.37618971 0.05069802 0. 0.00365968 0.08947615 0.2411858 0. 0. 0. 0. 0. ]	[0.67548907 0.85913384 0.20459616 0.39860419 0.43761697 0.60866079 0.79978529 0.96124567 0.86574761 0.9165002 ]	[0.8318764 0.75981448 0.98486253 0.96376125 0.91793313 0.8911941 0.45833333 0.09356725 0.29023747 0.17232376]
5aa0ddf6	training	0	0	1	0	0	0	0	0	1	0.0	0.0	0	0	0	0	0	0	0	1	-0.8431464000088265	[0.00072999 0. 0. 0. 0. 0. 0. 0.00077483]	[0. 0. 0. 0. 0. 0. 0. 0. 0.00029119 0. 0. ]	[0.08342923 0.10297167 0.00089246 0.01176471 0. 0.08901363 0.3236715 0.51557093 0.35503712 0.22512984]	[0.99654401 0.98840484 1. 1. 1. 1. 0.69230769 0.83625731 0.85488127 0.98563969]
5abd676f	training	0	0	0	0	0	0	1	0	0	0.0	0.0	0	0	1	0	0	0	1	0	0.4004569544645422	[0.00000000e+00 4.34772660e-05 0.00000000e+00 0.00000000e+00 1.28247468e-02 0.00000000e+00 1.10325416e-01 0.00000000e+00]	[0. 0. 0. 0. 0. 0. 0.11309403 0. 0. 0. 0.08905895]	[0.65028769 0.6899332 0.28090138 0.44646062 0.36244541 0.49879711 0.88513151 0.93564014 0.90116649 0.88413903]	[0.87802399 0.87129369 0.99969107 0.97110374 0.79574468 0.93453204 0.24679487 0.25146199 0.27968338 0.30809399]
5b0a23c3	training	0	0	0	0	0	1	0	0	1	0.0	0.0	0	1	0	0	0	0	0	1	0.014185765082237104	[0.00000000e+00 0.00000000e+00 0.00000000e+00 0.00000000e+00 0.00000000e+00 4.44080173e-02 3.49064507e-05 2.99935014e-04]	[8.44552220e-03 1.94861358e-02 0.00000000e+00 7.60992334e-05 1.04147522e-03 8.05111028e-02 0.00000000e+00 0.00000000e+00 0.00000000e+00 0.00000000e+00 1.98471767e-03]	[0.26846951 0.20893803 0.0303436 0.10329013 0.00810979 0.00053462 0.30917874 0.36608997 0.38027572 0.49580503]	[0.95629193 0.96339241 1. 0.99952629 1. 1. 0.97115385 0.86549708 0.88126649 0.75718016]
5b322a8f	training	0	0	0	0	1	0	0	0	0	0.0	0.0	0	0	1	0	0	0	0	0	-0.5059104109483059	[0. 0. 0. 0. 0.03285997 0. 0. 0. ]	[0. 0. 0. 0. 0. 0. 0.02700685 0. 0. 0. 0. ]	[0.58504028 0.69960839 0.20191879 0.40418744 0.23705552 0.30339481 0.67310789 0.71418685 0.75673383 0.77986416]	[0.88534255 0.84727514 0.99907322 0.96991947 0.95075988 0.99953896 0.67948718 0.77192982 0.44722955 0.42950392]
4924096e	training	0	0	1	0	0	1	0	1	1	0.0	0.0	0	0	0	1	0	0	0	1	0.506955768702378	[0.00288621 0.00160177 0.00482268 0. 0. 0.04261977 0. 0.00883975]	[2.04866628e-02 5.83566523e-02 0.00000000e+00 7.48976666e-04 1.37842308e-02 2.95248728e-02 0.00000000e+00 0.00000000e+00 7.27976879e-06 0.00000000e+00 0.00000000e+00]	[0.07940161 0.0390463 0.13096832 0.06001994 0.41484716 0.34349105 0.17820719 0.25605536 0.79681866 0.60467439]	[1. 1. 0.98578931 0.9973946 0.85592705 0.98801291 1. 0.91812865 0.27704485 0.5926893 ]
5bdf363a	training	0	0	0	0	1	0	0	0	0	0.0	0.0	0	0	1	0	0	0	0	0	0.0962522052827836	[0. 0. 0. 0. 0.08581022 0. 0.00257142 0. ]	[0. 0. 0. 0. 0. 0. 0.0730135 0. 0. 0. 0. ]	[0.32359033 0.38712278 0.40294511 0.50807577 0.3147224 0.4266239 0.6387547 0.78546713 0.72767762 0.72592889]	[0.96259402 0.97565016 0.9416126 0.88038844 0.94164134 0.96357769 0.53205128 0.4502924 0.3469657 0.46214099]
5c18c4e8	training	0	0	0	0	0	1	0	0	0	0.0	0.0	0	1	0	0	0	0	0	0	0.07933431319697395	[0. 0. 0. 0. 0. 0.02127263 0.03344038 0. ]	[1.42152354e-03 0.00000000e+00 0.00000000e+00 0.00000000e+00 0.00000000e+00 1.20704627e-01 9.31894777e-03 0.00000000e+00 0.00000000e+00 7.55064596e-05 3.15570110e-02]	[0.39113924 0.44839899 0.16465863 0.46560319 0.43231441 0.63592622 0.80676329 0.98961938 0.88186638 0.89153016]	[0.93006709 0.9758158 0.98702502 0.94718143 0.93617021 0.82295989 0.53205128 0. 0.20448549 0.18929504]
5c3f6cea	training	0	0	0	0	1	0	0	0	0	0.0	0.0	0	0	1	0	0	0	0	0	0.5996463082117613	[0.00000000e+00 6.11404736e-05 0.00000000e+00 0.00000000e+00 1.60997358e-01 0.00000000e+00 6.98129014e-05 0.00000000e+00]	[0. 0. 0. 0. 0. 0. 0.12490104 0. 0. 0. 0. ]	[0.14453395 0.34105045 0.43953592 0.46560319 0.50343107 0.49612403 0.42673108 0.73010381 0.71919406 0.69896125]	[0.97357186 0.95660096 0.97497683 0.94102321 0.86443769 0.86168741 0.84294872 0.73099415 0.5 0.59399478]
5c7f5fb5	training	0	0	0	1	0	0	0	0	0	1.0	0.0	0	0	0	0	0	0	0	0	0.36636807610584315	[0. 0. 0.00023528 0.03064233 0. 0. 0. 0. ]	[0. 0. 0.0323661 0. 0. 0. 0. 0.00024801 0. 0. 0. ]	[0.75972382 0.83690394 0.40205266 0.5892323 0.67810356 0.89655172 0.856146 0.8899654 0.93870626 0.92489013]	[0.79182761 0.74772238 0.97374112 0.91733775 0.76595745 0.76763485 0.13141026 0.42690058 0.05408971 0.05613577]
5c9098c7	training	0	0	0	0	0	0	1	0	0	0.0	0.0	0	0	0	0	0	0	1	0	-0.5869104127613307	[0. 0. 0. 0. 0. 0. 0.00925021 0. ]	[0. 0. 0. 0. 0. 0. 0. 0. 0. 0. 0.02629751]	[0.80529344 0.8238885 0.48125837 0.54157527 0.68371803 0.72493986 0.88298443 0.83737024 0.88144221 0.83379944]	[0.85403537 0.8500911 0.95242508 0.94078636 0.71246201 0.82342093 0.11538462 0.12280702 0.16886544 0.33550914]
f2441d5c	training	0	1	0	0	0	0	0	0	1	0.0	1.0	0	0	0	0	1	1	0	0	1.1550278510875571	[0.01388464 0.02913206 0.00378963 0.00156151 0. 0. 0. 0.023095 ]	[0. 0.00127194 0.00155326 0.00744971 0.00196042 0. 0. 0.06855879 0.02497689 0.01100884 0. ]	[0.29044879 0.4368809 0.13186078 0.24027916 0.39207735 0.52098369 0.71819646 0.7384083 0.8097561 0.68178186]	[0.95283594 0.96571145 1. 0.9947892 0.99756839 0.95205164 0.59294872 0.36842105 0.53957784 0.51174935]
d66f6ad5	training	0	0	0	0	0	1	0	0	0	0.0	0.0	0	1	0	0	0	0	0	0	-0.37161106994968846	[0. 0. 0. 0. 0. 0.00805166 0.01283606 0. ]	[0. 0. 0. 0. 0. 0.04782237 0. 0. 0. 0. 0.01756757]	[0.37629459 0.63188205 0.34024989 0.50927218 0.57392389 0.63565891 0.79119699 0.79238754 0.89056204 0.88553736]	[0.90953446 0.8900116 0.99969107 0.90691615 0.89300912 0.69709544 0.17948718 0.04678363 0.24010554 0.23629243]
27fa1418	training	0	0	0	0	0	0	1	0	0	0.0	0.0	0	0	1	0	0	0	0	0	-0.1221184854205117	[0. 0. 0. 0. 0.05553721 0. 0. 0. ]	[0. 0. 0. 0. 0. 0. 0.04297573 0. 0. 0. 0. ]	[0.55086306 0.71446671 0.29205712 0.42432702 0.47754211 0.51670676 0.69135802 0.84636678 0.7107105 0.83439872]	[0.95202277 0.89183369 0.99598394 0.9635244 0.77568389 0.90686953 0.31089744 0.42690058 0.43799472 0.53916449]
83ec514e	training	0	0	0	1	0	0	0	0	0	1.0	0.0	0	0	0	0	0	0	0	0	1.9258899548982629	[0.00000000e+00 1.24545409e-04 4.63062030e-02 8.69178867e-01 3.39167768e-01 0.00000000e+00 0.00000000e+00 3.39926349e-03]	[0. 0. 0.91306117 0. 0. 0. 0.17737667 0.01120797 0. 0.02288393 0. ]	[0.270771 0.39668279 0.13810799 0.33519442 0.29694323 0.38866613 0.44712829 0.5716263 0.83054083 0.80982821]	[0.90587518 0.97333112 1. 0.99881573 0.9993921 0.98524666 0.94871795 0.8128655 0.35224274 0.41383812]
5d7002c1	training	0	1	0	0	0	0	0	0	0	0.0	0.0	0	0	0	0	0	1	0	0	0.2633766750055263	[0. 0.00515165 0. 0. 0. 0. 0. 0.00294103]	[0. 0. 0. 0. 0. 0. 0. 0.00035435 0.00050925 0.01554155 0. ]	[0.54050633 0.81939645 0.47367247 0.5557328 0.59107923 0.66559743 0.79495437 0.91418685 0.92852598 0.87954455]	[0.69282374 0.79459997 0.97837504 0.8780199 0.90395137 0.96496081 0.42628205 0.16959064 0.09498681 0.10574413]
5df5973f	training	0	1	0	0	0	0	0	0	0	0.0	1.0	0	0	0	0	0	0	0	0	-0.8261134748853418	[0. 0.00055253 0. 0. 0. 0. 0. 0. ]	[0. 0. 0. 0.00058654 0. 0. 0. 0. 0.00076387 0. 0. ]	[0.16363636 0.60562082 0.16822847 0.56111665 0.5165315 0.67575515 0.8389694 0.98131488 0.87613998 0.92748702]	[0.96096768 0.89282756 0.99536608 0.84793937 0.7993921 0.57169202 0.2275641 0.01169591 0.25593668 0.0770235 ]
3eca5bb8	training	0	1	0	1	0	1	0	1	1	1.0	0.0	0	0	0	0	0	0	0	1	0.8529467465383558	[0.00339841 0.00726098 0.00173746 0.00265457 0. 0.11982897 0.04985371 0.01297219]	[0.06583891 0.09815452 0.00280558 0.00446995 0.04683663 0.13827147 0. 0.00068032 0.0049302 0.00528088 0.13029771]	[0.30575374 0.30292559 0.14480143 0.14017946 0.42919526 0.12670409 0.49865808 0.15086505 0.73107105 0.67459049]	[0.96157756 0.93307934 1. 1. 0.93009119 1. 0.95192308 0.96491228 0.46569921 0.62924282]
05230602	training	0	0	0	1	0	0	0	0	0	1.0	0.0	0	0	0	0	0	0	0	0	-0.194542886048841	[0. 0. 0. 0.00821903 0. 0. 0. 0. ]	[0. 0. 0.00801857 0. 0. 0. 0. 0. 0. 0. 0. ]	[0.36432681 0.62635337 0.10709505 0.37228315 0.50935745 0.76316493 0.83682233 0.99515571 0.7921527 0.73811426]	[0.9418581 0.90889515 1. 0.97276172 0.91489362 0.65375749 0.30769231 0. 0.33113456 0.46866841]
5e300378	training	0	1	0	0	0	0	0	0	1	0.0	0.0	0	0	0	0	0	0	0	1	0.4842118302792663	[0.00205227 0.00682735 0.00015426 0. 0. 0. 0. 0.00848983]	[0. 0.03355376 0. 0.00600996 0. 0. 0. 0. 0.00943608 0. 0. ]	[0.26156502 0.26641327 0.0379295 0.02153539 0.08140986 0.46458166 0.55340848 0.99584775 0.40106045 0.48821414]	[0.93291319 0.89100547 1. 1. 1. 0.8252651 0.69230769 0.06432749 0.88258575 0.74673629]
5e3864df	training	0	1	0	0	0	1	0	1	1	0.0	1.0	1	0	0	0	1	1	0	0	2.4088183137692143	[0.41142798 0.58726104 0.00263867 0. 0. 0.83297678 0.08284482 0.39248996]	[9.12889176e-01 6.75973549e-01 0.00000000e+00 7.60656918e-01 9.38708543e-01 8.90569721e-01 6.78564158e-04 8.33971805e-02 5.71430604e-01 2.44003871e-01 1.55945946e-01]	[0.94672037 0.63441603 0.94399822 0.66500499 0.98658765 0.84549586 1. 0.97370242 0.97900318 0.97043548]	[0.05366945 0.80785158 0.14612295 0.85978209 0.043769 0.84693407 0. 0.19298246 0.00131926 0.1618799 ]
4179b058	training	0	1	0	0	0	0	0	0	1	0.0	0.0	0	0	0	0	0	0	0	0	-0.3220087304800859	[0. 0. 0. 0. 0.03363056 0. 0. 0. ]	[0. 0. 0. 0. 0. 0. 0.02764018 0. 0. 0. 0. ]	[0.81530495 0.76721953 0.62449799 0.73998006 0.75701809 0.91152098 0.86419753 0.90657439 0.93955461 0.92868558]	[0.79955275 0.62961736 0.91257337 0.74064424 0.67598784 0.78146611 0.1025641 0.04678363 0.09366755 0.19321149]
5e828b20	training	0	1	0	0	0	0	0	0	1	0.0	0.0	0	0	0	0	0	0	0	0	-0.17290080579421602	[0. 0.00200631 0. 0. 0. 0.00097242 0. 0.00081649]	[0. 0.02728386 0. 0.00090872 0. 0. 0. 0. 0.00100352 0. 0. ]	[0.73049482 0.87744759 0.60597947 0.79800598 0.77323768 0.89735365 0.97477187 0.88858131 0.89840933 0.89053136]	[0.59077048 0.57909558 0.841211 0.77948839 0.84680851 0.81742739 0.10897436 0.46783626 0.07519789 0.17624021]
5e88bcdd	training	0	0	0	1	0	0	1	0	0	1.0	0.0	0	0	0	0	0	0	1	0	1.0145928469186238	[0.00000000e+00 2.26446199e-05 5.99770932e-03 1.03117825e-01 0.00000000e+00 0.00000000e+00 1.98617705e-02 0.00000000e+00]	[0. 0. 0.1126785 0. 0. 0. 0. 0.00163578 0. 0.00283352 0.05666369]	[0.46144994 0.68083391 0.25122713 0.45463609 0.50561447 0.67735899 0.62426194 0.91211073 0.76564157 0.82261286]	[0.94267127 0.85721385 0.97096077 0.91686405 0.92462006 0.59382204 0.78525641 0.46783626 0.61081794 0.4308094 ]
5e9dbbb5	training	0	0	0	0	0	1	0	1	1	0.0	0.0	0	1	0	0	0	0	0	0	-0.196015782631851	[0. 0.00033061 0.0020947 0. 0. 0.02131549 0.00293107 0.00336594]	[0.00064527 0.00724957 0. 0. 0.00011719 0.05636208 0. 0.00378295 0. 0. 0.00135135]	[0.33947066 0.42801198 0.20281124 0.3894317 0.27292576 0.31863138 0.58346753 0.53287197 0.71474019 0.66919696]	[0.97479162 0.95742919 0.99938214 0.95973472 0.99452888 0.99216229 0.73397436 0.78947368 0.54353562 0.71801567]
5ef51f9f	training	0	1	0	0	0	0	0	0	0	0.0	1.0	0	0	0	0	0	0	0	0	1.1853620690782471	[0. 0.038754 0. 0. 0. 0. 0. 0.00084148]	[0. 0.00377174 0. 0.06464737 0. 0. 0. 0. 0.00722684 0. 0. ]	[0.14315305 0.15330569 0.08188309 0.0777667 0.22489083 0.49719326 0.45947397 0.77785467 0.57751856 0.36795845]	[0.99735719 0.99536193 0.99691072 0.98673614 0.99878419 0.85062241 0.70192308 0.70175439 0.72823219 0.98041775]
5f0bdc7f	training	0	1	0	0	0	0	0	0	0	0.0	0.0	0	0	0	0	1	0	0	0	0.63512231270928	[0. 0.01192239 0.00064952 0. 0. 0. 0. 0.00267442]	[0. 0.00044085 0. 0. 0. 0. 0. 0.03221728 0.0008837 0.01128683 0. ]	[0.53084005 0.50817784 0.21240518 0.19920239 0.42857143 0.49799519 0.70531401 0.71972318 0.82884411 0.81681982]	[0.84000813 0.87079675 1. 1. 0.94954407 0.99677271 0.57371795 0.50292398 0.26385224 0.44386423]
5f843c04	training	0	0	0	0	0	1	1	1	0	0.0	0.0	0	1	0	0	0	0	1	0	0.7339424518314337	[0.00284105 0.00295188 0. 0. 0. 0.13106326 0.04363306 0.0053655 ]	[0.26381804 0. 0. 0.00269952 0.03639037 0.1699541 0.0003619 0. 0. 0. 0.05021336]	[0.45155351 0.70859249 0.12226685 0.35892323 0.275733 0.37342956 0.53891573 0.39584775 0.35185578 0.66620056]	[0.9020126 0.86599304 0.99907322 0.99810516 0.98054711 0.98847395 0.66987179 0.98245614 0.94722955 0.60966057]
784aeed4	training	0	1	0	0	0	0	0	0	0	0.0	1.0	0	0	0	0	1	1	0	0	1.8361720408367883	[0.00243166 0.21132011 0. 0. 0. 0.19204977 0. 0.02899372]	[0.03219333 0.38962096 0. 0.1493868 0.56184525 0.05024191 0. 0. 0.22360538 0.07621622 0. ]	[0.85638665 0.914651 0.52298081 0.69890329 0.63755459 0.82705159 0.97047772 0.99930796 0.94273595 0.93068318]	[0.78003659 0.59135332 0.92338585 0.73330175 0.76778116 0.69525127 0.00320513 0. 0.05013193 0.0926893 ]
5fa8b4e8	training	0	1	0	0	0	0	0	0	0	0.0	1.0	1	0	0	0	0	1	0	0	1.2774765614424897	[0. 0.04879751 0. 0. 0. 0.07279636 0. 0.00074984]	[0.0188979 0.014551 0. 0.04822689 0.33051522 0. 0. 0. 0.00251152 0.03708877 0. ]	[0.2721519 0.48963372 0.16889781 0.4671984 0.4588272 0.80005346 0.784219 0.92871972 0.8173913 0.87534958]	[0.99247815 0.97482193 0.99938214 0.93249645 0.9993921 0.80036883 0.50961538 0.43859649 0.32585752 0.35117493]
6044a4ba	training	0	0	0	0	0	1	1	1	1	0.0	0.0	0	1	0	0	0	0	0	0	0.1244009290609625	[4.93237711e-06 6.86483147e-06 0.00000000e+00 0.00000000e+00 0.00000000e+00 4.15766336e-02 4.46802569e-03 7.49837535e-05]	[0.01179028 0.01541592 0. 0. 0.00753538 0.07778191 0. 0. 0. 0. 0.00565645]	[0.9269275 0.91614835 0.82329317 0.84606181 0.81378665 0.91659984 0.86419753 0.99723183 0.95100742 0.88593688]	[0.41431185 0.43647507 0.73092369 0.68474657 0.77568389 0.7307515 0.47115385 0.15789474 0.10422164 0.45430809]
609e2028	training	0	0	0	0	0	1	0	1	1	0.0	0.0	0	0	0	0	0	0	0	1	0.5209116105132927	[0. 0.00053215 0. 0. 0. 0.15683224 0. 0.00332428]	[0.09259558 0.07058535 0. 0.00026436 0.02279386 0.1352934 0. 0. 0. 0.0003324 0. ]	[0.26409666 0.36592951 0.03815261 0.17088734 0.05458515 0.10130981 0.52012882 0.49411765 0.59575822 0.6232521 ]	[0.90668835 0.90624482 1. 1. 1. 1. 0.70192308 0.84795322 0.53957784 0.79765013]
60a00b84	training	0	1	0	0	0	1	0	1	1	0.0	1.0	0	0	0	0	1	1	0	1	1.046497858058383	[1.87430330e-04 2.66332578e-02 1.84859969e-04 0.00000000e+00 0.00000000e+00 1.91975263e-01 3.49064507e-04 1.09892857e-02]	[0.13287064 0.05316713 0. 0.00886756 0.08546223 0.16337923 0. 0.00182532 0.00036399 0.0683711 0. ]	[0.01495972 0.06772633 0. 0.08574277 0.02651279 0.23710238 0.33494364 0.58892734 0.39787911 0.51837795]	[0.99918683 1. 1. 1. 1. 0.99907792 0.8974359 0.9005848 0.92612137 0.75195822]
60acfebf	training	0	1	0	0	0	0	0	0	1	0.0	0.0	0	0	0	0	0	0	0	0	-0.042153531962078696	[0.00227557 0.00115458 0. 0. 0. 0. 0. 0.00514055]	[0.00000000e+00 1.34704874e-02 0.00000000e+00 2.76700991e-03 0.00000000e+00 0.00000000e+00 0.00000000e+00 0.00000000e+00 7.30068729e-05 0.00000000e+00 0.00000000e+00]	[0.2406214 0.26318821 0.01004016 0.06739781 0.18870867 0.4985298 0.45410628 0.99307958 0.40869565 0.60687175]	[0.97926408 0.93738612 1. 1. 1. 0.8538497 0.70512821 0.00584795 0.73087071 0.7075718 ]
60cbc7e1	training	0	0	1	0	0	0	1	0	0	0.0	0.0	0	1	0	1	0	0	1	1	1.4412840439130274	[0.00000000e+00 9.15310862e-06 2.72023157e-01 1.05998953e-02 0.00000000e+00 2.16079279e-03 1.19484781e-01 1.14808458e-02]	[0. 0. 0.00361133 0. 0. 0.09328867 0. 0.28938996 0. 0.01983555 0.14925077]	[0.04925201 0.05263764 0. 0.0889332 0. 0.09676557 0.10413312 0.31557093 0.34485684 0.43727527]	[0.98719252 0.98575451 1. 1. 1. 0.99815583 1. 0.86549708 0.92084433 0.91383812]
61753c60	training	0	1	1	0	0	0	1	0	1	0.0	0.0	0	0	0	1	0	0	1	1	1.574397309134773	[0.00873864 0.0025996 0.41298876 0.0052529 0. 0.03767452 0.2873033 0.0580041 ]	[1.37711062e-03 6.97134560e-03 6.22693050e-03 1.77835761e-03 0.00000000e+00 1.49795197e-01 9.04752211e-05 3.65355888e-01 3.98407741e-02 4.83679153e-02 4.91465151e-01]	[0.11760644 0.45415803 0.00111557 0.17248255 0.0864005 0.04303662 0.45088567 0.38823529 0.60063627 0.50279664]	[0.9815003 0.94301806 1. 0.9973946 0.9993921 1. 0.79166667 0.94736842 0.62401055 0.65535248]
613bdfec	training	0	1	0	0	0	0	0	0	0	0.0	0.0	0	0	0	0	1	0	0	0	-0.1547269921814115	[0. 0.00184554 0. 0. 0. 0. 0. 0. ]	[0. 0. 0. 0. 0. 0. 0. 0. 0.0061035 0. 0. ]	[0.2159954 0.52545496 0.09638554 0.16191426 0.04772302 0.35124298 0.31830381 0.80899654 0.48313892 0.61725929]	[0.95974792 0.96123903 1. 0.99881573 0.99878419 0.97095436 0.98397436 0.59064327 0.90765172 0.4308094 ]
a3f78162	training	0	1	0	0	0	0	0	0	1	0.0	1.0	0	0	0	0	1	0	0	0	1.4544933467573953	[0.02923913 0.04539484 0.02572915 0. 0. 0.00067059 0. 0.09281322]	[0. 0.20895446 0. 0.02278171 0. 0. 0. 0.09239713 0.05917724 0.00104199 0. ]	[0.38780207 0.78069569 0.02097278 0.3002991 0.15346226 0.49639134 0.30595813 0.9100346 0.71728526 0.80543348]	[0.92498475 0.78880239 1. 0.99644718 1. 0.99400645 0.99358974 0.11695906 0.44591029 0.53263708]
62059a0e	training	0	0	0	0	0	1	0	0	1	0.0	0.0	0	0	0	0	0	0	1	1	0.7745610161865831	[0. 0.00412585 0.00167251 0. 0. 0.0514367 0.15101548 0.00743172]	[0.00000000e+00 1.65564536e-02 0.00000000e+00 1.65222348e-05 7.03152467e-04 2.71877495e-01 0.00000000e+00 1.24501992e-04 8.16295963e-04 1.58665672e-02 2.70155076e-01]	[0.17790564 0.37744759 0.00580098 0. 0.02027449 0.00267308 0.01502952 0.583391 0.26447508 0.37355174]	[0.94551738 0.88885208 1. 1. 1. 1. 1. 0.84210526 0.89182058 0.77806789]
ae66976a	training	0	0	1	0	0	0	0	0	0	0.0	0.0	0	0	0	1	0	0	0	0	1.1225134064851945	[0. 0.00664973 0.13209925 0.00451001 0. 0. 0. 0.05596287]	[0. 0. 0.00196099 0. 0. 0. 0. 0.12303083 0. 0.04931327 0. ]	[0.21219793 0.32861092 0.02476573 0.1668993 0.17623206 0.15129644 0.16586151 0.52525952 0.51474019 0.46464243]	[0.984753 0.99420242 1. 1. 0.99756839 0.99631166 1. 0.95321637 0.67941953 0.64490862]
33a0bb16	training	0	1	0	0	0	0	0	0	0	0.0	1.0	0	0	0	0	0	0	0	0	-0.9400568271921785	[4.93237711e-05 3.22647079e-04 0.00000000e+00 0.00000000e+00 0.00000000e+00 0.00000000e+00 0.00000000e+00 1.58299035e-04]	[0. 0. 0. 0.00013618 0. 0. 0. 0. 0.00085173 0. 0. ]	[0.57663982 0.73589035 0.4194556 0.46919242 0.45227698 0.49906442 0.68062265 0.60069204 0.80402969 0.78985218]	[0.88513926 0.84296836 0.94624652 0.90431075 0.87902736 0.84278469 0.4775641 0.83040936 0.21240106 0.55483029]
49ac1f76	training	0	1	0	0	0	0	0	0	1	0.0	0.0	0	0	0	0	0	0	0	0	0.8722715372231429	[0.00486332 0.02007506 0. 0. 0. 0.00044706 0. 0.01232233]	[0. 0.06268125 0. 0.02641444 0. 0. 0. 0. 0.01410819 0. 0. ]	[0.78987342 0.9122322 0.54752343 0.81555334 0.77510917 0.92755948 0.76435856 0.99584775 0.95949099 0.98202157]	[0.5045741 0.45850588 0.97961075 0.79654192 0.91489362 0.64269249 0.35897436 0.16374269 0.08443272 0.02480418]
6319c411	training	0	0	0	0	1	0	1	0	0	0.0	0.0	0	0	1	0	0	0	1	0	0.21981117521617025	[0.00000000e+00 3.84958538e-05 0.00000000e+00 0.00000000e+00 1.13276090e-01 0.00000000e+00 2.22356984e-03 0.00000000e+00]	[0. 0. 0. 0. 0. 0.00353788 0.08568003 0. 0. 0. 0.00387387]	[0.43947066 0.37906012 0.43195002 0.42831505 0.27947598 0.5699011 0.68974772 0.93979239 0.72195122 0.74550539]	[0.90302907 0.92695047 0.96509113 0.9557082 0.94832827 0.90594744 0.46474359 0.39181287 0.50791557 0.58355091]
39f5dc18	training	0	0	0	0	0	0	1	0	0	0.0	0.0	0	0	1	0	0	0	0	0	-0.4800051044861725	[0. 0. 0. 0. 0.02487891 0. 0. 0. ]	[0. 0. 0. 0. 0. 0. 0.0204474 0. 0. 0. 0. ]	[0.38711162 0.60297167 0.05890228 0.20199402 0.1974423 0.4985298 0.75523349 0.96955017 0.51240721 0.70035957]	[0.94937996 0.93324499 1. 0.99715775 1. 0.98248041 0.55128205 0.18128655 0.62005277 0.44908616]
649a63cb	training	0	0	1	1	0	0	0	0	0	1.0	0.0	0	0	0	1	0	0	0	0	1.3401796200138032	[0. 0. 0.0051312 0.3012278 0.01232937 0. 0. 0. ]	[0. 0. 0.31285251 0. 0. 0. 0.00370948 0.00247089 0.00211996 0. 0. ]	[0.29654776 0.46129924 0.048639 0.27876371 0.25077979 0.66880513 0.85936661 0.92456747 0.63223754 0.78605673]	[0.99410449 0.98542322 1. 1. 1. 0.96081143 0.59294872 0.04093567 0.91688654 0.67885117]
64bd61e7	training	0	1	0	0	0	0	0	1	1	0.0	1.0	1	0	0	0	1	1	0	0	2.1100515662340125	[2.26938671e-02 3.82387131e-01 7.48430791e-02 9.18535120e-06 0.00000000e+00 7.75203040e-01 9.57483943e-02 2.04630663e-01]	[0.65264654 0.51030272 0. 0.09078238 0.81051277 0.77484183 0.00244283 0.24120075 0.25385282 0.54716511 0.05269425]	[0.69896433 0.97419949 0.6550647 0.83389831 0.77635683 0.88479016 0.75201288 0.99861592 0.79936373 0.96783859]	[0.74039439 0.11081663 0.76892184 0.13287541 0.78237082 0.14338405 0.48397436 0. 0.37467018 0.00261097]
6530b65c	training	0	1	0	0	0	0	0	0	0	0.0	1.0	0	0	0	0	0	0	0	0	0.39054879005694704	[0.00231803 0.00601894 0.00031664 0. 0. 0.00015559 0. 0.01137254]	[0. 0.09336272 0. 0.0050682 0. 0. 0. 0. 0. 0.00028808 0. ]	[0.50425777 0.68117945 0.59103079 0.71984048 0.63443543 0.67575515 0.712292 0.77854671 0.85450689 0.75968837]	[0.96137426 0.88570482 0.94717331 0.8472288 0.67598784 0.67081604 0.66025641 0.65497076 0.24406332 0.37075718]
65475390	training	0	0	0	0	0	1	0	0	1	0.0	0.0	0	0	0	0	0	0	0	0	0.06264910760129377	[0. 0. 0. 0. 0. 0.04885449 0.00815309 0.00025828]	[1.12114857e-02 2.16017634e-02 0.00000000e+00 8.26111740e-06 0.00000000e+00 7.13675735e-02 0.00000000e+00 0.00000000e+00 0.00000000e+00 0.00000000e+00 2.52252252e-02]	[0.63394707 0.75708362 0.45783133 0.48115653 0.40112289 0.53702219 0.55448202 0.59031142 0.87868505 0.83339992]	[0.8377719 0.8244161 0.94068582 0.95949787 0.94772036 0.98155832 0.82371795 0.9122807 0.17282322 0.2845953 ]
b986ba64	training	0	1	0	0	0	0	0	0	0	0.0	1.0	0	0	0	0	0	0	0	0	0.9003713964664939	[0. 0.02596508 0. 0. 0. 0. 0. 0. ]	[0. 0.00417197 0. 0.04184657 0. 0. 0. 0. 0.00104829 0.00202357 0. ]	[0.70460299 0.81997236 0.34114235 0.41874377 0.58827199 0.56295108 0.97960279 0.59653979 0.93043478 0.79944067]	[0.81134377 0.68444592 0.93636083 0.90644244 0.89665653 0.95804518 0.21474359 0.84210526 0.22823219 0.50913838]
65b75f93	training	0	1	0	0	0	1	0	1	1	0.0	1.0	0	0	0	1	1	1	0	0	1.2682922015000346	[0.00744131 0.03158019 0.00194856 0. 0. 0.23664864 0. 0.04989752]	[0.26270366 0.2319373 0. 0.0234244 0.07459276 0.13675735 0. 0.01780378 0.0062383 0.01638363 0. ]	[0.87433832 0.84485142 0.6124498 0.71744766 0.60948222 0.69206095 0.84863124 0.86851211 0.90371156 0.90351578]	[0.55865013 0.68709624 0.88415199 0.73330175 0.8662614 0.93914246 0.06410256 0.4619883 0.09630607 0.25065274]
65cd9612	training	0	0	0	1	0	1	0	1	1	1.0	0.0	1	0	0	0	0	0	0	0	1.2400958439696215	[0.00125282 0.01554427 0. 0.00442734 0. 0.46624693 0.00139626 0.01434689]	[3.36984698e-01 1.09285169e-01 4.67920279e-03 8.45502535e-03 4.55247197e-01 3.80101724e-01 0.00000000e+00 0.00000000e+00 4.00387284e-04 2.76353642e-03 6.94651186e-04]	[0.27571922 0.50264916 0.04752343 0.23469591 0.13474735 0.28495055 0.8115942 0.86989619 0.71983033 0.86795845]	[0.92823745 0.9534537 1. 0.99597347 1. 1. 0.67628205 0.49122807 0.54221636 0.43733681]
65daa4b3	training	0	0	0	0	0	0	1	0	0	0.0	0.0	0	0	0	0	0	0	1	0	0.09198254817015472	[0. 0. 0. 0. 0. 0.00054456 0.0476383 0. ]	[0. 0. 0. 0. 0. 0.02561913 0.00194522 0. 0. 0. 0.10585586]	[0.55719217 0.734393 0.4134315 0.55792622 0.55583281 0.62630313 0.70853462 0.79031142 0.66850477 0.88873352]	[0.81459646 0.86168627 0.95582329 0.93036476 0.93191489 0.94144767 0.54487179 0.67836257 0.5474934 0.21018277]
65f58d8b	training	0	1	0	1	0	0	0	0	1	1.0	1.0	0	0	0	0	0	0	0	0	2.0030477004476435	[9.06319846e-02 2.22103936e-01 5.68329436e-05 1.60034643e-03 0.00000000e+00 4.94374488e-02 0.00000000e+00 2.33691034e-01]	[3.98026591e-02 1.52022386e-01 1.69380342e-03 4.02491317e-01 3.30331434e-01 3.10135219e-03 0.00000000e+00 3.83083052e-05 2.98980840e-03 6.19152969e-04 0.00000000e+00]	[0.80529344 0.95634646 0.67849174 0.89332004 0.72520274 0.90029404 0.90177134 0.90380623 0.8892895 0.89592489]	[0.54076032 0.33973828 0.85233241 0.47489342 0.91306991 0.54080221 0.49679487 0.13450292 0.19788918 0.20887728]
9e295df7	training	0	1	0	0	0	1	0	1	1	0.0	1.0	1	0	0	0	1	1	0	0	2.1219860671228807	[0.09703726 0.34207642 0. 0. 0. 0.85841534 0.02745772 0.19209171]	[0.86054202 0.7967181 0. 0.15486278 0.93226298 0.86580456 0.0010857 0. 0.42983599 0.30632521 0.03378378]	[0.80207135 0.45577056 0.43953592 0.36231306 0.2860262 0.3779738 0.52871712 0.78754325 0.75312831 0.63743508]	[0.30453344 0.9585887 0.85696633 0.99052582 1. 0.98801291 0.76923077 0.43274854 0.29551451 0.81070496]
afe64e33	training	0	0	0	0	0	0	0	0	1	0.0	0.0	0	0	0	0	0	0	0	1	0.32660110229922984	[0.00625425 0.00210398 0.00255443 0. 0. 0. 0. 0.01368037]	[0. 0.00737295 0. 0.00718751 0. 0. 0. 0.00301575 0.00184902 0. 0. ]	[0.08193326 0.14236351 0. 0.17347956 0.02932002 0.09970596 0.55072464 0.48719723 0.40360551 0.56532161]	[0.99451108 0.98939871 1. 1. 0.93860182 0.94375288 0.65705128 0.84210526 0.85883905 0.68929504]
66fe3df4	training	0	0	1	1	0	0	0	0	0	1.0	0.0	0	0	0	1	0	0	0	0	1.5869277857745356	[0.00000000e+00 0.00000000e+00 2.61431541e-03 3.75073032e-01 1.45310436e-01 0.00000000e+00 0.00000000e+00 1.66630563e-05]	[0. 0. 0.37902209 0. 0. 0. 0.07179209 0.00205907 0. 0. 0. ]	[0.41127733 0.6568763 0.3130299 0.56311067 0.50779788 0.62122427 0.69457864 0.90795848 0.88080594 0.87415102]	[0.92437487 0.88918337 0.99907322 0.80127901 0.95258359 0.95620101 0.44551282 0.49122807 0.17150396 0.25065274]
ad961e95	training	0	1	0	0	0	1	0	1	0	0.0	1.0	0	0	0	0	0	1	0	0	1.2793434842602132	[0.00053763 0.05402622 0. 0. 0. 0.24934804 0.01720888 0.00868978]	[2.63149093e-01 4.85372679e-02 0.00000000e+00 5.56725971e-03 2.25448753e-01 2.96737377e-01 1.80950442e-04 0.00000000e+00 6.56271157e-02 7.13687056e-02 1.05190037e-02]	[0.68423475 0.79647547 0.72579206 0.62452642 0.61291329 0.63058006 0.8201825 0.89896194 0.9107105 0.91010787]	[0.79101443 0.76594335 0.8236021 0.72595926 0.93556231 0.70539419 0.3525641 0.21637427 0.22295515 0.07441253]
67492742	training	0	1	0	0	0	1	0	1	1	0.0	1.0	0	0	0	0	0	1	0	1	1.53941223649802	[9.05556376e-04 9.13755701e-02 0.00000000e+00 0.00000000e+00 0.00000000e+00 5.00136139e-01 3.36904521e-05 2.71774449e-02]	[4.36038071e-01 3.63164340e-01 0.00000000e+00 7.61427191e-02 4.33552092e-01 3.71843357e-01 0.00000000e+00 5.90905608e-03 1.44761477e-02 6.39833357e-02 1.80180180e-04]	[0.06271577 0.01232435 0.01405622 0.01674975 0. 0.00026731 0.02200751 0.13356401 0.13658537 0.0523372 ]	[1. 0.99966871 1. 1. 1. 1. 1. 1. 0.97361478 0.99086162]
677e5885	training	0	0	0	1	0	0	0	0	0	1.0	0.0	0	0	0	0	0	0	0	0	1.4920294855502068	[0. 0. 0.00128125 0.36440534 0.01480625 0. 0. 0. ]	[0. 0. 0.38126528 0. 0. 0. 0.0007238 0.00179385 0. 0. 0. ]	[0.33613349 0.66897028 0.1778224 0.39022931 0.19182782 0.32317562 0.54267311 0.74532872 0.65174973 0.57950459]	[0.98902216 0.8845453 1. 0.99265751 1. 0.98432457 0.69230769 0.74269006 0.65435356 0.7924282 ]
67e63b09	training	0	0	0	0	0	0	0	0	1	0.0	0.0	0	0	0	1	1	0	0	0	1.1369432786508908	[0.04097819 0.02032905 0.01884731 0. 0. 0. 0. 0.08717278]	[0.00000000e+00 7.11778173e-02 0.00000000e+00 9.56847729e-03 0.00000000e+00 0.00000000e+00 0.00000000e+00 9.00956311e-02 4.52219238e-02 7.55064596e-06 0.00000000e+00]	[0.47008055 0.6376411 0.18094601 0.32582253 0.52495321 0.55332799 0.74986581 0.84221453 0.83351007 0.83959249]	[0.91095751 0.88487659 0.99721965 0.95902416 0.82066869 0.9110189 0.48076923 0.20467836 0.38390501 0.40078329]
680beade	training	0	0	1	1	0	0	1	0	0	1.0	0.0	0	0	0	1	0	0	1	0	1.1417853837429421	[1.51917215e-03 1.35867719e-05 1.24211144e-01 2.00890546e-02 0.00000000e+00 0.00000000e+00 2.90421670e-02 1.26555913e-02]	[0. 0. 0.02071727 0. 0. 0. 0.00031666 0.14577537 0. 0. 0.08276273]	[0.77548907 0.70709514 0.49799197 0.58125623 0.81565814 0.84068431 0.98228663 0.98754325 0.98579003 0.97762685]	[0.70075219 0.61023687 0.91164659 0.96186641 0.52158055 0.63808207 0.14102564 0.05263158 0.00131926 0.01436031]
68285963	training	0	1	1	0	0	0	0	0	1	0.0	0.0	0	0	0	0	1	1	0	0	1.214847104824866	[0. 0.05520079 0.01437873 0. 0. 0.01299156 0. 0.03076833]	[0. 0.11604213 0. 0.00091698 0.01019571 0.02110528 0. 0.12783481 0.03403729 0.03717711 0. ]	[0.78434983 0.91442064 0.5896921 0.67278166 0.77323768 0.84549586 1. 0.99861592 0.926193 0.91729924]	[0.81175036 0.57810171 0.79178251 0.72832781 0.41823708 0.54910097 0.00320513 0. 0.04485488 0.25456919]
68bb6048	training	0	1	0	0	0	0	0	0	1	0.0	0.0	0	0	0	0	0	0	0	0	-0.296603995390209	[0.00236232 0.00073369 0. 0. 0. 0. 0. 0.00596537]	[0. 0.03154543 0. 0.00053697 0. 0. 0. 0. 0.00022467 0. 0. ]	[0.20437284 0.21861322 0.11914324 0.15294118 0.04304429 0.2702486 0.55179817 0.52110727 0.52301166 0.6775869 ]	[0.98414312 0.93606096 1. 1. 0.99878419 0.99216229 0.70833333 0.8128655 0.66490765 0.57571802]
68cc8857	training	0	1	0	0	0	1	0	1	0	0.0	1.0	1	0	0	1	1	1	0	0	2.2210679390861	[0.08209433 0.42089884 0.00189061 0. 0. 0.87299754 0.04296984 0.16024028]	[8.90040973e-01 7.27550242e-01 0.00000000e+00 2.50606791e-01 1.00000000e+00 7.15295869e-01 9.04752211e-05 4.52164597e-02 2.77235435e-01 3.86819592e-01 7.29383745e-02]	[0.78780207 0.99435614 0.69009371 0.92283151 0.65938865 0.71478214 0.92968331 0.89757785 0.90265111 0.96644027]	[0.63549502 0.02385291 0.55823293 0.17835149 0.47112462 0.76947902 0.32692308 0.25730994 0.05013193 0.03394256]
68cf8856	training	0	1	0	0	0	0	0	0	0	0.0	0.0	0	0	0	0	1	0	0	0	1.131272241948489	[0.00000000e+00 3.47255246e-02 4.87139517e-05 0.00000000e+00 0.00000000e+00 0.00000000e+00 0.00000000e+00 1.92458301e-03]	[0. 0.00215528 0. 0. 0. 0. 0. 0.0487569 0.03487606 0.03725098 0. ]	[0.43774453 0.58016586 0.2416332 0.34695912 0.35121647 0.29136594 0.39452496 0.31487889 0.68865323 0.63343987]	[0.98800569 0.97399371 1. 0.99976315 1. 1. 0.99679487 0.88888889 0.6121372 0.74804178]
6915a0a2	training	0	1	0	0	0	0	0	0	1	0.0	1.0	1	0	0	0	0	1	0	0	1.4593053825036963	[0. 0.09017993 0. 0. 0. 0.13294955 0. 0.01005615]	[0.1006614 0.06142542 0. 0.1054449 0.74041955 0.02769306 0. 0. 0.00362465 0.01260905 0. ]	[0.41760644 0.29002534 0.31883088 0.3780658 0.40517779 0.27425822 0.64197531 0.66920415 0.90922587 0.88953256]	[0.97885749 0.94053338 0.99691072 0.96423496 0.97386018 0.9944675 0.50320513 0.76608187 0.18865435 0.30939948]
69591f1b	training	0	0	0	0	0	1	0	0	0	0.0	0.0	0	1	0	0	0	0	0	0	0.11859003525244793	[0. 0. 0. 0. 0. 0.01967067 0.04080564 0. ]	[0. 0. 0. 0. 0. 0.16027788 0. 0. 0. 0. 0.04019053]	[0.4452244 0.43538355 0.31102187 0.42033898 0.78633812 0.64287624 0.928073 0.62076125 0.93446448 0.88973232]	[0.98292336 0.99238032 0.98733395 0.9765514 0.89240122 0.89211618 0.55448718 0.71929825 0.26385224 0.39817232]
5d59f874	training	1	1	0	0	0	0	0	0	0	0.0	1.0	1	0	0	0	0	1	0	0	1.8582139176804027	[1.27265593e-01 1.80341565e-01 1.45519007e-02 0.00000000e+00 0.00000000e+00 6.23276954e-02 6.98129014e-05 1.72046057e-01]	[0. 0.57440482 0. 0.15476181 0.07063653 0.01091676 0. 0.03155882 0.28434992 0.03884807 0. ]	[0.21334868 0.16493895 0.08612227 0.15194417 0.05489707 0.04437316 0.29844337 0.28096886 0.4640509 0.36076708]	[0.96706648 0.9879079 1. 1. 1. 1. 0.82051282 0.91812865 0.61345646 0.89033943]
69ced599	training	0	0	0	0	0	0	1	0	0	0.0	0.0	0	0	1	0	0	0	1	0	0.07573046848978521	[0. 0.00035239 0. 0. 0.0023668 0. 0.06321558 0. ]	[0. 0. 0. 0. 0. 0.00459 0.03922101 0. 0. 0.0011477 0.07938871]	[0.58089758 0.45427321 0.39201249 0.30887338 0.40361822 0.37236033 0.70692432 0.82491349 0.73616119 0.67838594]	[0.87192519 0.95063773 0.95767686 0.99621033 0.99270517 0.99861687 0.70512821 0.51461988 0.34168865 0.74412533]
6a728181	training	0	1	0	0	0	0	0	0	0	0.0	1.0	0	0	0	0	1	1	0	0	1.5098069163241497	[0.0040504 0.07658184 0.00361295 0. 0. 0. 0. 0.02249513]	[0. 0.00274308 0. 0.00968203 0.00357436 0. 0. 0.0089833 0.0120647 0.21939149 0. ]	[0.54004603 0.71354527 0.30232039 0.46380857 0.74048659 0.66426089 0.8835212 0.73425606 0.89586426 0.7882541 ]	[0.87497459 0.83899288 0.95242508 0.91615348 0.62066869 0.56247118 0.44230769 0.48538012 0.08311346 0.44255875]
6abee93f	training	0	1	0	0	0	0	0	0	0	0.0	1.0	0	0	0	1	1	0	0	0	0.9390386122462098	[0.01420345 0.02578996 0.00661698 0. 0. 0. 0. 0.02234516]	[0. 0.04158707 0. 0.04192104 0. 0. 0. 0.00578455 0.0241369 0. 0. ]	[0.25512083 0.34991937 0.07161981 0.1774676 0.43325016 0.63458968 0.60118089 0.65121107 0.73913043 0.70255693]	[0.95547876 0.95610403 0.99845536 0.99715775 0.91246201 0.95666206 0.63141026 0.60818713 0.38258575 0.50391645]
6abf56a2	training	0	0	1	0	0	0	1	0	0	0.0	0.0	0	0	0	1	1	0	1	0	1.7314859474386641	[2.95290123e-03 3.05566500e-02 3.68918875e-01 4.70690126e-05 0.00000000e+00 6.61247034e-04 2.02041641e-01 1.89558929e-01]	[0.00000000e+00 0.00000000e+00 1.27280026e-04 0.00000000e+00 0.00000000e+00 9.63767232e-03 1.35712832e-04 4.42916196e-01 9.51097132e-04 1.16812800e-01 5.75675676e-02]	[0.19390104 0.49366505 0.06916555 0.27597208 0.54585153 0.51242983 0.8185722 0.90242215 0.88377519 0.7660807 ]	[0.96706648 0.94103031 1. 0.99715775 0.72765957 0.92761641 0.25641026 0.32748538 0.05804749 0.32637076]
6aee78ef	training	0	0	1	1	0	0	0	0	0	1.0	0.0	0	0	0	1	1	0	0	1	1.4495523959475047	[0.00000000e+00 2.98908982e-04 1.13747077e-02 3.48598787e-01 0.00000000e+00 0.00000000e+00 0.00000000e+00 0.00000000e+00]	[0.00000000e+00 0.00000000e+00 3.60642261e-01 0.00000000e+00 0.00000000e+00 0.00000000e+00 0.00000000e+00 1.11285627e-02 7.26428518e-04 1.10800050e-04 0.00000000e+00]	[0.1872267 0.14340014 0.00959393 0.06340977 0.02932002 0.19032344 0.44229737 0.40276817 0.6718982 0.73012385]	[0.9908518 1. 1. 1. 1. 0.99400645 0.67307692 0.91812865 0.34300792 0.31984334]
6b54fc51	training	0	1	0	0	0	0	0	0	1	0.0	0.0	0	0	0	0	0	0	0	1	-0.26854990932915573	[0.00000000e+00 6.11404736e-05 0.00000000e+00 0.00000000e+00 0.00000000e+00 2.29491618e-02 0.00000000e+00 1.49967507e-04]	[0.00814648 0.01009062 0. 0.00011566 0.00287121 0.02805905 0. 0. 0. 0. 0. ]	[0.28273878 0.22183829 0.14614012 0.17966102 0.13412352 0.29617749 0.29361245 0.58269896 0.49395546 0.48002397]	[0.91624314 0.94218983 1. 1. 1. 1. 0.79807692 0.97660819 0.72031662 0.81201044]
6ba58ead	training	0	1	1	1	0	0	0	0	0	1.0	0.0	1	0	0	1	1	1	0	0	1.1438487669578068	[0.00175032 0.03109423 0.0076291 0.00321724 0. 0.00482321 0. 0.00929799]	[0.00048395 0.02169973 0.00310767 0.00042669 0.02759873 0.00731975 0. 0.03620737 0.02271571 0.04914352 0. ]	[0.15972382 0.149044 0.11892012 0.17148554 0.23300062 0.237637 0.67364466 0.59100346 0.652386 0.54534559]	[0.99837365 0.99320855 1. 1. 1. 0.99538958 0.69871795 0.58479532 0.8060686 0.8381201 ]
6bb6df74	training	0	1	0	0	0	1	0	1	1	0.0	1.0	1	0	0	0	0	1	0	0	1.4859658002079992	[0.00283118 0.06862086 0.00038653 0. 0. 0.25214217 0. 0.0139803 ]	[4.17426206e-01 1.69117273e-01 0.00000000e+00 1.52278571e-02 2.61716596e-01 9.51494852e-02 0.00000000e+00 3.23399865e-03 6.90413272e-02 8.04219301e-02 2.97707651e-04]	[0.45765247 0.81835982 0.44556002 0.55114656 0.73923893 0.85485164 0.87600644 0.9349481 0.7766702 0.64442669]	[0.86745273 0.71409641 0.96540006 0.90786357 0.89726444 0.55647764 0.48717949 0.11111111 0.59762533 0.72062663]
fa13f33d	training	0	1	0	0	0	0	0	0	1	0.0	0.0	0	0	0	0	1	0	0	0	1.0042947348606135	[0.00802684 0.0214928 0.01895985 0. 0. 0.00375885 0. 0.04699815]	[8.86361736e-03 8.58833242e-02 0.00000000e+00 1.41754380e-02 0.00000000e+00 0.00000000e+00 0.00000000e+00 4.66449744e-02 2.27697750e-02 7.55064596e-06 0.00000000e+00]	[0.35051784 0.6352223 0.02097278 0.34955135 0.04865876 0.42074312 0.42834138 0.91695502 0.58600212 0.49840192]	[0.9784509 0.86268014 1. 0.98057793 1. 0.97325957 0.72115385 0.12280702 0.87598945 0.71018277]
6c14ae6e	training	0	1	0	0	0	0	0	0	1	0.0	1.0	0	0	0	1	0	0	0	0	0.8633995118764912	[0.00429368 0.02122933 0.00778611 0. 0. 0. 0. 0.02110376]	[0. 0.09600784 0. 0.0171786 0. 0. 0. 0.01891473 0.02308317 0. 0. ]	[0.27928654 0.37468325 0.15774208 0.15094716 0.28446663 0.28708901 0.53462158 0.76955017 0.61633086 0.62145425]	[0.95344582 0.85207885 1. 0.99099953 0.99878419 0.99769479 0.91987179 0.64912281 0.66358839 0.81853786]
0c3e7acd	training	0	0	0	1	0	0	0	0	0	1.0	0.0	0	0	0	0	0	0	0	0	-0.34673613986145524	[0. 0. 0. 0.00431152 0. 0. 0. 0. ]	[0. 0. 0.00448417 0. 0. 0. 0. 0. 0. 0. 0. ]	[0.61449942 0.65756738 0.2112896 0.32442672 0.71241422 0.5308741 0.97047772 0.76885813 0.95567338 0.89652417]	[0.62715999 0.79194964 0.99691072 0.99099953 0.97021277 0.99631166 0.36538462 0.78947368 0.14775726 0.25848564]
6ca98732	training	0	1	0	0	0	0	0	0	0	0.0	1.0	0	0	0	0	0	1	0	1	0.8575245868708163	[0.00062148 0.02670877 0. 0. 0. 0.00234707 0. 0.00621532]	[0. 0.02416688 0. 0.0425595 0.03436868 0. 0. 0. 0. 0.00147238 0. ]	[0.13394707 0.28207786 0. 0.24227318 0.01122895 0.25661588 0.18733226 0.59930796 0.49268293 0.70415501]	[0.99776377 0.99519629 1. 1. 1. 0.99492854 0.99038462 0.77777778 0.65831135 0.64490862]
6cab0ac9	training	0	0	0	0	0	1	0	1	1	0.0	0.0	0	1	0	0	0	0	0	0	1.2953460260005085	[1.18116049e-04 9.28202968e-03 0.00000000e+00 0.00000000e+00 0.00000000e+00 7.74320277e-01 1.26676100e-02 7.44005465e-03]	[0.86449427 0.06867499 0. 0.00186701 0.23725536 0.66231548 0. 0. 0. 0.00734235 0.03576577]	[0.8867664 0.83079935 0.70392682 0.68753739 0.66094822 0.92649024 0.7106817 0.98546713 0.87274655 0.85157811]	[0.47753608 0.67235382 0.92029657 0.81099005 0.90516717 0.8450899 0.55128205 0.35087719 0.04485488 0.40600522]
6cbfe179	training	0	0	0	0	1	0	0	0	0	0.0	0.0	0	0	1	0	0	0	0	0	-0.2920312951017312	[0. 0. 0. 0. 0.0306583 0. 0. 0. ]	[0. 0. 0. 0. 0. 0. 0.02479021 0. 0. 0. 0. ]	[0.25443038 0.29970053 0.04663097 0.11525424 0.16281971 0.28120823 0.13204509 0.41522491 0.47656416 0.70035957]	[0.94551738 0.91353321 1. 1. 1. 0.99953896 1. 0.98830409 0.78627968 0.80156658]
24ac5718	training	1	0	0	1	0	1	0	1	0	1.0	0.0	0	0	0	0	0	0	0	0	0.6402173762247072	[0.00389858 0.00021059 0. 0.03583206 0. 0.05593208 0.00840237 0.0002916 ]	[0.04516858 0.01376439 0.03786077 0. 0. 0.07519473 0.00389043 0. 0. 0.00025623 0.00727943]	[0.48101266 0.4813407 0.16153503 0.26321037 0.29101684 0.44346431 0.59205582 0.83321799 0.69225875 0.68437875]	[0.969506 0.97034951 0.99845536 0.99455234 0.99574468 0.94236976 0.73397436 0.73099415 0.59234828 0.43342037]
6d6f67f5	training	0	1	0	0	0	0	0	1	1	0.0	1.0	1	0	0	0	0	1	0	0	2.0251300669115735	[0.00000000e+00 2.17696318e-01 0.00000000e+00 0.00000000e+00 0.00000000e+00 3.45365436e-01 1.68452261e-04 1.36137170e-02]	[3.17470560e-01 1.16091109e-01 0.00000000e+00 1.47014845e-01 9.13219266e-01 2.67048920e-01 0.00000000e+00 3.06466442e-04 4.77720362e-02 2.55815156e-01 3.33333333e-03]	[0.80241657 0.8761806 0.63253012 0.67916251 0.64067374 0.77947073 0.8459474 0.95155709 0.89671262 0.78405913]	[0.52368368 0.59284413 0.80939141 0.87399337 0.46443769 0.4956201 0.03525641 0. 0.06332454 0.29373368]
6e2c7999	training	0	0	0	1	0	0	0	0	0	1.0	0.0	0	0	0	0	0	0	0	0	-0.6970185714181869	[0. 0. 0. 0.00264538 0. 0. 0. 0. ]	[0. 0. 0.00279587 0. 0. 0. 0. 0. 0. 0. 0. ]	[0.5976985 0.31835982 0.53748327 0.34077767 0.56643793 0.51697407 0.75415996 0.91972318 0.93255567 0.82121454]	[0.78918479 0.90773563 0.7111523 0.98057793 0.79756839 0.88934993 0.46474359 0.32163743 0.12796834 0.3694517 ]
202d8478	training	0	0	0	0	0	0	1	0	0	0.0	0.0	0	0	1	0	0	0	0	1	0.14369773005298764	[0. 0. 0. 0. 0.09599295 0. 0. 0. ]	[0. 0. 0. 0. 0. 0. 0.07527538 0. 0. 0. 0. ]	[0.11898734 0.06116102 0.02298081 0.04247258 0.11759201 0.03207698 0.41009125 0.24844291 0.70243902 0.28745505]	[1. 0.99784661 1. 1. 0.99027356 1. 0.96474359 0.94152047 0.48153034 0.87206266]
6e84f327	training	0	0	1	0	0	0	0	0	1	0.0	0.0	0	0	0	1	0	0	0	0	1.966914928747185	[9.94760903e-02 3.23460590e-02 6.46949208e-01 3.01241681e-04 0.00000000e+00 0.00000000e+00 2.28084361e-02 2.23718194e-01]	[0.00000000e+00 3.23532067e-02 2.34978509e-04 3.76891466e-03 0.00000000e+00 0.00000000e+00 0.00000000e+00 6.21755192e-01 1.81120855e-01 1.84001950e-02 2.44144144e-02]	[6.90448792e-04 1.40520617e-02 3.36903168e-02 0.00000000e+00 5.35558328e-01 0.00000000e+00 7.57380569e-01 0.00000000e+00 3.73276776e-02 1.35836996e-02]	[0.99491767 0.99834355 0.99969107 1. 0.32826748 1. 0.19230769 1. 0.99076517 1. ]
6e8d6c1d	training	0	0	1	1	0	0	0	0	0	1.0	0.0	0	0	1	1	0	0	0	0	0.6418642092364889	[0.00000000e+00 4.52892397e-05 5.65893739e-03 4.70085865e-02 2.56494936e-02 0.00000000e+00 0.00000000e+00 2.89937180e-03]	[0. 0. 0.04986704 0. 0. 0. 0.01655697 0.00686676 0. 0. 0. ]	[0.68515535 0.86592951 0.27108434 0.58305085 0.6893325 0.78134189 0.97852925 0.91695502 0.98091198 0.87514982]	[0.88452938 0.63905914 0.98949645 0.88678351 0.70151976 0.79068695 0.50320513 0.21637427 0.11081794 0.33028721]
31cc6b71	training	0	0	0	0	0	1	0	0	0	0.0	0.0	0	1	0	0	0	0	0	1	-0.32770366517925864	[0. 0. 0. 0. 0. 0.01449221 0.01019268 0. ]	[0.00852914 0. 0. 0. 0.00018379 0.07108299 0. 0. 0. 0. 0.00029771]	[0.15604143 0.2824234 0. 0.19122632 0.12414223 0.3811815 0.65271068 0.93148789 0.6583245 0.69756292]	[0.99613743 0.99834355 1. 1. 0.99574468 0.98755187 0.69230769 0.30409357 0.6121372 0.76240209]
5251754f	training	0	0	0	1	0	0	0	0	0	1.0	0.0	0	0	0	0	0	0	0	0	1.8060999147658403	[0.00000000e+00 0.00000000e+00 2.52081775e-04 6.64910518e-01 4.56847204e-02 0.00000000e+00 0.00000000e+00 0.00000000e+00]	[0.00000000e+00 0.00000000e+00 6.94144824e-01 0.00000000e+00 0.00000000e+00 0.00000000e+00 6.78564158e-03 0.00000000e+00 0.00000000e+00 7.55064596e-06 0.00000000e+00]	[0.21749137 0.36040083 0.02074967 0.05044865 0.12663755 0.21090617 0.29575953 0.61314879 0.72704136 0.81082701]	[0.99776377 0.96703661 1. 1. 1. 1. 0.99038462 0.85380117 0.39709763 0.62402089]
0bf8150e	training	0	0	0	1	0	0	0	0	0	1.0	0.0	0	0	0	0	0	0	0	1	-0.8062186461684026	[0. 0. 0. 0.00149679 0. 0. 0. 0. ]	[0. 0. 0.00155673 0. 0. 0. 0. 0. 0. 0. 0. ]	[0.11622555 0.18601705 0.02476573 0.23529412 0.04585153 0.17802727 0.57434246 0.7349481 0.45302227 0.45345585]	[0.99959341 0.99834355 1. 1. 1. 1. 0.67948718 0.63157895 0.73746702 0.9308094 ]
0ab4fbd5	training	0	0	0	1	0	0	0	0	0	1.0	0.0	0	0	0	0	0	0	0	0	-0.185575508594163	[0. 0. 0. 0.00897135 0. 0. 0. 0. ]	[0. 0. 0.0093306 0. 0. 0. 0. 0. 0. 0. 0. ]	[0.59413119 0.76341857 0.40093708 0.48275174 0.62507798 0.57177225 0.70960816 0.60899654 0.873807 0.81382341]	[0.82191502 0.77936061 0.99042323 0.87565135 0.80972644 0.70308898 0.35576923 0.34502924 0.21635884 0.18407311]
8cf9bc0b	training	0	1	0	0	0	0	0	0	1	0.0	1.0	0	0	0	0	0	0	0	0	0.4482220362674605	[0.00244646 0.00652388 0. 0. 0. 0. 0. 0.00620699]	[0. 0.05443907 0. 0.00664867 0. 0. 0. 0. 0.00448434 0. 0. ]	[0.45143843 0.72160792 0.3859884 0.56211366 0.39862757 0.64715317 0.63070317 0.97301038 0.81781548 0.78545745]	[0.85139256 0.8002319 0.99598394 0.9483657 0.97203647 0.89349931 0.33974359 0.03508772 0.55145119 0.39295039]
706c07a4	training	0	0	0	0	0	1	0	0	0	0.0	0.0	0	1	0	0	0	0	0	0	-0.32053958781347464	[0. 0. 0. 0. 0. 0.00023338 0.02604272 0. ]	[0. 0. 0. 0. 0. 0.01683543 0. 0. 0. 0. 0.05774775]	[0.34683544 0.43918452 0.28536368 0.44227318 0.39051778 0.57310879 0.61996779 0.67750865 0.57200424 0.62085497]	[0.98678593 0.95428193 0.99536608 0.9817622 0.96778116 0.91931766 0.8974359 0.76608187 0.62269129 0.69712794]
7074120b	training	0	0	1	0	0	0	0	0	0	0.0	0.0	0	0	0	1	0	0	0	1	1.0979235509977023	[0.00000000e+00 0.00000000e+00 1.26489006e-01 2.02396754e-03 0.00000000e+00 0.00000000e+00 0.00000000e+00 9.16468099e-05]	[0. 0. 0.00123364 0. 0. 0. 0. 0.13222877 0. 0. 0. ]	[0.04280783 0.13188205 0. 0.02831505 0.0062383 0.08527132 0.25496511 0.84290657 0.37327678 0.48202157]	[0.99451108 0.98211032 1. 1. 1. 1. 1. 0.5497076 0.67546174 0.87989556]
70c25a41	training	0	1	0	0	0	1	0	1	0	0.0	1.0	0	1	0	0	1	1	0	0	2.4076146232984987	[0.14524829 0.75478368 0.00210282 0. 0. 0.96534288 0.07061519 0.34667489]	[9.98709469e-01 8.93460691e-01 0.00000000e+00 5.93590199e-01 1.00000000e+00 8.98621447e-01 9.95227432e-04 1.32355195e-01 6.56698869e-01 4.99272413e-01 1.34594595e-01]	[0.9269275 0.90013822 0.83266399 0.72562313 0.75265128 0.77626303 0.99302201 0.98131488 0.95376458 0.91370356]	[0.38361456 0.61586881 0.64411492 0.73874941 0.38358663 0.7307515 0.00961538 0.14035088 0.02242744 0.25456919]
f1d5278f	training	0	1	0	0	0	1	0	1	1	0.0	0.0	0	0	0	0	0	0	0	0	0.5070236540519033	[0.00442374 0.00315782 0. 0. 0. 0.05152373 0. 0.00582374]	[0.11104607 0.02610023 0. 0.00317214 0. 0.01885622 0. 0. 0.00593724 0. 0.00099236]	[0.7835443 0.90635798 0.58299866 0.61814556 0.73300062 0.74338412 0.84433709 0.95363322 0.93064687 0.95305633]	[0.71843871 0.47109491 0.83503244 0.80222643 0.71428571 0.77178423 0.375 0.16374269 0.26121372 0.10574413]
717d1b8a	training	0	0	0	0	0	0	1	0	0	0.0	0.0	0	0	0	0	0	0	1	0	-0.7639655681364973	[0. 0. 0. 0. 0. 0. 0.0091638 0. ]	[0. 0. 0. 0. 0. 0. 0. 0. 0. 0. 0.0245045]	[0.3401611 0.53420871 0.24854975 0.34556331 0.3477854 0.53648757 0.68384326 0.88858131 0.74485684 0.71634039]	[0.96483025 0.94931257 1. 0.99810516 1. 0.98847395 0.67948718 0.63157895 0.5474934 0.6383812 ]
71969d63	training	1	0	0	1	0	1	1	1	0	1.0	0.0	0	0	0	0	0	0	1	1	0.19507587595652987	[0.00609774 0.00015851 0. 0.00211263 0. 0.01072945 0.01098309 0.00193291]	[0.00317752 0. 0.00223281 0.00111525 0. 0.03430741 0. 0. 0. 0. 0.02675676]	[0.09044879 0.07463718 0. 0.05024925 0.00062383 0.00400962 0.25120773 0.01384083 0.30180276 0.24990012]	[0.99674731 0.99453371 1. 1. 1. 1. 0.75 1. 0.7823219 0.93733681]
40764283	training	0	1	0	0	0	0	0	0	0	0.0	1.0	0	0	0	0	0	0	0	0	0.9298179101079066	[0.00084344 0.02713439 0. 0. 0. 0. 0. 0.00143302]	[0. 0.01938438 0. 0.03776925 0. 0. 0. 0. 0.01554231 0. 0. ]	[0.43843498 0.58684635 0.1140116 0.41355932 0.20492826 0.57711842 0.81803543 0.94948097 0.57179215 0.73811426]	[0.97296198 0.90442273 1. 0.9843676 0.99331307 0.88888889 0.48397436 0.3625731 0.48812665 0.43211488]
71aae6c7	training	0	0	1	0	0	0	1	0	1	0.0	0.0	0	0	1	0	0	1	1	0	0.8496997323350041	[0.00070533 0.0007903 0.02553153 0.00347369 0.00071554 0.04663736 0.04324638 0.00174129]	[0.00274238 0.03468038 0.00515974 0. 0. 0.09088691 0.04550904 0.00996974 0. 0.00705427 0.01550464]	[0.8986191 0.96556093 0.77376171 0.91286142 0.93699314 0.90831329 0.99946323 1. 0.96330859 0.95005993]	[0.58894084 0.4835183 0.75563794 0.49857887 0.70455927 0.62932227 0.08012821 0.04093567 0.15039578 0.21671018]
71ae026f	training	0	1	0	0	0	0	0	0	0	0.0	1.0	0	0	0	0	1	1	0	1	1.449791374821895	[0. 0.09722694 0.00153449 0. 0. 0. 0. 0.0238615 ]	[0. 0.00808229 0. 0.01968624 0. 0. 0. 0.06732685 0.04922489 0.17815171 0. ]	[0.07284235 0.03029256 0.01918786 0.06201396 0.1955708 0.24298316 0.6215781 0.75570934 0.41908802 0.35717139]	[1. 1. 1. 1. 0.9993921 0.99907792 0.62179487 0.59649123 0.7994723 0.88772846]
71c0c8ec	training	0	1	0	0	0	0	0	0	1	0.0	1.0	1	0	0	0	1	0	0	1	1.0122400792851938	[0.00015784 0.02397428 0. 0. 0. 0.09850235 0. 0.0050739 ]	[0.02341333 0.03134063 0. 0.02007418 0.35581695 0.01836 0. 0. 0.00542343 0.00421326 0. ]	[0.33325662 0.40900714 0.03592146 0.04985045 0.22052402 0.24057739 0.66398282 0.55986159 0.53637328 0.57830603]	[0.99756048 0.99055822 1. 0.99715775 1. 1. 0.66987179 0.83040936 0.83905013 0.81723238]
720af914	training	0	0	1	1	0	0	0	0	1	1.0	0.0	0	0	0	0	1	0	0	1	0.8424528836655596	[0.00052283 0.00024003 0.06096568 0.01138129 0. 0. 0. 0.00228284]	[0. 0.00081404 0.01169997 0.00023631 0. 0. 0. 0.07095387 0.00022567 0. 0. ]	[0.10701956 0.06576826 0.01004016 0.00358923 0.24953213 0.10772521 0.59098229 0.61937716 0.58791092 0.34059129]	[0.99064851 0.99734968 1. 1. 0.99209726 0.97971415 0.49038462 0.59649123 0.58443272 0.87467363]
7265fed1	training	0	1	0	0	0	0	0	0	0	0.0	1.0	0	0	0	0	1	0	0	0	1.3124927448439774	[1.29277604e-02 6.47468021e-02 9.24299843e-05 0.00000000e+00 0.00000000e+00 8.19611057e-03 0.00000000e+00 3.49840868e-02]	[0. 0.127652 0. 0.08985717 0.00447222 0. 0. 0. 0.03800767 0.00324678 0. ]	[0.1433832 0.22828841 0.13007586 0.36510469 0.31160324 0.48890671 0.54374665 0.33979239 0.58027572 0.5990811 ]	[0.99207156 0.99751532 1. 0.98626243 0.99635258 0.96957123 0.65384615 0.88888889 0.74670185 0.6383812 ]
72bac1c0	training	0	0	0	0	1	0	0	0	0	0.0	0.0	0	0	1	0	0	0	0	1	-0.7786888249572037	[0. 0. 0. 0. 0.00891678 0. 0.00326797 0. ]	[0. 0. 0. 0. 0. 0. 0.01171654 0. 0. 0. 0. ]	[0.11933257 0.11207095 0.02632753 0.04247258 0.05988771 0.14407912 0.33816425 0.3432526 0.38600212 0.45045945]	[0.99817036 0.99403677 1. 1. 1. 0.99907792 1. 0.92982456 0.86939314 0.8537859 ]
72bd9a62	training	0	1	0	1	0	0	0	0	1	1.0	0.0	1	0	0	0	1	0	0	0	0.930639796467237	[0. 0.02540216 0. 0.0072957 0. 0.03233738 0. 0. ]	[8.36190317e-05 2.12668532e-02 7.58784769e-03 3.03195367e-03 2.04557986e-01 2.04689245e-02 0.00000000e+00 0.00000000e+00 4.19969862e-02 1.10692470e-02 0.00000000e+00]	[0.19666283 0.35775167 0.06403391 0.19720837 0.15564566 0.37743919 0.57380569 0.84844291 0.76458112 0.62904515]	[0.98698923 0.99287726 1. 1. 1. 0.95527893 0.69551282 0.42690058 0.55540897 0.64099217]
72d6657e	training	0	1	0	0	0	0	0	0	1	0.0	0.0	0	0	0	0	1	1	0	1	1.3322116847063956	[0.00193415 0.06277062 0. 0. 0. 0. 0. 0.00909803]	[0. 0.03713903 0. 0. 0. 0. 0. 0. 0.1924372 0.01065896 0. ]	[0.0698504 0.04307763 0.15238733 0.07278166 0.07704304 0.02699813 0.00644122 0.17923875 0.3826087 0.30163803]	[1. 0.99966871 1. 1. 1. 1. 1. 0.88888889 0.66358839 0.91906005]
e480b1f5	training	0	1	0	0	0	0	0	0	1	0.0	1.0	1	0	0	0	0	0	0	1	0.5758170165195005	[0.00054256 0.00844145 0. 0. 0. 0.02943149 0. 0.00411577]	[0.00200686 0.05713559 0. 0.00745772 0.0406788 0.00918 0. 0. 0.00299926 0.00305801 0. ]	[1.60759494e-01 1.25547109e-01 9.59393128e-03 2.31306082e-02 9.91890206e-02 2.67308206e-04 2.41009125e-01 9.75778547e-02 4.02969247e-01 1.98761486e-01]	[0.96157756 0.99122081 1. 1. 1. 1. 0.84294872 0.95906433 0.9353562 0.9921671 ]
73acb6ac	training	0	0	0	0	0	1	0	0	0	0.0	0.0	0	1	0	0	0	0	0	0	-0.269115670709069	[0. 0. 0. 0. 0. 0.01248044 0.01197291 0. ]	[3.34476127e-04 0.00000000e+00 0.00000000e+00 0.00000000e+00 0.00000000e+00 5.24748790e-02 9.04752211e-05 0.00000000e+00 0.00000000e+00 6.11602323e-04 1.55800337e-02]	[0.12991945 0.14535821 0.13096832 0.21934197 0.18153462 0.19620422 0.20826624 0.36262976 0.72576882 0.73172193]	[0.99735719 0.99867484 1. 0.98034107 0.99574468 0.99585062 0.99679487 0.84795322 0.38522427 0.50522193]
73f5e551	training	0	0	0	0	0	0	0	0	0	0.0	0.0	0	0	0	1	0	0	0	0	-0.42546760469703376	[0. 0. 0.00428683 0. 0. 0. 0. 0. ]	[0. 0. 0. 0. 0. 0. 0. 0.0050567 0. 0. 0. ]	[0.3296893 0.38551025 0.16778224 0.08015952 0.11197754 0.13445603 0.28019324 0.28858131 0.71686108 0.46444267]	[0.88412279 0.97714096 0.99474822 0.99431549 0.98541033 1. 0.99038462 0.88304094 0.37994723 0.84725849]
a53b50d6	training	0	0	0	0	1	0	0	0	0	0.0	0.0	0	0	1	0	0	0	0	0	-0.538871763706994	[0. 0. 0. 0. 0.01645751 0. 0. 0. ]	[0. 0. 0.00013707 0. 0. 0. 0.01103798 0. 0. 0. 0. ]	[0.53291139 0.81663211 0.25211959 0.49511466 0.54990643 0.73964181 0.88620505 0.99031142 0.84411453 0.91330404]	[0.94714373 0.82425046 0.98609824 0.93936523 0.84924012 0.83817427 0.57371795 0.02339181 0.20976253 0.13577023]
601874d4	training	0	1	0	0	0	0	0	0	0	0.0	1.0	0	0	0	0	0	1	0	0	1.3384172303482234	[0.00352172 0.06353173 0. 0. 0. 0.01389613 0. 0.01335544]	[0. 0.18784024 0. 0.08418978 0. 0. 0. 0. 0.01367141 0.01611308 0. ]	[0.66720368 0.63913845 0.30923695 0.26281157 0.27698066 0.30499866 0.61567364 0.58477509 0.87974549 0.7892529 ]	[0.85362879 0.88537353 0.96385542 0.99123638 0.96960486 0.97325957 0.73717949 0.83040936 0.14643799 0.19582245]
f353b82f	training	0	0	0	1	0	0	1	0	0	1.0	0.0	0	0	1	0	0	0	0	1	0.026671393795206083	[0. 0. 0. 0.0006119 0.08652576 0. 0. 0. ]	[0. 0. 0.00071456 0. 0. 0. 0.06880641 0. 0. 0. 0. ]	[0.03475259 0.00587422 0.00580098 0.13778664 0.01122895 0.00908848 0.29951691 0.11764706 0.43351007 0.36336396]	[0.99593413 1. 1. 1. 1. 1. 0.75320513 1. 0.8469657 0.94778068]
74c4e906	training	0	1	0	0	0	1	0	1	1	0.0	1.0	1	0	0	0	1	0	0	0	1.219576056281567	[0.00725946 0.02547845 0.00651239 0. 0. 0.3501602 0.00359536 0.03198474]	[0.25737938 0.22577929 0. 0.00748958 0.27641978 0.23619898 0. 0.00149624 0.03754905 0.0041151 0.0235189 ]	[0.4410817 0.75673808 0.01427934 0.43988036 0.15096694 0.45870088 0.59903382 0.74256055 0.57306469 0.70815022]	[0.86501321 0.81033626 0.99907322 0.9014685 1. 0.86307054 0.79487179 0.20467836 0.66094987 0.57310705]
74d460c8	training	0	1	0	1	0	0	0	0	1	1.0	1.0	0	0	0	0	1	0	0	1	1.2697092831832046	[0.0334656 0.03120521 0. 0.00247583 0. 0. 0. 0.0438405 ]	[0. 0.01954445 0.00257497 0.06978992 0. 0. 0. 0.00152276 0.02378316 0. 0. ]	[0.00828539 0.03628196 0. 0.10807577 0.04647536 0.19005613 0.39291465 0.53356401 0.47486744 0.61765881]	[0.99796707 0.99768097 1. 1. 1. 1. 0.95833333 0.89473684 0.8298153 0.53394256]
75276412	training	0	1	0	0	0	0	0	0	1	0.0	1.0	0	0	0	0	1	0	0	1	0.8946533687919899	[0.00914956 0.02112766 0.00233596 0. 0. 0. 0. 0.02479463]	[0.00000000e+00 9.30552022e-02 0.00000000e+00 2.52569350e-02 0.00000000e+00 0.00000000e+00 0.00000000e+00 1.06543391e-02 1.45449781e-02 1.51012919e-05 0.00000000e+00]	[0.29390104 0.37537434 0.00223115 0.00777667 0.04585153 0.00106923 0.3252818 0.49411765 0.72979852 0.49480623]	[0.98922545 0.99884048 1. 1. 1. 1. 0.79807692 0.83625731 0.52110818 0.75456919]
755b6585	training	0	1	0	0	0	0	0	0	0	0.0	0.0	0	0	0	0	1	1	0	0	1.7397112752822732	[0. 0.1409533 0.00209228 0. 0. 0.09388272 0.00139626 0.02361988]	[0.02684171 0.02004579 0. 0.00163013 0.3345586 0.06661705 0. 0.01099163 0.05209403 0.36227244 0. ]	[0.5575374 0.51232435 0.57697456 0.51724826 0.64691204 0.68831863 0.93988191 0.97093426 0.80848356 0.77267279]	[0.8806668 0.95610403 0.63052209 0.98247276 0.69969605 0.92577225 0.25320513 0.1754386 0.46833773 0.57571802]
ee022291	training	0	1	0	0	0	0	0	0	1	0.0	0.0	0	0	0	0	0	0	0	0	-0.702205304597499	[0.00093222 0.00021967 0. 0. 0. 0. 0. 0.00237449]	[0. 0.01302468 0. 0.00011615 0. 0. 0. 0. 0. 0. 0. ]	[0.96179517 0.98180143 0.659527 0.72602193 0.82220836 0.98743651 0.99087493 1. 0.98366914 0.97443068]	[0.42772921 0.38661587 0.82607352 0.79654192 0.52158055 0.34439834 0.04166667 0. 0.08311346 0.10966057]
759529a3	training	0	0	0	0	0	0	1	0	0	0.0	0.0	0	0	1	0	0	0	0	1	-0.4085779878078354	[0. 0. 0. 0. 0.02647512 0. 0. 0. ]	[0. 0. 0. 0. 0. 0. 0.02171405 0. 0. 0. 0. ]	[0.18596087 0.24856024 0.19076305 0.4448654 0.17436057 0.33734296 0.45088567 0.24429066 0.41187699 0.41869756]	[0.9786542 0.97946 1. 0.93320701 1. 0.99031812 0.77884615 0.97076023 0.97493404 0.90469974]
1b7480be	training	0	1	0	0	0	0	0	0	0	0.0	0.0	0	0	0	0	1	0	0	0	-0.8998996890462605	[0. 0.00034193 0. 0. 0. 0. 0. 0. ]	[0. 0. 0. 0. 0. 0. 0. 0. 0.00113083 0. 0. ]	[0.24269275 0.53962221 0.03993753 0.21435693 0.11260137 0.28762363 0.45786366 0.63875433 0.65323436 0.75888933]	[0.98028054 0.95908564 1. 1. 1. 0.99815583 0.93269231 0.84210526 0.65699208 0.39817232]
75f7e4d5	training	0	0	1	1	0	0	0	0	0	1.0	0.0	0	0	0	1	0	0	0	0	1.576891616201686	[0.00000000e+00 0.00000000e+00 1.04517904e-01 2.91647112e-01 2.20167327e-04 0.00000000e+00 0.00000000e+00 1.66630563e-05]	[0.00000000e+00 0.00000000e+00 3.02757895e-01 0.00000000e+00 0.00000000e+00 0.00000000e+00 0.00000000e+00 1.04886025e-01 2.18393064e-05 3.15306222e-03 0.00000000e+00]	[0.15880322 0.45980189 0.0334672 0.41595214 0.11478478 0.43277199 0.52979066 0.5384083 0.56055143 0.72453056]	[0.98861557 0.96504887 1. 0.98365703 1. 0.99723375 0.71794872 0.94736842 0.60686016 0.7767624 ]
769580c0	training	0	0	0	1	1	0	0	0	0	1.0	0.0	0	0	1	0	0	0	0	0	0.7907245355569523	[0. 0. 0. 0.02621312 0.26425583 0. 0. 0. ]	[0. 0. 0.02755961 0. 0. 0. 0.19366221 0. 0. 0. 0. ]	[0.19217491 0.25190048 0.16733601 0.20977069 0.18839676 0.1432772 0.24154589 0.2567474 0.56903499 0.62784658]	[0.9969506 0.98857048 1. 1. 1. 1. 0.98397436 0.98830409 0.72031662 0.80678851]
76a20cb9	training	0	0	0	0	0	0	1	0	0	0.0	0.0	0	1	0	0	0	0	1	0	0.2152794173605804	[0. 0. 0. 0. 0. 0.00233381 0.07149114 0. ]	[0.00000000e+00 0.00000000e+00 0.00000000e+00 8.26111740e-06 0.00000000e+00 4.75783823e-02 0.00000000e+00 0.00000000e+00 0.00000000e+00 0.00000000e+00 1.61171171e-01]	[0.38135788 0.77482147 0.34270415 0.62911266 0.61540861 0.85084202 0.82501342 0.93425606 0.73319194 0.76188574]	[0.84366741 0.7778698 0.99536608 0.94528659 0.94103343 0.78377132 0.26602564 0.02923977 0.70712401 0.58355091]
77111433	training	0	0	1	0	0	0	0	0	0	0.0	0.0	0	0	0	1	0	0	0	1	0.6425752335602531	[0.00000000e+00 2.26446199e-06 4.72525331e-02 0.00000000e+00 0.00000000e+00 0.00000000e+00 0.00000000e+00 6.91516838e-03]	[0. 0. 0. 0. 0. 0. 0. 0.05221874 0.00017973 0. 0. ]	[0.01703107 0.01105736 0. 0.01016949 0. 0.01817696 0.33816425 0.4366782 0.15482503 0.22912505]	[0.99776377 0.99718403 1. 1. 1. 1. 0.76282051 0.87134503 0.99604222 0.87859008]
771a0ce6	training	0	1	0	0	0	1	0	0	0	0.0	0.0	0	1	0	0	1	0	0	0	0.33294431544169817	[0.00158329 0.00394957 0.00094111 0. 0. 0.01654124 0.01120497 0.00556546]	[0.00267581 0.01801068 0. 0. 0. 0.08956705 0. 0.00340264 0.01059934 0. 0.00109159]	[0.39792865 0.58281502 0.23003124 0.49611167 0.38646288 0.56508955 0.83682233 0.80069204 0.79787911 0.81681982]	[0.94450091 0.9123737 0.99752858 0.93557556 0.86869301 0.75334255 0.45512821 0.04678363 0.36279683 0.30809399]
777af95b	training	0	0	0	0	0	0	1	0	0	0.0	0.0	0	0	1	0	0	0	1	0	0.061703819421781304	[0. 0. 0. 0. 0. 0. 0.0605976 0. ]	[0. 0. 0. 0. 0. 0. 0.01325462 0. 0. 0. 0.14329662]	[0.34050633 0.34243262 0.07184293 0.22093719 0.31628197 0.43678161 0.60225443 0.83944637 0.65450689 0.68617659]	[0.90770482 0.93092596 0.99938214 0.97868309 0.96291793 0.94421392 0.50961538 0.61403509 0.56200528 0.50261097]
7785b1b7	training	0	0	1	1	0	0	0	0	0	1.0	0.0	0	0	0	1	0	0	0	0	0.3930126075534191	[0. 0. 0.00211144 0.02651092 0. 0. 0. 0. ]	[0. 0. 0.02790225 0. 0. 0. 0. 0.00207938 0. 0. 0. ]	[0.11806674 0.11391384 0.12226685 0.17367896 0.20929507 0.29885057 0.62426194 0.85536332 0.73637328 0.7922493 ]	[0.99064851 1. 1. 1. 1. 0.99907792 0.75320513 0.57309942 0.34828496 0.45561358]
1dc86b1f	training	0	1	0	0	0	0	0	0	1	0.0	0.0	0	0	0	0	0	0	0	1	-0.01837066234030744	[0.0022097 0.00160408 0. 0. 0. 0. 0. 0.00434906]	[0. 0.01450013 0. 0.00169421 0. 0. 0. 0. 0.00321038 0. 0. ]	[0.18757192 0.14432158 0.00669344 0.00099701 0.03025577 0.03074044 0.17444981 0.14463668 0.5573701 0.41989612]	[0.95588534 0.95875435 1. 1. 0.98480243 0.97879207 0.94230769 0.90643275 0.67941953 0.71671018]
785673c9	training	0	0	0	1	1	0	0	0	0	1.0	0.0	0	0	1	0	0	0	0	0	1.1890692618716434	[0.00000000e+00 6.84101630e-06 1.75141747e-02 9.82727675e-02 2.83410392e-01 0.00000000e+00 3.95288400e-02 0.00000000e+00]	[0. 0. 0.10437796 0. 0. 0. 0.26459478 0.00708573 0. 0.00841364 0. ]	[0.72209436 0.82239115 0.38331102 0.53399801 0.35246413 0.52552793 0.64304885 0.53633218 0.93276776 0.8863364 ]	[0.93962187 0.84412788 0.99073216 0.93107532 0.98844985 0.99400645 0.66666667 0.95906433 0.17150396 0.31331593]
785ac318	training	0	1	0	0	0	1	0	1	1	0.0	1.0	1	1	0	0	1	1	0	1	2.3857409538352994	[0.14976131 0.76685779 0.06013737 0. 0. 0.81259481 0.07438852 0.42769067]	[0.81771253 0.95415136 0. 0.48301101 0.95230282 0.80126876 0. 0.30761569 0.74232757 0.61383966 0.11837838]	[0.46582278 0.09087768 0.51740295 0.19740778 0.41172801 0.00561347 0.16049383 0.02629758 0.45959703 0.28585697]	[0.87578776 0.99900613 0.6416435 0.99834202 0.90273556 1. 0.99679487 0.99415205 0.65963061 0.90208877]
2e6e95bd	training	0	1	0	0	0	0	0	0	1	0.0	1.0	0	0	0	0	0	0	0	0	0.20916228546320134	[0.00698918 0.00128144 0. 0. 0. 0. 0. 0.0094063 ]	[0. 0.00274739 0. 0.00134175 0. 0. 0. 0. 0.01098517 0. 0. ]	[0.53901036 0.39576135 0.22423025 0.13559322 0.59887711 0.57310879 0.80246914 0.87681661 0.69331919 0.65301638]	[0.8196788 0.84462481 0.99969107 1. 0.79756839 0.82111572 0.31410256 0.2748538 0.61081794 0.65143603]
78779372	training	0	1	0	1	0	0	0	0	0	0.0	0.0	0	0	0	0	1	0	0	1	1.2783392333941936	[0.00166221 0.02813208 0. 0.06364132 0.1465764 0. 0. 0.00044157]	[0. 0. 0.06239451 0. 0. 0. 0.07875868 0.00112099 0.07838127 0. 0. ]	[0.43498274 0.68198572 0. 0.22572283 0. 0.34883721 0.2173913 0.95570934 0.42778367 0.56272473]	[0.7430372 0.60394236 1. 0.99526291 1. 0.95297372 0.79487179 0.26900585 0.47229551 0.53133159]
7e11fb67	training	0	0	0	0	0	0	1	0	0	0.0	0.0	0	0	1	0	0	0	0	0	-0.38432018250742234	[0. 0. 0. 0. 0. 0. 0.01286975 0. ]	[0. 0. 0. 0. 0. 0. 0.01881885 0. 0. 0. 0. ]	[0.27364787 0.32100898 0.12182062 0.12542373 0.41141609 0.39802192 0.44068706 0.80484429 0.5630965 0.48961247]	[0.96706648 0.95461322 0.99721965 0.99621033 0.9337386 0.95988935 0.88782051 0.61403509 0.70184697 0.80939948]
7902bd3b	training	0	0	1	0	0	0	0	0	0	0.0	0.0	0	0	0	1	0	0	0	0	0.6244244245468527	[3.40334021e-04 0.00000000e+00 4.33076490e-02 1.83707024e-05 0.00000000e+00 0.00000000e+00 0.00000000e+00 6.49859197e-04]	[0. 0. 0. 0. 0. 0. 0. 0.03558391 0.00471729 0. 0. ]	[0.53935558 0.76491592 0.16845158 0.40059821 0.21054273 0.40016038 0.49919485 0.82768166 0.88038176 0.82580903]	[0.80890425 0.68444592 1. 0.98460445 0.9118541 1. 0.90384615 0.8245614 0.16490765 0.55091384]
79127bfd	training	0	1	0	0	0	0	0	0	0	0.0	0.0	1	0	0	0	1	1	0	0	2.40040499529177	[0.02042497 0.63624631 0.02411582 0. 0. 0.68798897 0.04000279 0.16525586]	[0.51810352 0.66832867 0. 0.2717023 0.96275195 0.61555638 0. 0.14809928 0.51510916 0.65582646 0.03274784]	[0.27192175 0.7241419 0.13766176 0.59202393 0.25982533 0.52739909 0.65002684 0.59653979 0.58557794 0.76767879]	[0.94856678 0.72270996 1. 0.82259593 1. 0.96772706 0.65384615 0.83040936 0.63588391 0.41644909]
7964c2ef	training	0	0	0	0	0	0	1	0	0	0.0	0.0	0	0	0	0	0	0	1	0	-0.5531124513269712	[0. 0. 0. 0. 0. 0. 0.01421737 0. ]	[0. 0. 0. 0. 0. 0. 0. 0. 0. 0. 0.03801802]	[0.75960875 0.81409813 0.51762606 0.52781655 0.64379289 0.63886661 0.87600644 0.94602076 0.94358431 0.95765082]	[0.80300874 0.75981448 0.82421996 0.87565135 0.5343465 0.74965422 0. 0.01169591 0.01846966 0.16318538]
79880f0d	training	0	0	0	0	0	1	0	0	0	0.0	0.0	0	1	0	0	0	0	0	1	0.029009582816800886	[0. 0. 0. 0. 0. 0.03959703 0.01327404 0. ]	[0.01734151 0. 0. 0. 0. 0.13004758 0. 0. 0. 0. 0.01126126]	[0.24637514 0.201912 0.04596162 0.0889332 0.11977542 0.10719059 0.34192163 0.61107266 0.41993637 0.38493807]	[0.9662533 0.98376677 1. 1. 1. 1. 0.84294872 0.78362573 0.73350923 0.77937337]
798dce3b	training	0	1	0	0	0	0	0	1	1	0.0	1.0	1	0	0	0	0	1	0	1	1.6957409658305775	[0.00395577 0.12900804 0. 0. 0. 0.56415319 0.00771433 0.04420709]	[0.43749477 0.28150598 0. 0.16396022 0.86007474 0.44709093 0. 0. 0.00326862 0.00735433 0.00783963]	[0.05316456 0.15595485 0.00267738 0.03629113 0.03836556 0.35257952 0.33118626 0.86920415 0.53510074 0.63343987]	[0.99817036 0.99900613 1. 1. 1. 0.9944675 0.91025641 0.58479532 0.66754617 0.7924282 ]
7ad0188b	training	1	1	0	1	0	0	0	0	1	1.0	0.0	0	0	0	1	1	0	0	0	1.08637409528902	[0.00200255 0.0322496 0.01503086 0.00352717 0.01238441 0. 0. 0.02121207]	[0. 0.00066141 0.00523255 0.00068489 0. 0. 0.00307616 0.10504635 0.02072571 0.00388062 0. ]	[0.06869965 0.05114029 0.04417671 0.30727817 0.04834685 0.03608661 0.42351047 0.21384083 0.50583245 0.49840192]	[0.99776377 0.99933742 1. 0.99573662 1. 1. 0.89423077 1. 0.61609499 0.77415144]
ae1b2f26	training	1	0	0	0	0	0	0	0	0	0.0	0.0	0	0	0	0	0	0	0	1	1.5191094065989743	[0.24410327 0.00033061 0. 0. 0. 0.00027228 0. 0.13758686]	[0. 0.0898359 0. 0.05532155 0. 0. 0. 0. 0.05829573 0. 0. ]	[0.29033372 0.33909238 0.00066934 0.00219342 0.04460387 0.04196739 0.359635 0.27266436 0.59172853 0.43827407]	[0.90160602 0.84412788 1. 1. 1. 1. 0.77884615 0.84795322 0.74538259 0.92036554]
344ae0ab	training	0	0	0	0	0	1	0	0	0	0.0	0.0	0	1	0	0	0	0	0	1	-1.127143470549323	[0. 0. 0. 0. 0. 0.00256719 0.00097702 0. ]	[0. 0. 0. 0. 0. 0.00988166 0. 0. 0. 0. 0.00126126]	[0.12071346 0.09721262 0.05644801 0.03708873 0.00499064 0.02726544 0.38217928 0.49896194 0.39321315 0.40990811]	[0.97702785 0.97631274 1. 1. 1. 1. 0.69551282 0.80701754 0.83905013 0.81331593]
7b82fc04	training	0	0	0	0	0	0	1	0	0	0.0	0.0	0	0	0	0	0	0	1	1	-0.09654088778227533	[0. 0. 0. 0. 0. 0. 0.03668668 0. ]	[0. 0. 0. 0. 0. 0.00272919 0. 0. 0. 0. 0.1012206 ]	[0.11311853 0.12692928 0.00937082 0.08295115 0.06425452 0.08099439 0.29736983 0.1716263 0.44008484 0.39472633]	[0.99308803 0.99221468 1. 1. 1. 1. 0.82692308 0.96491228 0.87862797 0.93994778]
7c709c54	training	0	0	0	1	0	1	0	1	0	1.0	0.0	0	1	0	0	0	0	0	0	0.13337485101248378	[0. 0. 0. 0.00352717 0.03489652 0.01279707 0.02290951 0. ]	[0.00000000e+00 0.00000000e+00 6.92172529e-03 0.00000000e+00 0.00000000e+00 7.14895694e-02 1.70545792e-02 0.00000000e+00 0.00000000e+00 1.47733400e-05 2.92792793e-02]	[0.80794016 0.84473624 0.51740295 0.49192423 0.58421709 0.61320503 0.81320451 1. 0.96288441 0.95065921]	[0.72230128 0.6953785 0.82607352 0.87920417 0.68510638 0.86952513 0.45833333 0. 0.0474934 0.17232376]
4e490942	training	0	1	0	1	0	0	0	0	1	1.0	1.0	1	0	0	0	1	1	0	1	2.112960959756536	[0.07955924 0.33299467 0.0036972 0.01110622 0. 0.3494151 0.01710416 0.18243547]	[0.09758341 0.797507 0.01184128 0.22442064 0.50866875 0.33519414 0. 0.02112019 0.47140871 0.13395601 0.00783963]	[0.22462601 0.41776088 0.00647033 0.47916251 0.03243918 0.47072975 0.24637681 0.31141869 0.55418876 0.63763484]	[0.90485871 0.96322677 1. 0.78493605 1. 0.73259567 0.85897436 1. 0.69129288 0.64360313]
7ca5ae0a	training	0	1	0	0	0	1	0	1	0	0.0	1.0	1	0	0	0	1	1	0	0	2.014629583468918	[0.05173975 0.29548512 0. 0. 0. 0.78334435 0.0074119 0.14739306]	[0.84061945 0.77962283 0. 0.29477319 0.98974569 0.62169086 0. 0. 0.13381263 0.09960925 0.0236036 ]	[0.90932106 0.70640405 0.58768407 0.36929212 0.59918902 0.43624699 0.87761675 0.9100346 0.97560976 0.75809029]	[0.1130311 0.81646513 0.53907939 0.95191852 0.81276596 0.88750576 0.1474359 0.04678363 0.03957784 0.29634465]
64da727f	training	0	0	0	0	0	0	1	0	0	0.0	0.0	0	0	1	0	0	0	0	0	0.11975499895020957	[0.00000000e+00 5.03420974e-04 8.40272584e-05 0.00000000e+00 1.02322765e-01 0.00000000e+00 0.00000000e+00 7.49837535e-05]	[0. 0. 0. 0. 0. 0. 0.07903011 0. 0. 0.00173665 0. ]	[0.40207135 0.45772863 0.18273092 0.32342971 0.21241422 0.39855654 0.6027912 0.94186851 0.69756098 0.77047543]	[0.98292336 0.96388935 0.99165894 0.96257698 1. 0.99861687 0.90384615 0.53216374 0.56200528 0.50522193]
7cd4284a	training	0	1	0	0	0	0	0	0	0	0.0	0.0	1	0	0	1	1	1	0	0	1.906094856424334	[0.02351002 0.23574182 0.00298779 0. 0. 0.03391808 0.00074119 0.06277806]	[0.00806582 0.16659319 0. 0.00181332 0.05636939 0.14639502 0. 0.16643043 0.39454055 0.23236248 0. ]	[0.51933257 0.45139369 0.52052655 0.45802592 0.89769183 0.59716653 0.99892646 0.783391 0.92364793 0.85777068]	[0.90343566 0.92214676 0.91380908 0.96210327 0.63890578 0.94605809 0.04166667 0.78362573 0.08575198 0.31462141]
7ce29bbc	training	0	1	0	0	0	0	0	1	1	0.0	1.0	1	0	0	0	0	0	0	0	1.0008811830982454	[0.00030088 0.02043203 0. 0. 0. 0.16839282 0. 0.00159132]	[1.47253115e-01 5.08776393e-03 0.00000000e+00 1.69140559e-02 4.11750291e-01 8.79543481e-02 0.00000000e+00 0.00000000e+00 0.00000000e+00 1.51012919e-05 0.00000000e+00]	[0.56513234 0.66228979 0.3572066 0.49431705 0.54990643 0.68965517 0.93451422 0.98477509 0.86977731 0.85677187]	[0.92742427 0.87195627 0.95798579 0.95191852 0.66869301 0.8054403 0.15064103 0.05263158 0.36015831 0.35509138]
711a3a4e	training	0	1	0	0	0	0	0	0	0	0.0	1.0	0	0	0	0	1	0	0	1	0.5812243081270759	[0.0080595 0.00620522 0. 0. 0. 0. 0. 0.01418859]	[0. 0.0072755 0. 0.00839815 0. 0. 0. 0.00225189 0.01344573 0. 0. ]	[0.2452244 0.36903939 0.02699688 0.06001994 0.05021834 0.12109062 0.03703704 0.10519031 0.49013786 0.47842589]	[0.97682456 0.95925128 1. 1. 1. 1. 1. 0.96491228 0.74670185 0.82245431]
a425cff0	training	0	1	0	0	0	0	0	0	0	0.0	1.0	0	0	0	0	1	0	0	0	1.3474089781510503	[0.00937645 0.06668726 0.00099992 0. 0. 0.01061769 0.00293214 0.03667539]	[0.00000000e+00 1.96031544e-01 0.00000000e+00 6.22451677e-02 2.26674018e-03 1.04205434e-02 0.00000000e+00 4.00777747e-03 8.10165469e-02 0.00000000e+00 9.92358837e-05]	[0.81438435 0.83909238 0.83087907 0.83768694 0.94759825 0.96952686 0.88405797 0.93287197 0.88950159 0.92129445]	[0.43931693 0.40351168 0.74389867 0.5568451 0.56717325 0.57169202 0.43589744 0.4502924 0.12005277 0.25065274]
7d1b5da0	training	0	1	0	0	0	0	0	0	1	0.0	0.0	0	0	0	0	0	0	0	0	-1.1027842489425441	[4.77385698e-04 2.26446199e-05 0.00000000e+00 0.00000000e+00 0.00000000e+00 0.00000000e+00 0.00000000e+00 8.91473514e-04]	[0. 0. 0. 0.00044197 0. 0. 0. 0. 0. 0. 0. ]	[0.42174914 0.50195807 0.26662204 0.42432702 0.44011229 0.52285485 0.77885132 0.76539792 0.80699894 0.7067519 ]	[0.9817036 0.94086467 0.99907322 0.96281383 0.91854103 0.95297372 0.61858974 0.9122807 0.26121372 0.67493473]
7d9682d2	training	0	0	0	0	1	0	0	0	0	0.0	0.0	0	0	1	0	0	0	0	0	-0.24065292422538634	[0. 0. 0. 0.00183569 0.03665786 0. 0. 0. ]	[0. 0. 0.00163506 0. 0. 0. 0.0313949 0. 0. 0. 0. ]	[0.55776755 0.49815711 0.40606872 0.28075773 0.51871491 0.4300989 0.89049919 0.67681661 0.26617179 0.33579704]	[0.81154706 0.8434653 0.86870559 0.96068214 0.70030395 0.98340249 0.54807692 0.85380117 0.88918206 0.95169713]
7da65b37	training	0	1	0	0	0	0	0	0	0	0.0	1.0	0	0	0	0	0	0	0	0	0.7510250791060855	[3.94590169e-05 1.61964257e-02 0.00000000e+00 0.00000000e+00 0.00000000e+00 0.00000000e+00 0.00000000e+00 1.58299035e-04]	[0. 0.0106843 0. 0.00074097 0. 0. 0. 0. 0.04297975 0.00396409 0. ]	[0.19275029 0.39944713 0.035029 0.40677966 0.02994386 0.47981823 0.31400966 0.76608997 0.65938494 0.71434279]	[0.99003863 0.93705483 1. 0.94860256 1. 0.94974643 0.7724359 0.65497076 0.33377309 0.46344648]
7e05ecf7	training	0	0	0	0	0	0	1	0	1	0.0	0.0	0	0	0	0	0	0	0	1	-0.8483332988581898	[0. 0. 0. 0. 0. 0.00484316 0. 0. ]	[0.00000000e+00 3.81582295e-03 0.00000000e+00 0.00000000e+00 6.12632482e-05 6.57486664e-03 0.00000000e+00 0.00000000e+00 0.00000000e+00 0.00000000e+00 0.00000000e+00]	[0.05258918 0.03317208 0.00044623 0. 0.00343107 0.03608661 0.09876543 0.0650519 0.39406151 0.40731123]	[1. 1. 1. 1. 1. 1. 1. 0.98830409 0.81266491 0.8002611 ]
7e1b03e1	training	0	0	0	0	0	0	1	0	0	0.0	0.0	0	0	1	0	1	0	0	1	-0.8782962323129122	[0. 0.00025855 0. 0. 0.00022017 0. 0.00579447 0.00052489]	[0. 0. 0. 0. 0. 0. 0.00683088 0.00092898 0. 0.00010571 0. ]	[0.24223245 0.350956 0.00111557 0.20997009 0.00561447 0.12109062 0.12989801 0.32595156 0.51983033 0.58809429]	[0.92823745 0.96123903 1. 1. 1. 0.99907792 1. 0.84795322 0.79023747 0.6462141 ]
7e63c252	training	0	0	0	0	0	0	1	1	1	0.0	0.0	0	1	0	0	0	0	0	0	-0.3770211349238849	[0. 0. 0. 0. 0. 0.02060204 0.00537559 0. ]	[0.01262647 0.00310354 0. 0. 0. 0.04217839 0. 0. 0. 0. 0.01577851]	[0.59654776 0.8016586 0.49776885 0.58225324 0.55240175 0.66720128 0.87385937 0.98823529 0.87720042 0.88773472]	[0.9052653 0.72668544 0.88075378 0.70061582 0.61155015 0.79760258 0.04487179 0.16959064 0.17941953 0.18537859]
7eaf394c	training	0	1	0	0	0	0	0	0	0	0.0	0.0	0	0	0	0	1	0	0	1	1.4417349833064215	[0.00000000e+00 8.01098717e-02 0.00000000e+00 0.00000000e+00 0.00000000e+00 0.00000000e+00 0.00000000e+00 4.99891690e-05]	[0.00000000e+00 4.89835905e-05 0.00000000e+00 9.79355468e-03 0.00000000e+00 0.00000000e+00 0.00000000e+00 0.00000000e+00 2.36680896e-01 0.00000000e+00 0.00000000e+00]	[0.0301496 0.16113799 0. 0.02472582 0. 0.14514836 0. 0.17785467 0.14019088 0.16260487]	[0.99735719 0.97929435 1. 1. 1. 1. 1. 0.95906433 0.99208443 0.87859008]
c89c3dea	training	0	0	0	0	0	0	1	0	0	0.0	0.0	0	0	1	0	0	0	0	0	-0.6442133576198122	[0. 0. 0. 0. 0.01689784 0. 0. 0. ]	[0. 0. 0. 0. 0. 0. 0.01388795 0. 0. 0. 0. ]	[0.36973533 0.62658374 0.159527 0.39541376 0.34466625 0.65490511 0.70907139 0.82283737 0.89013786 0.91689972]	[0.9939012 0.92695047 1. 0.99242065 0.87294833 0.96772706 0.5224359 0.66081871 0.29683377 0.30809399]
7f02997c	training	0	1	0	0	0	1	0	1	1	0.0	0.0	0	0	0	0	1	1	0	0	1.811684201934504	[0.00139279 0.19211695 0.00400266 0. 0. 0.36489167 0.03833973 0.03882492]	[0.20600097 0.26960568 0. 0.10339201 0.42030939 0.4618763 0. 0.04070257 0.07140717 0.25735897 0.07567568]	[0.91990794 0.87237964 0.61802767 0.55333998 0.85402371 0.75995723 1. 0.99584775 0.9514316 0.93687575]	[0.6176052 0.70912705 0.68180414 0.95547134 0.32826748 0.7736284 0. 0.07602339 0.02110818 0.06396867]
7f4a5e58	training	0	1	0	1	0	0	0	0	0	1.0	1.0	1	0	0	1	1	1	0	0	1.9943913806163975	[3.11726233e-03 3.44031029e-01 1.03437555e-02 4.86693590e-03 0.00000000e+00 1.66045749e-01 1.39625803e-04 5.73375769e-02]	[0.02182457 0.163826 0.00505204 0.12855163 0.66256203 0.11437787 0. 0.14330746 0.33738816 0.34255016 0. ]	[0.18055236 0.31755356 0.23181615 0.44985045 0.13412352 0.47741246 0.32152442 0.783391 0.5709438 0.66959648]	[0.96869282 0.95560709 1. 0.94197063 0.99817629 0.85338866 0.75 0.21637427 0.55540897 0.55221932]
8fdffc59	training	0	0	0	0	0	1	0	0	1	0.0	0.0	0	1	0	0	0	0	0	0	0.1796953833245065	[0.00023131 0.00037817 0. 0. 0. 0.06009569 0.00441345 0.00325763]	[0.01467979 0.04144012 0. 0. 0.00228525 0.06246188 0. 0. 0. 0. 0.01810811]	[0.90460299 0.96613683 0.64814815 0.71645065 0.85745477 0.92007485 0.89908749 0.98615917 0.84432662 0.81582101]	[0.63346209 0.573298 0.88446092 0.84296542 0.67416413 0.53019825 0.06410256 0.02339181 0.4353562 0.60574413]
8018f8e1	training	0	1	0	0	0	0	0	0	1	0.0	0.0	0	0	0	0	0	0	0	0	-0.2552115032000852	[3.70914759e-03 4.57655431e-05 0.00000000e+00 0.00000000e+00 0.00000000e+00 0.00000000e+00 0.00000000e+00 6.43193975e-03]	[0. 0.014551 0. 0.00162212 0. 0. 0. 0. 0.00047318 0. 0. ]	[0.79205984 0.93181295 0.44422133 0.69710867 0.45290081 0.65864742 0.83682233 0.85743945 0.85068929 0.87714742]	[0.79609677 0.61818784 0.98208217 0.80270014 0.86139818 0.93314892 0.19230769 0.35672515 0.28891821 0.12924282]
803a6aff	training	0	0	0	0	1	0	0	0	0	0.0	0.0	0	0	1	0	0	0	0	0	-0.22509846896680463	[0. 0. 0. 0. 0.03610744 0. 0. 0. ]	[0. 0. 0. 0. 0. 0. 0.02696162 0. 0. 0. 0. ]	[0.35719217 0.32077862 0.2751004 0.27617149 0.31815346 0.35551991 0.55501879 0.4615917 0.7826087 0.84838194]	[0.99369791 0.94616531 1. 1. 0.99452888 0.9714154 0.8974359 0.71345029 0.30079156 0.36292428]
8346d0bd	training	0	0	0	0	0	1	0	1	1	0.0	0.0	0	0	0	0	0	0	0	0	-0.14417730168177997	[0.00237781 0.00013134 0.00097428 0. 0. 0.01415692 0. 0.00363255]	[7.19123673e-03 1.06784227e-02 0.00000000e+00 4.13055870e-06 0.00000000e+00 3.63478477e-02 0.00000000e+00 0.00000000e+00 3.29610218e-03 0.00000000e+00 0.00000000e+00]	[0.50563867 0.58039622 0.43284248 0.54576271 0.53680599 0.52820102 0.76650564 0.77785467 0.74549311 0.7213344 ]	[0.91156739 0.90508531 0.92153228 0.87304595 0.61033435 0.72798525 0.15384615 0.32748538 0.25461741 0.45039164]
80e9c5cb	training	0	1	0	0	0	0	0	0	1	0.0	0.0	0	0	0	0	0	0	0	1	-0.14816936426092467	[0.00094208 0.00200224 0. 0. 0. 0. 0. 0.00239948]	[0. 0.00203511 0. 0.00277562 0. 0. 0. 0. 0.00242416 0. 0. ]	[0.14706559 0.14213315 0.02186524 0.00937188 0.08172177 0.00534616 0.24047236 0.15916955 0.54316013 0.49180983]	[0.97946737 0.98476064 1. 1. 1. 1. 0.99038462 0.98830409 0.67282322 0.74151436]
80eaa984	training	0	0	0	0	0	0	1	0	0	0.0	0.0	0	1	0	0	0	0	1	0	-0.039689543219926106	[0. 0. 0. 0. 0. 0.00027228 0.03584664 0. ]	[0. 0. 0. 0. 0. 0.00414786 0. 0. 0. 0. 0.09342342]	[0.44982739 0.53835522 0.40383757 0.49651047 0.58827199 0.70836675 0.59849705 0.74602076 0.8173913 0.77187375]	[0.86907908 0.81099884 0.96879827 0.92444339 0.93069909 0.99907792 0.69230769 0.9122807 0.27572559 0.4843342 ]
bfdabb61	training	0	1	0	0	0	0	0	0	1	0.0	0.0	0	0	0	0	0	0	0	0	-0.33260180397751	[0. 0.00094655 0. 0. 0. 0.01715353 0. 0.00074151]	[0. 0.03365173 0. 0.0002974 0.00322278 0.00085397 0. 0. 0.00017973 0. 0. ]	[0.27663982 0.49101589 0.19009371 0.28434696 0.14036182 0.27532745 0.68169619 0.85259516 0.7457052 0.7660807 ]	[0.9664566 0.9758158 0.99938214 0.99928944 0.98905775 0.99677271 0.59615385 0.59064327 0.38258575 0.64882507]
8189966d	training	0	1	0	0	0	0	0	0	0	0.0	1.0	1	0	0	0	0	1	0	1	1.4290721674707363	[0.00348719 0.09642113 0. 0. 0. 0.01445496 0. 0.03750854]	[0.00744209 0.01551768 0. 0.13772359 0.3058874 0.00124054 0. 0. 0.00767288 0.00167624 0. ]	[0.16156502 0.52338171 0.00423918 0.1224327 0. 0.02833467 0.19967794 0.45813149 0.55079533 0.54854175]	[0.99735719 0.94798741 1. 0.99928944 1. 1. 0.75320513 0.85964912 0.62137203 0.54960836]
62f3c6d0	training	0	1	0	0	0	0	0	0	1	0.0	1.0	0	0	0	0	0	0	0	1	0.29420729718661076	[0.00029101 0.00364751 0. 0. 0. 0.02186871 0. 0.00374086]	[0.00284305 0.03067922 0. 0.00258737 0.00098021 0.0059546 0. 0. 0.00491384 0.00156298 0. ]	[0.28285386 0.30661138 0.00312361 0.11525424 0.17436057 0.41539695 0.71551261 0.56816609 0.46299046 0.54155014]	[0.97011588 0.98939871 1. 1. 1. 0.99354541 0.59615385 0.88888889 0.85356201 0.81723238]
cf7b3ee3	training	0	1	0	0	0	0	0	0	1	0.0	0.0	0	0	0	0	1	0	0	0	-0.21742289524528702	[0.00116404 0.00082378 0.00068902 0. 0. 0.00427866 0. 0.00221619]	[0.00572673 0. 0. 0. 0.00041017 0.00365988 0. 0. 0.00493568 0. 0. ]	[0.61588032 0.67565077 0.45783133 0.48275174 0.51621959 0.5340818 0.69028449 0.73979239 0.86850477 0.83719537]	[0.828827 0.77389432 0.98146432 0.98626243 0.87720365 0.92023974 0.29487179 0.61403509 0.18733509 0.39033943]
d112e1bf	training	0	0	0	0	0	0	1	0	0	1.0	0.0	0	0	1	0	0	0	0	0	0.0893269504930311	[0. 0. 0. 0.00228715 0.06885733 0. 0. 0. ]	[0. 0. 0.00242697 0. 0. 0. 0.05546131 0. 0. 0. 0. ]	[0.41933257 0.63833218 0.18786256 0.26061815 0.19245165 0.61935311 0.48845947 0.89480969 0.77963945 0.83379944]	[0.90689164 0.8812324 1. 0.99905258 1. 0.93729829 0.93910256 0.47368421 0.51978892 0.27545692]
9d18517b	training	1	0	0	0	0	0	0	0	0	0.0	0.0	0	0	0	0	1	0	0	0	0.47250504874179666	[0.0214233 0.00069519 0. 0. 0. 0. 0. 0.01372203]	[0. 0.00445751 0. 0.00049567 0. 0. 0. 0. 0.03286153 0. 0. ]	[0.49850403 0.43572909 0.37483266 0.46959123 0.37960075 0.49024325 0.72302738 0.78961938 0.91664899 0.88713544]	[0.98597276 0.96753354 0.95767686 0.91141639 0.91671733 0.84094053 0.48717949 0.26900585 0.13852243 0.25065274]
82c0b604	training	0	0	1	0	0	0	0	0	0	0.0	0.0	0	0	0	1	0	0	0	0	1.495261732768752	[9.86040419e-05 9.31786458e-03 3.19881796e-01 0.00000000e+00 0.00000000e+00 1.90000745e-03 1.43360793e-01 9.14718478e-02]	[0. 0. 0. 0. 0. 0.0259273 0.00085951 0.34450022 0.00353797 0.02720498 0.04505309]	[0.80310702 0.87641097 0.39446676 0.58624128 0.5 0.88559209 0.96886742 1. 0.88377519 0.82920495]	[0.64179711 0.56567832 0.88229842 0.57839886 0.84984802 0.36468419 0.07051282 0. 0.25329815 0.13315927]
c34284a9	training	0	1	0	0	0	0	0	0	0	0.0	1.0	0	0	0	0	1	0	0	0	1.6315792279959946	[0.01223586 0.1073094 0.01617525 0. 0. 0.00186705 0. 0.06680219]	[0. 0.19904175 0. 0.00889662 0. 0. 0. 0.12545137 0.22586767 0.0069768 0. ]	[0.42232451 0.49389542 0.15104864 0.3332004 0.14254523 0.19165998 0.41116479 0.6366782 0.77815483 0.64262885]	[0.88920512 0.85158191 0.99907322 0.99289436 1. 1. 0.92628205 0.84795322 0.31926121 0.69712794]
832bd950	training	0	1	1	0	0	0	0	0	0	0.0	1.0	1	0	0	1	0	0	0	0	1.1000796772747976	[0.00399134 0.03374954 0. 0. 0. 0.00054456 0. 0.00557379]	[0.00000000e+00 2.00832721e-03 0.00000000e+00 4.95171377e-02 1.91609047e-01 1.21995852e-04 0.00000000e+00 0.00000000e+00 1.92792467e-03 0.00000000e+00 0.00000000e+00]	[0.5013809 0.64190279 0.07630522 0.19341974 0.49189021 0.53996258 0.89533011 0.89619377 0.71898197 0.76148622]	[0.97011588 0.94947822 1. 0.9947892 0.98480243 0.99907792 0.48717949 0.55555556 0.54221636 0.60966057]
58ac5dd8	training	0	1	1	0	1	0	0	0	0	0.0	1.0	0	0	1	1	0	0	0	0	1.7976622781881042	[0.02907807 0.06114013 0.31095862 0.00089098 0.04166667 0.02904902 0.1856325 0.2156866 ]	[9.67898048e-04 1.46746812e-01 3.00944578e-04 1.84264224e-02 9.14098207e-03 1.45957194e-02 3.63710389e-02 3.60372604e-01 1.76679989e-02 1.14226172e-01 8.76252853e-02]	[0.39505178 0.80315595 0.11914324 0.51864407 0.47847785 0.84629778 0.81266774 1. 0.9378579 0.94306832]	[0.94612726 0.84031804 1. 0.86878257 0.8449848 0.30428769 0.47435897 0. 0.18601583 0.12924282]
230a11e8	training	0	0	1	0	0	0	1	0	0	0.0	0.0	0	0	0	1	0	0	1	0	1.7628931085772757	[0.00000000e+00 8.79743482e-03 3.70388413e-01 7.30228661e-02 2.75209159e-04 8.63510833e-03 4.17795297e-01 9.55126389e-02]	[5.64607195e-04 2.93901543e-04 8.01962071e-02 4.13055870e-06 0.00000000e+00 4.56264487e-02 1.81855194e-02 3.08391434e-01 0.00000000e+00 1.51567082e-01 3.55045045e-01]	[0.3164557 0.37779314 0.34515841 0.44765703 0.50748596 0.33012563 0.79173376 0.74463668 0.97815483 0.82920495]	[0.93555601 0.96272983 0.9922768 0.96470867 0.67841945 1. 0.3525641 0.80116959 0.0817942 0.37597911]
837e45ad	training	0	0	0	1	1	0	0	0	0	1.0	0.0	0	0	1	0	0	0	0	0	0.8173930720325482	[0. 0. 0. 0.07399435 0.00825627 0. 0. 0. ]	[0. 0. 0.07818327 0. 0. 0. 0.00452376 0. 0. 0. 0. ]	[0.48561565 0.65941027 0.15484159 0.41256231 0.47754211 0.66479551 0.78046162 0.93287197 0.83775186 0.81861766]	[0.98332995 0.95295677 1. 0.98057793 0.89544073 0.86952513 0.25961538 0.04678363 0.23350923 0.42167102]
838058ef	training	0	1	1	0	0	0	0	0	1	0.0	1.0	0	0	0	1	1	0	0	0	1.1441906193357134	[0.02325076 0.0200739 0.04087086 0. 0. 0. 0. 0.05221369]	[0. 0.02650195 0. 0.01193831 0. 0. 0. 0.09281378 0.03652624 0. 0. ]	[0.39965478 0.39069339 0.05756359 0.23170489 0.36119775 0.58727613 0.71926999 0.81384083 0.79851538 0.77167399]	[0.93169343 0.80255094 1. 0.98199905 0.98480243 0.96449977 0.66025641 0.38596491 0.43403694 0.50130548]
83ac4af4	training	0	1	0	0	0	1	0	1	1	0.0	1.0	0	0	0	0	0	0	0	0	1.8298802062936066	[0.02940182 0.14083888 0.00107555 0. 0. 0.82661501 0.27028065 0.11666639]	[0.74538005 0.47677436 0. 0.11249469 0.86607854 0.80560724 0.0271878 0. 0.02317878 0.14568216 0.24521187]	[0.51852704 0.94448284 0.22556894 0.71784646 0.38116032 0.65891473 0.71336554 0.7799308 0.78282078 0.84059129]	[0.88412279 0.21832036 0.90546803 0.20369493 0.95683891 0.85338866 0.51602564 0.25146199 0.50923483 0.31723238]
63770944	training	0	0	0	0	0	1	0	0	0	0.0	0.0	0	1	0	0	0	0	0	0	0.4159690300009442	[0. 0.00393111 0. 0. 0. 0.05398888 0.01920356 0.00569877]	[0.01467979 0. 0. 0. 0.00058596 0.17006222 0.01049513 0. 0. 0.01159707 0.00873874]	[0.77986191 0.82953237 0.49665328 0.56430708 0.46943231 0.61427426 0.77885132 0.92802768 0.88165429 0.76807831]	[0.83431592 0.81265529 0.9514983 0.92989105 0.90212766 0.93084371 0.50320513 0.39181287 0.19788918 0.4464752 ]
841d537d	training	0	0	0	0	0	1	0	1	1	0.0	0.0	0	1	0	0	0	0	0	0	0.13929406387167853	[3.94590169e-05 1.60179401e-05 0.00000000e+00 0.00000000e+00 0.00000000e+00 3.63609269e-02 2.15023736e-02 5.16554746e-04]	[1.58039970e-02 1.21597558e-02 0.00000000e+00 0.00000000e+00 6.12632482e-05 1.09787868e-01 0.00000000e+00 0.00000000e+00 0.00000000e+00 0.00000000e+00 2.73891039e-02]	[0.5127733 0.85671504 0.34582776 0.46460618 0.44167187 0.73483026 0.81696189 0.93564014 0.77327678 0.88034359]	[0.9754015 0.77058141 0.99845536 0.89341544 0.96170213 0.82203781 0.52884615 0.07017544 0.39841689 0.30548303]
847d1bba	training	0	1	0	0	0	0	0	0	0	0.0	1.0	0	0	0	0	0	0	0	0	0.1185900766700111	[0.00126762 0.00350106 0. 0. 0. 0. 0. 0.00330762]	[0. 0.03149326 0. 0.00357266 0. 0. 0. 0. 0.00200922 0. 0. ]	[0.4881473 0.77608846 0.26104418 0.56031904 0.39831566 0.68350708 0.81910896 0.97716263 0.81399788 0.88413903]	[0.93657247 0.84628127 1. 0.88441497 0.96778116 0.91516828 0.16346154 0.0994152 0.27308707 0.12402089]
84b6f2db	training	0	1	0	1	0	0	0	0	0	1.0	1.0	1	0	0	0	0	0	0	0	1.2420893723496351	[0.00000000e+00 6.29452498e-02 0.00000000e+00 1.16831991e-03 0.00000000e+00 2.29491618e-03 0.00000000e+00 7.49837535e-05]	[0. 0.03928484 0.00122717 0.03320143 0.43923591 0.01646944 0. 0.0012546 0.06531117 0.01845929 0. ]	[0.22336018 0.34842202 0.21664436 0.3892323 0.0679975 0.17401764 0.2259796 0.44982699 0.56373277 0.48861366]	[0.96584672 0.99552758 1. 0.99455234 1. 1. 0.92628205 0.94152047 0.66094987 0.9308094 ]
84c956cb	training	0	0	0	0	1	0	0	0	0	0.0	0.0	0	0	1	0	0	0	0	0	0.040032820403823756	[0. 0. 0. 0. 0.07320564 0. 0. 0. ]	[0. 0. 0. 0. 0. 0. 0.0582208 0. 0. 0. 0. ]	[0.61806674 0.87468325 0.33199465 0.50987039 0.64940736 0.79283614 0.90177134 0.90795848 0.87974549 0.78006392]	[0.81927221 0.64071559 0.98208217 0.84036002 0.66079027 0.79253112 0.375 0.16959064 0.22691293 0.30939948]
84cd5447	training	0	0	0	0	0	1	1	1	1	0.0	0.0	0	0	0	0	0	0	1	0	0.9157649953787448	[0.00168808 0.00132924 0. 0. 0. 0.33031234 0.0158682 0.00843151]	[0.3455396 0.06230713 0. 0.00135069 0.03761866 0.31535928 0. 0. 0. 0. 0.04432432]	[0.40126582 0.3612071 0.47478804 0.47856431 0.39051778 0.32611601 0.2962963 0.43321799 0.68080594 0.77327207]	[0.87070543 0.96173596 0.93172691 0.91828517 0.9787234 0.97464269 0.88782051 0.9122807 0.43403694 0.53002611]
857f3d02	training	0	0	1	0	0	0	1	0	0	0.0	0.0	0	0	0	1	0	0	1	1	0.9741892428901008	[0.00000000e+00 9.05784795e-06 5.70149011e-02 0.00000000e+00 0.00000000e+00 7.77937687e-04 2.12216158e-01 9.43128989e-03]	[0.00000000e+00 0.00000000e+00 0.00000000e+00 0.00000000e+00 0.00000000e+00 1.85433695e-02 3.70948407e-03 1.70001229e-02 2.02201752e-04 2.69170255e-02 4.17477477e-01]	[0.13555811 0.18048837 0.02476573 0.25244267 0.378665 0.58513766 0.74771873 0.99515571 0.64878049 0.67119457]	[0.99186827 0.98757661 1. 0.9947892 0.96534954 0.77962195 0.59935897 0. 0.75989446 0.50391645]
85e47e0b	training	0	1	0	0	0	0	0	0	1	0.0	1.0	0	0	0	0	1	1	0	0	1.3042202107745577	[0.00195384 0.06035697 0. 0. 0. 0.02419386 0. 0.01053938]	[0. 0.2220916 0. 0.01790597 0.06474862 0.01427351 0. 0.00126417 0.11399685 0.01306702 0. ]	[0.47410817 0.54526607 0.28313253 0.37567298 0.5761073 0.67308206 0.75093935 0.81799308 0.84135737 0.76767879]	[0.92335841 0.9413616 0.98856966 0.99194694 0.85167173 0.91931766 0.53525641 0.85964912 0.27308707 0.54699739]
85e97afe	training	0	0	0	0	0	1	0	0	0	0.0	0.0	0	1	0	0	0	0	1	1	-0.03715731879875755	[0. 0.00021965 0. 0. 0. 0.03216772 0.00869214 0. ]	[4.59751573e-03 9.94366887e-03 0.00000000e+00 1.65222348e-05 0.00000000e+00 8.52751006e-02 0.00000000e+00 0.00000000e+00 0.00000000e+00 0.00000000e+00 1.27927928e-02]	[0.16605293 0.11748445 0.00647033 0.01475573 0.08920774 0.37423149 0.51744498 0.7183391 0.49989396 0.47123452]	[0.99410449 0.98476064 1. 1. 1. 0.9801752 0.69871795 0.62573099 0.89313984 0.86553525]
86016d34	training	0	1	0	0	0	0	0	0	1	0.0	0.0	0	0	0	0	1	0	0	0	1.6799090144376656	[0.03725085 0.10101991 0.0231716 0. 0. 0.10832782 0.00023583 0.1407695 ]	[1.04855622e-03 7.33284350e-01 0.00000000e+00 3.01489479e-02 3.55091996e-02 9.30828352e-02 0.00000000e+00 4.30585351e-02 1.54759230e-01 3.10683341e-02 2.70270270e-04]	[0.73912543 0.90543654 0.61200357 0.70787637 0.84965689 0.76717455 0.81910896 0.95916955 0.85365854 0.82540951]	[0.75340516 0.68080172 0.92493049 0.85859782 0.79878419 0.37206086 0.58653846 0.16959064 0.29155673 0.21671018]
1d25bec4	training	0	0	1	0	0	0	0	0	0	0.0	0.0	0	0	0	1	0	0	0	1	1.1909485534520037	[0.00000000e+00 2.60863596e-03 1.37517351e-01 8.26681608e-05 0.00000000e+00 0.00000000e+00 0.00000000e+00 3.44758636e-02]	[0. 0. 0. 0. 0. 0. 0. 0.16698979 0. 0. 0. ]	[0.16674338 0.21170237 0.0015618 0.12622134 0.0205864 0.12643678 0.30756844 0.89965398 0.73891835 0.60587295]	[0.98312665 0.99552758 1. 1. 1. 1. 0.95192308 0.66081871 0.36939314 0.72062663]
86ae1550	training	0	0	0	0	0	1	0	1	1	0.0	0.0	0	0	0	0	0	0	0	1	0.4698760113933711	[0.00072013 0.00071852 0. 0. 0. 0.14663587 0. 0.00609868]	[3.29458985e-02 7.89112185e-02 0.00000000e+00 1.97858007e-03 7.73142192e-02 8.60935368e-02 0.00000000e+00 0.00000000e+00 1.45595376e-05 1.20810335e-04 0.00000000e+00]	[0.05466053 0.13211242 0.00044623 0.07577268 0.00311915 0.05078856 0.14707461 0.14740484 0.17412513 0.4135038 ]	[0.99898353 0.99469935 1. 1. 1. 1. 1. 0.93567251 0.99604222 0.88903394]
86af16bd	training	0	1	0	0	0	1	0	1	1	0.0	1.0	0	0	0	0	0	0	0	1	0.6190278286494022	[0.00058074 0.00560681 0. 0. 0. 0.09175775 0. 0.00833153]	[0.04032909 0.09875092 0. 0.00315988 0.02203211 0.11089423 0. 0. 0.00251629 0. 0. ]	[0.17491369 0.33540659 0.00557787 0.13678963 0.21771678 0.24672547 0.32850242 0.84359862 0.62629905 0.62265282]	[0.96564342 0.96919 1. 0.99928944 0.99270517 0.99631166 0.99358974 0.44444444 0.64775726 0.68798956]
8703a055	training	0	0	0	1	0	0	0	0	0	1.0	0.0	0	0	0	0	0	0	0	1	-0.61526036444775	[0. 0. 0. 0.00241935 0. 0. 0. 0. ]	[0. 0. 0.00251623 0. 0. 0. 0. 0. 0. 0. 0. ]	[0.11116226 0.0913384 0.03592146 0.01674975 0.09606987 0.12643678 0.36876006 0.56055363 0.57200424 0.45125849]	[0.98353324 0.98492629 1. 1. 1. 1. 0.75961538 0.64327485 0.65435356 0.90469974]
8714a3e4	training	1	1	1	0	0	0	0	0	1	0.0	1.0	1	0	0	1	1	1	0	0	2.3285005103584484	[0.72645075 0.32483548 0.20983847 0. 0. 0.04025828 0. 0.65221702]	[0.0105751 0.71937929 0. 0.51130751 0.12252432 0.00134195 0. 0.20915318 0.90448473 0.003237 0. ]	[0.89102417 0.94402211 0.73828648 0.66779661 0.90860886 0.79764769 1. 0.96539792 0.95376458 0.88014383]	[0.45639358 0.50521782 0.61970961 0.80743723 0.31428571 0.82987552 0. 0.05847953 0.16226913 0.15274151]
87c155d2	training	0	0	0	0	1	0	0	0	0	0.0	0.0	0	0	1	0	0	0	0	0	-0.43363639377446084	[0. 0. 0. 0. 0.0313188 0. 0. 0. ]	[0. 0. 0. 0. 0. 0. 0.0257402 0. 0. 0. 0. ]	[0.31898734 0.37065192 0.45426149 0.52582253 0.72301934 0.65062817 0.8459474 0.67543253 0.92576882 0.85117859]	[0.98698923 0.98774226 0.97930182 0.89957366 0.85410334 0.9714154 0.5224359 0.88304094 0.16094987 0.5770235 ]
87d21dfd	training	0	0	0	0	0	1	0	1	1	0.0	0.0	0	1	0	0	0	0	0	0	-0.24108635690897992	[6.41209024e-05 3.98160225e-04 0.00000000e+00 0.00000000e+00 0.00000000e+00 1.09157291e-02 1.59871544e-02 1.63297952e-03]	[0. 0.01256678 0. 0. 0. 0.08286813 0. 0. 0. 0. 0.00228243]	[0.24223245 0.46774937 0.18607764 0.3220339 0.31222707 0.29564288 0.5496511 0.66020761 0.65111347 0.69976029]	[0.98617605 0.97449064 1. 0.98839413 1. 1. 0.75961538 0.7251462 0.52770449 0.67624021]
87fc7ae2	training	0	1	0	0	0	0	0	0	0	0.0	1.0	0	0	0	0	1	0	0	1	-0.01707259132937321	[0.00406069 0.00131792 0.00013802 0. 0. 0. 0. 0.00894806]	[0. 0.01764167 0. 0.00347355 0. 0. 0. 0.00180049 0.00025479 0. 0. ]	[0.21438435 0.27482147 0.02052655 0.20977069 0.2202121 0.22186581 0.575416 0.50865052 0.77518558 0.82620855]	[0.96076438 0.97117774 1. 1. 0.99513678 1. 0.69551282 0.93567251 0.27572559 0.44908616]
8826dda1	training	0	1	0	0	0	0	0	1	1	0.0	1.0	0	1	0	0	0	1	0	0	0.9817846153202701	[1.77174074e-04 1.47824078e-02 0.00000000e+00 0.00000000e+00 0.00000000e+00 2.66404761e-01 1.34761809e-04 1.81710629e-02]	[0.15913857 0.13328435 0. 0.00372989 0.03621235 0.30108576 0. 0. 0.02502059 0.00893787 0.00621622]	[0.47583429 0.78150196 0.27777778 0.47337986 0.53399875 0.73108794 0.70101986 0.96539792 0.84559915 0.85237715]	[0.86684285 0.83948981 0.98826074 0.93320701 0.84802432 0.79898571 0.66987179 0. 0.30343008 0.29112272]
88951455	training	0	1	0	0	0	1	0	1	1	0.0	1.0	1	0	0	0	0	1	0	0	1.5504282648327996	[0.00487812 0.10831789 0. 0. 0. 0.43413308 0.01382295 0.02919367]	[2.89321850e-01 1.12388705e-01 0.00000000e+00 4.48184432e-02 8.46535563e-01 3.04304677e-01 0.00000000e+00 4.96012063e-04 4.55058347e-02 1.43265956e-01 4.16790712e-03]	[0.67606444 0.84623359 0.46675591 0.7222333 0.74142233 0.94359797 0.99087493 0.99100346 0.92704136 0.96703955]	[0.70746087 0.32168296 0.9206055 0.60350545 0.57993921 0.23651452 0.07692308 0.08187135 0.11873351 0.03916449]
88a44536	training	0	1	0	0	0	0	0	0	0	0.0	0.0	1	0	0	0	1	1	0	0	1.0681174085861815	[0.00090263 0.03252099 0.00096631 0. 0. 0. 0. 0.01018946]	[0.00000000e+00 4.45179344e-02 0.00000000e+00 2.00261141e-05 9.92464620e-03 0.00000000e+00 0.00000000e+00 8.33300266e-04 6.20381897e-02 3.67112406e-02 0.00000000e+00]	[0.51254315 0.58984105 0.34002677 0.5226321 0.58203369 0.80940925 0.69726248 0.88927336 0.6466596 0.51757891]	[0.70014231 0.68129866 1. 0.98578873 0.9787234 0.9285385 0.71794872 0.05263158 0.62005277 0.66840731]
88a8e11e	training	0	1	0	0	0	1	0	1	0	0.0	1.0	0	0	0	1	1	0	0	0	0.8928809152467312	[0.01084699 0.02576278 0. 0. 0. 0.01431405 0. 0.03233466]	[0.00483949 0.05451874 0. 0.03256119 0. 0.01732341 0. 0.02015975 0.0059687 0.01281587 0. ]	[0.57054085 0.69131537 0.47768853 0.62392822 0.64878353 0.76770917 0.95491143 0.92041522 0.76755037 0.75489413]	[0.90912787 0.8658274 0.91473587 0.72169588 0.84620061 0.80267404 0.05769231 0. 0.48021108 0.45300261]
88aa81ff	training	0	0	1	1	0	0	1	0	0	1.0	0.0	0	0	0	1	1	0	1	0	-0.053566102019696665	[0.00000000e+00 6.86483147e-05 1.68054517e-03 2.94652019e-03 0.00000000e+00 0.00000000e+00 2.24797543e-02 0.00000000e+00]	[0. 0. 0.00306451 0. 0. 0.00272919 0. 0.00198405 0.00021839 0. 0.06172472]	[0.30771001 0.37456807 0.11601963 0.18783649 0.21927636 0.27265437 0.73752013 0.71141869 0.47020148 0.63184179]	[0.97621468 0.96769919 1. 0.99881573 0.97021277 0.98478562 0.30769231 0.70175439 0.87203166 0.72062663]
88b2262b	training	0	1	0	0	0	0	0	0	1	0.0	1.0	0	0	0	0	0	0	0	1	1.126164080442941	[0.02466682 0.02825341 0. 0. 0. 0.00126667 0. 0.04484028]	[0. 0.10379038 0. 0.05247998 0. 0. 0. 0. 0.01115261 0. 0. ]	[0.16651323 0.17876065 0.08589915 0.14297109 0.00374298 0. 0.22758991 0.30657439 0.62502651 0.41090691]	[0.99674731 0.98741097 1. 1. 1. 1. 0.7275641 0.86549708 0.49604222 0.87336815]
1b8ee3de	training	0	0	0	1	0	0	0	0	0	1.0	0.0	0	0	0	0	0	0	0	1	1.3572318832543686	[0. 0. 0.00652052 0.33230793 0.03764861 0. 0. 0. ]	[0. 0. 0.34768619 0. 0. 0. 0.00805229 0.00262886 0. 0. 0. ]	[0.11657077 0.18624741 0.00200803 0.19581256 0.24422957 0.319166 0.72893183 0.49204152 0.74740191 0.70435477]	[0.99451108 0.99403677 1. 1. 0.99148936 0.9944675 0.59935897 0.85380117 0.41029024 0.69060052]
8920e489	training	0	0	0	0	0	0	1	0	0	0.0	0.0	0	0	0	0	0	0	1	0	-0.1551929210179934	[0. 0. 0. 0. 0. 0. 0.02917593 0. ]	[0. 0. 0. 0. 0. 0. 0. 0. 0. 0. 0.07486486]	[0.42117376 0.40808569 0.25546631 0.42711864 0.41297567 0.48062016 0.97960279 0.87889273 0.59957582 0.71793847]	[0.88574914 0.89083982 0.98084646 0.99265751 0.93920973 0.95850622 0.33653846 0.16374269 0.63984169 0.52349869]
828bf460	training	0	1	0	0	0	0	0	0	1	0.0	0.0	0	0	0	0	0	0	0	1	0.613219550285189	[0.00069053 0.00314991 0.00163013 0. 0.03258476 0.12056362 0.00422368 0.00578208]	[6.12005589e-02 4.67446628e-02 0.00000000e+00 5.07036693e-03 4.98734533e-02 1.14430248e-01 2.67806654e-02 0.00000000e+00 2.91190752e-05 0.00000000e+00 0.00000000e+00]	[0.16582278 0.13372495 0. 0. 0.00779788 0.05560011 0.14814815 0.40276817 0.3514316 0.54574511]	[0.99898353 0.9860858 1. 1. 1. 0.99907792 1. 0.94736842 0.89050132 0.81070496]
896fa7f2	training	0	1	0	0	1	0	0	0	1	0.0	1.0	0	0	1	0	0	0	0	0	0.875966569906131	[0.00127959 0.01677287 0. 0. 0.05845443 0.02644988 0. 0.01902088]	[0.00338764 0.09057066 0. 0.02398202 0.03000117 0.01683543 0.04804234 0. 0. 0. 0. ]	[0.43728423 0.78507256 0.13609996 0.40658026 0.53212726 0.83132852 0.84111648 0.99584775 0.94909862 0.92788654]	[0.93291319 0.74821931 0.99876429 0.94173378 0.77142857 0.81420009 0.42307692 0.0877193 0.03298153 0.11227154]
863da955	training	0	0	1	1	0	0	1	0	0	1.0	0.0	0	0	1	0	0	0	1	1	2.210515834652115	[8.02204833e-04 2.26446199e-06 2.56089442e-02 1.27849556e+00 1.08135183e+00 4.23976040e-03 1.74825250e-01 2.41614317e-04]	[0.00000000e+00 5.38819495e-04 1.31693062e+00 0.00000000e+00 0.00000000e+00 1.42735147e-02 9.43113705e-01 2.04437638e-02 0.00000000e+00 1.63488270e-03 5.40540541e-03]	[0.11300345 0.20997466 0. 0. 0. 0.04383855 0.24691358 0.42076125 0.11876988 0.17019577]	[0.99166497 0.98078516 1. 1. 1. 1. 0.79807692 0.84795322 1. 0.99608355]
8a62eba3	training	0	1	0	0	0	0	0	0	0	0.0	1.0	0	0	0	0	0	0	0	1	-0.04380651323590745	[0.00107781 0.0020584 0. 0. 0. 0. 0. 0.0024828 ]	[0. 0. 0. 0.00415947 0. 0. 0. 0. 0.00090616 0. 0. ]	[0.09275029 0.05908777 0. 0.05623131 0.02183406 0.06121358 0.15727322 0.11903114 0.67889714 0.75888933]	[0.99552755 0.9981779 1. 1. 1. 1. 1. 0.98830409 0.5171504 0.48172324]
8a67e6c6	training	0	0	0	0	0	0	1	0	0	0.0	0.0	0	0	0	0	0	0	1	0	-0.43336003372247034	[0. 0. 0. 0. 0. 0. 0.01853533 0. ]	[0. 0. 0. 0. 0. 0.00459 0. 0. 0. 0. 0.04902253]	[0.92462601 0.9717807 0.63096832 0.73958126 0.8025577 0.8337343 0.88298443 0.86020761 0.91367975 0.95085897]	[0.42488311 0.28060295 0.84584492 0.47820938 0.6443769 0.57261411 0.17628205 0.68421053 0.14643799 0.04569191]
8a7200af	training	0	1	0	0	0	1	0	1	1	0.0	1.0	1	0	0	0	1	1	0	1	2.060464479691187	[0.03914828 0.31688062 0.07778403 0. 0. 0.2874275 0.00167551 0.18222718]	[0.16481311 0.44275537 0. 0.18413611 0.20945905 0.28644089 0. 0.24997024 0.27776686 0.23393411 0.0024809 ]	[0.21093211 0.45484911 0.0426149 0.45882353 0.0595758 0.50521251 0.13097155 0.79377163 0.4931071 0.5543348 ]	[0.92579793 0.91038595 1. 0.84486026 0.99878419 0.736284 0.91987179 0.03508772 0.81266491 0.69712794]
8a9427b2	training	0	0	1	1	0	0	0	0	0	1.0	0.0	0	0	0	1	0	0	0	0	1.5859591941485744	[1.69180535e-03 2.21962884e-04 1.58217718e-01 2.49734891e-01 3.10435931e-02 0.00000000e+00 2.35833165e-03 2.20702181e-02]	[0.00000000e+00 0.00000000e+00 2.55814939e-01 0.00000000e+00 0.00000000e+00 0.00000000e+00 3.58281876e-02 1.76991111e-01 5.35790983e-03 1.51012919e-05 0.00000000e+00]	[0.66846951 0.79313522 0.50379295 0.67198405 0.63911416 0.75060144 0.94578637 0.99515571 0.88271474 0.84738314]	[0.85566172 0.80437303 0.9493358 0.92325912 0.87051672 0.48639926 0.625 0.15789474 0.24010554 0.36292428]
8aa323e5	training	0	0	0	0	0	0	1	0	0	0.0	0.0	0	0	1	0	0	0	1	0	-0.24545186123238727	[0. 0. 0. 0. 0. 0. 0.02071963 0. ]	[0. 0. 0. 0. 0. 0. 0.01841171 0. 0. 0. 0.01927928]	[0.33578826 0.57624971 0.0577867 0.21814556 0.05458515 0.28388132 0.24906065 0.85121107 0.73382821 0.7660807 ]	[0.9662533 0.94699354 1. 1. 1. 0.99400645 1. 0.67836257 0.42216359 0.49738903]
d20b01c4	training	0	0	1	0	0	0	0	0	0	0.0	0.0	0	0	0	1	1	0	0	0	0.4414249014768937	[0. 0.00420585 0.01944391 0. 0. 0. 0. 0.01702964]	[0. 0. 0. 0. 0. 0. 0. 0.03885759 0.00155059 0. 0. ]	[0.28550058 0.57060585 0.11267291 0.10667996 0.13038054 0.08366747 0.12936125 0.29619377 0.63372216 0.59109069]	[0.88513926 0.92661918 0.99258573 0.99905258 1. 1. 1. 0.89473684 0.55804749 0.63185379]
2d956553	training	0	0	0	0	0	0	1	0	0	0.0	0.0	0	0	1	0	0	0	0	1	-0.34449171893900293	[0. 0. 0. 0. 0.03186922 0. 0. 0. ]	[0. 0. 0. 0. 0. 0. 0.02619258 0. 0. 0. 0. ]	[0.08170311 0.07106657 0.00044623 0.0107677 0.00530256 0.00133654 0.35587762 0.15916955 0.41314952 0.3903316 ]	[0.98678593 0.99039258 0.99907322 1. 1. 1. 0.72115385 0.90643275 0.69920844 0.96475196]
8af75c80	training	0	1	0	0	0	0	0	0	0	0.0	1.0	0	0	0	0	1	0	0	0	0.9291564255093143	[0.0049965 0.03154619 0. 0. 0. 0. 0. 0.01103094]	[0. 0.0655304 0. 0.01042159 0. 0. 0. 0. 0.07726019 0. 0. ]	[0.16283084 0.82803501 0.15684962 0.62333001 0.72520274 0.77358995 0.95115405 0.85051903 0.93085896 0.92009588]	[0.8072779 0.58737784 0.91102873 0.72477499 0.20303951 0.62932227 0.09615385 0.07602339 0.08047493 0.02219321]
d10f8a9b	training	0	0	0	1	0	0	0	0	0	1.0	0.0	0	0	0	0	0	0	0	0	1.5527384715635393	[0. 0. 0.00387366 0.37966176 0.12279833 0. 0. 0. ]	[0. 0. 0.39120482 0. 0. 0. 0.06161363 0.00647792 0. 0. 0. ]	[0.3703107 0.45715273 0.10240964 0.35373878 0.23081722 0.39508153 0.87063875 0.92802768 0.3804878 0.36396324]	[0.90750152 0.93092596 1. 0.96068214 0.9993921 0.94928538 0.46794872 0.49707602 0.82849604 0.95691906]
8b88a7e7	training	0	0	0	0	0	0	1	0	0	0.0	0.0	0	0	1	0	0	0	0	1	0.277427126434807	[0. 0. 0. 0. 0.11272567 0. 0. 0. ]	[0. 0. 0. 0. 0. 0. 0.08988713 0. 0. 0. 0. ]	[0.11311853 0.22805805 0.00089246 0.04646062 0.00218341 0.05907511 0.0445518 0.0650519 0.49289502 0.51638034]	[0.99898353 0.96869306 1. 1. 1. 1. 1. 1. 0.70316623 0.79503916]
8b93f2d1	training	0	1	0	0	0	0	0	0	1	0.0	1.0	0	0	0	1	0	0	0	1	0.327398849324266	[0.00364221 0.00319827 0.00038971 0. 0. 0. 0. 0.010756 ]	[0.00000000e+00 1.49889787e-02 0.00000000e+00 4.89653132e-03 0.00000000e+00 0.00000000e+00 0.00000000e+00 3.20832056e-03 2.25417509e-03 2.95466801e-05 0.00000000e+00]	[0.11783659 0.17277125 0.0745203 0.05822532 0.16188397 0.23068698 0.58078368 0.73148789 0.45450689 0.37514982]	[0.99471437 0.98658274 1. 1. 1. 0.99953896 0.69230769 0.74853801 0.80474934 0.94778068]
8bc952d9	training	0	1	0	0	0	0	0	0	0	0.0	1.0	0	0	0	0	1	0	0	1	0.9791111251230532	[0.00156224 0.03284602 0. 0. 0. 0. 0. 0.00334927]	[0. 0.00484938 0. 0.00032042 0. 0. 0. 0.00133121 0.10448429 0. 0. ]	[0.08342923 0.30603548 0.0060241 0.12003988 0.00280724 0. 0.15136876 0.00415225 0.15821845 0.00519377]	[0.99451108 0.9915521 1. 1. 1. 1. 0.82371795 1. 0.93403694 1. ]
8bd72ace	training	0	0	0	0	1	0	0	0	0	0.0	0.0	0	0	1	0	0	0	0	1	-0.21399218940913803	[0. 0. 0. 0. 0.05041832 0. 0. 0. ]	[0. 0. 0. 0. 0. 0. 0.04143765 0. 0. 0. 0. ]	[0.04579977 0.14800737 0.02186524 0.02532403 0.08796007 0.24966586 0.38647343 0.80415225 0.51177094 0.44966041]	[0.99329132 0.99055822 0.99938214 0.99384178 0.99270517 0.94236976 0.67307692 0.74269006 0.48548813 0.52219321]
8c11c68b	training	1	1	0	0	0	0	0	0	0	0.0	1.0	0	0	0	0	1	1	0	0	1.566363924821979	[0.0041136 0.09533191 0. 0. 0. 0.01307652 0. 0.00104144]	[8.36190317e-05 9.15797507e-04 0.00000000e+00 1.85521921e-02 3.39398395e-02 1.48864905e-03 0.00000000e+00 0.00000000e+00 7.62628579e-02 1.96656574e-01 0.00000000e+00]	[0.16064442 0.44091223 0.14301651 0.45224327 0.25951341 0.50654905 0.5308642 0.76262976 0.65090138 0.64382741]	[0.99044521 0.98128209 0.99969107 0.90004737 1. 0.82434302 0.84615385 0.16959064 0.63192612 0.65796345]
8c3e6bb6	training	0	1	0	0	0	0	0	0	1	0.0	0.0	0	0	0	0	1	0	0	1	-0.39598935233357946	[0. 0.00142661 0. 0. 0. 0.00042787 0. 0.0013747 ]	[0. 0.03139848 0. 0. 0. 0. 0. 0. 0. 0. 0. ]	[0.13233602 0.22345082 0.01606426 0.05643071 0.24953213 0.35391607 0.58937198 0.75224913 0.15376458 0.15381542]	[0.99715389 0.99088951 1. 0.99976315 0.99452888 0.96496081 0.55448718 0.51461988 0.96833773 0.93603133]
8c61cdf7	training	0	0	0	0	1	0	0	0	0	0.0	0.0	0	0	1	0	0	0	0	0	-0.5335163361267146	[0. 0. 0. 0. 0.03016292 0. 0. 0. ]	[0. 0. 0. 0. 0. 0. 0.02451878 0. 0. 0. 0. ]	[0.68032221 0.82077862 0.58456046 0.75672981 0.55676856 0.78267843 0.80354267 0.87750865 0.87423118 0.9039153 ]	[0.93169343 0.76561206 0.95057152 0.71411653 0.93191489 0.75841402 0.35576923 0.60818713 0.3060686 0.23237598]
8ca610b3	training	0	0	0	0	0	1	0	0	1	0.0	0.0	0	1	0	0	0	0	0	0	0.22873506369214236	[0.0001529 0.00049884 0. 0. 0. 0.05953357 0.00401424 0.00184127]	[0.0399699 0.03057746 0. 0.00040453 0.0006739 0.09031138 0. 0. 0. 0. 0.00446561]	[0.47986191 0.51704676 0.27063811 0.48055833 0.42326887 0.52419139 0.70799785 0.62491349 0.6602333 0.68597683]	[0.98393983 0.96769919 1. 0.95926101 0.99574468 0.98616874 0.61858974 0.6374269 0.64907652 0.42428198]
8cc13b9a	training	1	0	0	0	0	0	1	0	1	0.0	1.0	0	0	1	0	0	0	0	0	1.177877007847463	[0.07252325 0.00042798 0.00230579 0. 0.09714883 0.00023338 0. 0.07094296]	[0.00258106 0.02743081 0. 0.02275938 0. 0. 0.0799801 0.00448207 0.00051674 0. 0. ]	[0.26766398 0.44724718 0.16309683 0.24705882 0.46038677 0.62336274 0.89962426 0.82698962 0.38239661 0.40251698]	[0.88717219 0.91634918 0.98826074 0.97465656 0.88206687 0.56062702 0.55769231 0.25146199 0.93403694 0.87597911]
aa8d3586	training	0	1	0	0	0	1	0	1	1	0.0	1.0	0	0	0	0	1	0	0	0	1.091850988249126	[0.01292975 0.01832231 0.01983043 0. 0. 0.05323746 0. 0.03946645]	[0.05401789 0.09590435 0. 0.00354863 0.00324695 0.03560352 0. 0.02182453 0.03977875 0.01546372 0. ]	[0.63222094 0.84819166 0.45091477 0.73399801 0.53275109 0.79283614 0.86258722 0.9349481 0.91919406 0.888334 ]	[0.79101443 0.614378 0.99752858 0.86215064 0.86139818 0.8626095 0.41666667 0.26315789 0.17546174 0.27415144]
8df17f59	training	0	1	0	0	0	0	0	0	1	0.0	0.0	0	0	0	0	1	0	0	0	0.34598552714217806	[0.00719634 0.00237523 0.00063861 0. 0. 0.0010804 0. 0.016913 ]	[0. 0.04955482 0. 0.0047542 0. 0. 0. 0.00289671 0.00023295 0.00085322 0. ]	[0.53429229 0.4615296 0.09928603 0.09491525 0.33343731 0.49371826 0.32903918 0.51072664 0.75588547 0.85257691]	[0.80829437 0.87344708 0.99876429 0.99763145 0.96474164 0.84370678 0.99679487 0.83040936 0.47097625 0.30809399]
8e43f720	training	0	0	0	0	0	1	0	0	0	0.0	0.0	0	1	0	0	0	0	0	0	-0.6410673731767341	[0. 0. 0. 0. 0. 0.00767454 0.00307177 0. ]	[6.85676060e-03 0.00000000e+00 0.00000000e+00 0.00000000e+00 0.00000000e+00 2.48108175e-02 2.26188053e-04 0.00000000e+00 0.00000000e+00 0.00000000e+00 9.92358837e-05]	[0.63130035 0.74452891 0.26907631 0.4779661 0.42950717 0.56161454 0.78582931 0.84913495 0.82481442 0.83579704]	[0.93433625 0.67218817 0.99505715 0.91212695 0.89604863 0.85569387 0.39423077 0.00584795 0.24406332 0.26109661]
8e4c1191	training	0	0	0	0	1	0	1	0	0	0.0	0.0	0	0	1	0	0	0	1	0	-0.5086931665770769	[0. 0. 0. 0. 0.02069573 0. 0. 0. ]	[0. 0. 0. 0. 0. 0. 0.01700934 0. 0. 0. 0. ]	[0.47836594 0.50046072 0.15975011 0.40618146 0.3477854 0.62122427 0.49329039 0.75363322 0.49183457 0.75948861]	[0.64200041 0.59317542 0.99907322 0.91425865 1. 0.97879207 0.87179487 0.40935673 0.86675462 0.77806789]
8e4ce900	training	0	1	1	0	0	0	0	0	1	0.0	1.0	0	0	0	0	1	0	0	1	1.300433840639383	[0.01902911 0.03554839 0.04278668 0. 0. 0. 0. 0.07847466]	[0. 0.01790893 0. 0.00786225 0. 0. 0. 0.13318916 0.05006297 0.00207643 0. ]	[0.23084005 0.50460723 0.10263275 0.0554337 0. 0.20930233 0.34997316 0.86089965 0.65153765 0.74151019]	[0.98272007 0.94914693 1. 1. 1. 0.99769479 0.72115385 0.56725146 0.44063325 0.60704961]
8e919a46	training	0	0	1	1	0	0	1	0	0	1.0	0.0	0	0	1	1	0	0	0	1	1.231523167652089	[0. 0.00180025 0.09616946 0.02786486 0.13821004 0. 0.01526177 0.01489677]	[0. 0. 0.02990102 0. 0. 0. 0.10920359 0.09519929 0. 0.02089689 0.00108108]	[0.37698504 0.33483068 0.02074967 0.05164506 0.06207112 0.16359262 0.59205582 0.27474048 0.61463415 0.54974031]	[0.91095751 0.93341063 1. 1. 1. 1. 0.69230769 0.88888889 0.81266491 0.80548303]
8eb6c255	training	0	0	0	0	0	1	0	1	1	0.0	0.0	0	0	0	0	0	0	0	0	0.07013680083932179	[0. 0.0001404 0. 0. 0. 0.05356101 0.00512095 0.00066652]	[1.11308276e-02 1.82708793e-02 0.00000000e+00 1.65222348e-05 3.22278214e-03 1.09918263e-01 0.00000000e+00 0.00000000e+00 0.00000000e+00 0.00000000e+00 6.84684685e-03]	[0.36662831 0.48111034 0.28714859 0.40159521 0.48440424 0.54691259 0.64680623 0.79584775 0.65874867 0.77347183]	[0.82903029 0.86135498 0.99691072 0.9379441 0.93069909 0.8109728 0.45512821 0.05847953 0.59234828 0.39686684]
69a963c4	training	1	0	0	0	0	0	0	0	0	0.0	1.0	0	0	0	0	0	0	0	0	0.6120025516798681	[0.0213544 0.00063631 0. 0. 0. 0. 0. 0.01584657]	[0. 0.02223855 0. 0.00965562 0. 0. 0. 0. 0.00272598 0. 0. ]	[0.32681243 0.57279429 0.04283802 0.26420738 0.1768559 0.27532745 0.55233494 0.7467128 0.53955461 0.6660008 ]	[0.90689164 0.90442273 0.9978375 0.99171009 1. 1. 0.70833333 0.71929825 0.71108179 0.60574413]
8ef26d1b	training	0	0	1	1	0	0	1	0	0	1.0	0.0	0	0	1	0	0	0	1	1	1.9305512902969795	[9.99064915e-04 0.00000000e+00 2.48696514e-03 7.60611811e-01 6.14211801e-01 0.00000000e+00 6.24925664e-03 7.49837535e-05]	[0. 0. 0.79200544 0. 0. 0. 0.4096718 0.00350084 0. 0. 0.00675676]	[0.26214039 0.35947938 0.06001785 0.04805583 0.06893325 0.18070035 0.51046699 0.42145329 0.63266172 0.50898921]	[0.93982517 0.95809177 1. 1. 1. 0.99907792 0.69230769 0.95906433 0.36279683 0.76109661]
eb58797e	training	0	1	0	0	1	0	0	0	1	0.0	0.0	0	0	1	0	0	0	0	1	-0.012397771666707627	[0. 0.00068387 0. 0. 0.05306033 0. 0. 0. ]	[0. 0.00127357 0. 0.00026849 0. 0. 0.04229717 0. 0.00158017 0. 0. ]	[9.18296893e-02 1.49504722e-01 0.00000000e+00 2.39282154e-03 6.23830318e-04 2.67308206e-04 1.52442297e-01 2.51211073e-01 4.85259809e-01 2.62485018e-01]	[0.97275869 0.96637403 1. 1. 1. 1. 0.87179487 0.84795322 0.61345646 0.96605744]
8f005ebf	training	1	0	0	0	0	0	0	0	0	0.0	1.0	0	0	0	0	0	0	0	0	0.5258036708885693	[0.01931197 0. 0. 0. 0. 0. 0. 0.0129222 ]	[0. 0.00362479 0. 0.01123512 0. 0. 0. 0. 0.00065903 0. 0. ]	[0.28388953 0.60308685 0.05064703 0.25962114 0.15564566 0.25848704 0.4589372 0.82422145 0.56564157 0.73671594]	[0.91116081 0.93225112 0.9944393 0.99928944 1. 1. 0.7275641 0.67836257 0.75461741 0.48694517]
8f1de3ef	training	1	0	0	0	0	0	0	0	0	0.0	1.0	0	0	0	0	0	0	0	0	1.1780066107673564	[0.07479751 0.01813917 0. 0. 0. 0. 0. 0.00665689]	[0. 0. 0. 0.06362627 0.00098021 0. 0. 0. 0. 0. 0. ]	[0.59436133 0.77747063 0.46385542 0.69411765 0.60324392 0.85939588 0.76167472 0.96885813 0.75015907 0.87415102]	[0.93535271 0.60791784 0.97806611 0.67858835 0.98176292 0.78930383 0.78525641 0.0994152 0.55277045 0.22976501]
8f431929	training	1	0	1	0	0	0	0	0	1	0.0	1.0	0	0	0	0	1	0	0	1	1.0263784143432708	[0.07528276 0.00123239 0. 0. 0. 0. 0. 0.06362788]	[0. 0.07819893 0. 0.03415654 0. 0. 0. 0.00499923 0.00832806 0. 0. ]	[0.03256617 0.02130845 0.00379295 0.03190429 0.03524641 0.11360599 0.19538379 0.39723183 0.66065748 0.60167799]	[0.99674731 0.99784661 1. 1. 1. 1. 0.87179487 0.85964912 0.59762533 0.7154047 ]
8f708632	training	0	0	1	0	0	0	0	0	1	0.0	0.0	0	1	0	0	1	0	0	1	0.4307230883450822	[0. 0.00527846 0.00270362 0. 0. 0.05095492 0.00592952 0.00387416]	[0.0059687 0.02939015 0. 0. 0.00861362 0.20739295 0. 0.00316421 0.00021697 0.00859808 0.00189189]	[0.1301496 0.16424787 0.02030344 0.022333 0.0205864 0.11440791 0.26838433 0.61730104 0.44920467 0.45545346]	[0.98251677 0.9827729 1. 1. 1. 1. 0.75961538 0.84795322 0.65567282 0.73890339]
8f728633	training	0	0	0	0	1	0	0	0	0	0.0	0.0	0	0	1	0	0	0	0	1	0.12067698347102998	[0. 0. 0. 0. 0.08691105 0. 0. 0. ]	[0. 0. 0. 0. 0. 0. 0.06450883 0. 0. 0. 0. ]	[0.00000000e+00 1.15180834e-04 0.00000000e+00 1.35593220e-02 0.00000000e+00 2.13846565e-03 5.95813205e-02 2.22145329e-01 3.58854719e-01 3.27407111e-01]	[1. 1. 1. 1. 1. 1. 1. 0.95906433 0.86807388 0.8694517 ]
903df716	training	0	0	0	0	1	0	0	0	0	0.0	0.0	0	0	1	0	0	0	0	0	-0.01739645585372482	[0. 0. 0. 0. 0.07970057 0. 0. 0. ]	[0. 0. 0. 0. 0. 0. 0.06550406 0. 0. 0. 0. ]	[0.58089758 0.79601474 0.43105756 0.64546361 0.66094822 0.76022454 0.85507246 0.99653979 0.93446448 0.82081502]	[0.77475097 0.73099221 0.89280198 0.59687352 0.8656535 0.86491471 0.43269231 0.07602339 0.13720317 0.20496084]
90958fc9	training	0	1	0	0	0	1	0	1	1	0.0	1.0	0	0	0	0	0	0	0	0	0.7412439968451432	[2.58871007e-03 8.41926967e-03 7.30709275e-05 0.00000000e+00 0.00000000e+00 8.76735773e-02 7.41189947e-04 1.53716695e-02]	[0.09945152 0.02365907 0. 0.01539459 0.01423884 0.08124924 0. 0. 0.00082378 0. 0.00234234]	[0.95454545 0.91522691 0.71508255 0.70149551 0.80318153 0.84095162 0.91304348 1. 0.92831389 0.89312825]	[0.54401301 0.63773397 0.61878282 0.76385599 0.64194529 0.74273859 0.09935897 0. 0.19656992 0.13577023]
158049d1	training	0	0	0	1	0	0	0	0	0	1.0	0.0	0	0	0	0	0	0	0	1	0.5245817319028543	[0. 0. 0.00018674 0.05484422 0. 0. 0. 0. ]	[0. 0. 0.05704993 0. 0. 0. 0. 0.000249 0. 0. 0. ]	[0.17571922 0.28023497 0. 0. 0.02276981 0.01817696 0.63338701 0.50865052 0.67507953 0.61785857]	[0.95974792 0.9655458 1. 1. 1. 1. 0.68269231 0.8245614 0.44722955 0.57963446]
91514f9c	training	0	1	0	0	0	0	0	1	1	0.0	1.0	1	0	0	0	0	1	0	0	1.838898157245152	[0.00147153 0.17925481 0.00099052 0. 0. 0.41425182 0.04042854 0.03880826]	[0.27020487 0.29081558 0. 0.14727507 0.66647135 0.43064536 0. 0.02174954 0.09798547 0.09390674 0.11477477]	[0.58791715 0.73116793 0.17514502 0.48733799 0.41297567 0.57524726 0.78797638 0.89411765 0.82248144 0.81701958]	[0.95954462 0.82872288 1. 0.94552345 0.94103343 0.63900415 0.11538462 0. 0.33641161 0.21932115]
917f6ef8	training	0	1	0	0	0	1	0	1	1	0.0	1.0	1	0	0	0	0	1	0	0	1.9543977415951514	[0.00900635 0.25289059 0. 0. 0. 0.53848847 0.00464928 0.0558629 ]	[0.49483788 0.51369091 0. 0.11694025 0.89962499 0.46614615 0. 0. 0.12953643 0.30457456 0.01792793]	[0.71530495 0.65226906 0.24654172 0.36550349 0.14129757 0.38545843 0.53354804 0.5183391 0.88695652 0.85856972]	[0.7676357 0.87295014 1. 0.97868309 0.99878419 0.92070078 0.66987179 0.83625731 0.13984169 0.26109661]
921553fe	training	0	1	0	0	0	0	0	0	1	0.0	0.0	1	0	0	0	1	1	0	0	1.7860231511074804	[0. 0.18742134 0.00099152 0. 0. 0.18612622 0.00034906 0.01491344]	[0.03654152 0.11366065 0. 0.02079512 0.62188323 0.12318571 0. 0.00304551 0.19807523 0.29278385 0. ]	[0.1420023 0.4110804 0.03056671 0.25224327 0.25982533 0.52927025 0.76596887 0.92941176 0.74506893 0.79184978]	[0.99857695 0.99734968 1. 1. 1. 0.98616874 0.53846154 0.49122807 0.67414248 0.44386423]
aa3ee6f6	training	0	0	0	1	0	0	0	0	0	1.0	0.0	0	0	0	0	0	0	0	1	1.358359552869116	[0.00000000e+00 0.00000000e+00 1.39727851e-02 2.88493344e-01 2.20167327e-04 0.00000000e+00 0.00000000e+00 0.00000000e+00]	[0.00000000e+00 0.00000000e+00 2.93226978e-01 0.00000000e+00 0.00000000e+00 0.00000000e+00 4.97613716e-04 1.16744560e-02 0.00000000e+00 1.92053420e-04 0.00000000e+00]	[0.2009206 0.1652845 0. 0.04685942 0.11291329 0.00347501 0.40150295 0.03875433 0.4776246 0.41270475]	[0.98637935 0.99718403 1. 1. 1. 1. 0.93269231 1. 0.86807388 0.80156658]
927f9db9	training	0	1	1	0	0	0	0	0	1	0.0	1.0	1	0	0	1	1	0	0	0	1.4814647097149378	[0.00240207 0.06872383 0.00489879 0. 0. 0.09444155 0. 0.00710679]	[0.00033448 0.05774612 0. 0.01998206 0.26606629 0.02629947 0. 0.00026785 0.14301834 0.02383739 0. ]	[0.60103567 0.70536743 0.42235609 0.60558325 0.74516532 0.72547447 0.73161567 0.78477509 0.89395546 0.89772273]	[0.90424883 0.79725029 0.98393574 0.9379441 0.89848024 0.78146611 0.66666667 0.60818713 0.22163588 0.20365535]
ce3ff623	training	0	1	0	0	0	0	0	0	1	0.0	1.0	1	0	0	0	1	0	0	1	2.536442624823526	[0.77027779 0.44210853 0.02769225 0. 0. 0.1273484 0.0052894 0.54760635]	[0.09977416 0.69552826 0. 0.64733464 0.22881753 0.26985482 0. 0.08210537 0.74478508 0.23226645 0.00342342]	[0.33555811 0.24568072 0.03369032 0. 0.21646912 0.03501738 0.36231884 0.29204152 0.52661718 0.55053935]	[0.93210002 0.9362266 0.99969107 1. 1. 1. 0.99679487 1. 0.70976253 0.63315927]
93a70e98	training	0	1	1	0	0	0	0	0	1	0.0	0.0	0	0	0	1	1	1	0	0	0.5856359561724385	[0.0071411 0.00678433 0.00407573 0. 0. 0. 0. 0.01752954]	[0. 0.00582905 0. 0.00857917 0. 0. 0. 0.0132834 0.0073916 0.00083469 0. ]	[0.37583429 0.46463948 0.24698795 0.27178465 0.26356831 0.36434109 0.67257112 0.5266436 0.72152704 0.6534159 ]	[0.98251677 0.97266854 0.99289466 0.98294647 1. 0.95666206 0.66987179 0.77192982 0.43007916 0.67101828]
93ca7981	training	0	1	0	0	0	0	0	0	1	0.0	0.0	0	0	0	0	1	0	0	1	0.5448430166587124	[0. 0.01128381 0. 0. 0. 0. 0. 0.0003166 ]	[0. 0.00053882 0. 0.00241225 0. 0. 0. 0. 0.0323373 0. 0. ]	[0.14418872 0.3425478 0.00089246 0.0889332 0.03898939 0.0617482 0.49168009 0.78269896 0.49777306 0.54574511]	[0.98922545 0.96836177 1. 1. 0.94832827 0.99861687 0.59294872 0.54385965 0.53166227 0.61618799]
93da4563	training	1	0	0	0	0	0	0	0	1	0.0	1.0	0	0	0	0	0	0	0	1	0.9625265509305035	[0.05799498 0.00105071 0. 0. 0. 0. 0. 0.04136604]	[0.00137119 0.02679402 0. 0.01568373 0. 0. 0. 0. 0. 0. 0. ]	[0.37376295 0.24683253 0.03257474 0.05742772 0.31409857 0.38465651 0.34621578 0.61245675 0.60721103 0.70435477]	[0.84183777 0.99585887 1. 1. 0.95805471 0.96911019 0.99038462 0.85380117 0.67546174 0.84725849]
93fd97f6	training	0	1	0	0	0	0	0	0	0	0.0	1.0	1	0	0	0	1	1	0	0	2.0676638500014466	[0.01237533 0.37565044 0.00627684 0. 0. 0.36666418 0.01295029 0.08917235]	[0.15001254 0.49936403 0. 0.20241996 0.76928261 0.29165116 0. 0.06563232 0.4566235 0.21124442 0.00327478]	[0.37192175 0.74176457 0.33444891 0.68394816 0.50499064 0.762363 0.86151369 0.85051903 0.93531283 0.99600479]	[0.95812157 0.76147093 0.9845536 0.45926101 0.93981763 0.32872291 0.45833333 0.01754386 0.1121372 0.01436031]
946a40ab	training	0	0	1	0	0	0	0	0	0	0.0	0.0	0	0	0	1	0	0	0	0	-0.7824486424902424	[0. 0. 0.00178978 0. 0. 0. 0. 0. ]	[0. 0. 0. 0. 0. 0. 0. 0.00201381 0. 0. 0. ]	[0.33924051 0.22828841 0.29964302 0.28454636 0.14909545 0.2507351 0.08534622 0.11626298 0.60742312 0.71813823]	[0.94084163 0.94931257 0.99752858 0.99976315 1. 0.97971415 1. 1. 0.56728232 0.44125326]
94ada781	training	1	1	1	0	0	1	1	1	1	0.0	1.0	0	0	0	1	1	1	1	0	2.2670389203147367	[0.25634761 0.40933751 0.03192772 0. 0. 1.45711241 0.13270633 0.34291737]	[1.65375318 0.4673707 0. 0.66325539 0.92623676 1.27095515 0.00208093 0.12617096 0.18382437 0.09445203 0.32118895]	[0.93947066 0.96083852 0.81325301 0.77906281 0.95414847 0.94226143 0.98658078 0.99446367 0.96224814 0.87794646]	[0.39581216 0.36624151 0.56657399 0.60421601 0.50577508 0.61964039 0.01923077 0.07602339 0.17150396 0.34725849]
9528f463	training	0	1	0	0	0	0	0	0	1	0.0	0.0	0	0	0	0	0	0	0	1	-1.2868443134168348	[3.64995906e-04 9.15310862e-06 0.00000000e+00 0.00000000e+00 0.00000000e+00 0.00000000e+00 0.00000000e+00 6.49859197e-04]	[0. 0. 0. 0.00031241 0. 0. 0. 0. 0. 0. 0. ]	[0.16409666 0.15365123 0.09705489 0.27916251 0.17404866 0.32183908 0.50402576 0.69757785 0.5378579 0.50459449]	[0.98007725 0.99635581 1. 0.98199905 1. 0.99308437 0.88461538 0.59649123 0.68997361 0.83942559]
9593c653	training	0	0	0	0	0	1	0	1	1	0.0	0.0	0	0	0	0	0	0	0	0	0.4508782799112006	[4.93237711e-06 2.53998764e-04 0.00000000e+00 0.00000000e+00 0.00000000e+00 1.25363237e-01 3.52555152e-03 4.23241631e-03]	[0.02383142 0.08608497 0. 0.00033243 0.00459474 0.17404788 0. 0. 0. 0. 0.0024809 ]	[0.4863061 0.61852108 0.31593039 0.49012961 0.49812851 0.53996258 0.68223296 0.63944637 0.82014846 0.83879345]	[0.91380362 0.83816465 1. 0.88299384 0.87598784 0.74273859 0.43589744 0.35087719 0.36807388 0.28590078]
959bdcc2	training	0	1	1	1	0	0	0	0	1	1.0	1.0	0	0	0	1	1	0	0	0	0.9282201566736585	[0.02876984 0.0095019 0.00627509 0.01651526 0. 0.00350072 0. 0.0632363 ]	[0. 0.14586061 0.017348 0.01201614 0. 0. 0. 0.01091179 0.02150117 0.00037753 0. ]	[0.93751438 0.97661829 0.72512271 0.86819541 0.87398628 0.91259022 0.99087493 0.98477509 0.97497349 0.97862565]	[0.53588128 0.47821766 0.58572753 0.64258645 0.36960486 0.48962656 0. 0.01754386 0.02770449 0.01174935]
95c7f952	training	0	0	0	1	0	0	1	0	0	1.0	0.0	0	0	1	0	0	0	0	1	0.8007005478875255	[0.00000000e+00 0.00000000e+00 6.49519356e-05 5.65978406e-02 1.34247028e-01 0.00000000e+00 0.00000000e+00 0.00000000e+00]	[0. 0. 0.06033309 0. 0. 0. 0.09567755 0.00014366 0. 0. 0. ]	[0.27813579 0.41142594 0.04060687 0.22372881 0.20118528 0.39802192 0.55716586 0.77301038 0.63923648 0.71414303]	[0.93169343 0.89034289 1. 0.98839413 1. 0.99631166 0.69230769 0.49707602 0.40897098 0.59530026]
96263759	training	0	1	0	0	0	0	0	0	0	0.0	1.0	0	0	0	1	1	1	0	1	1.5210667836227305	[0.00751694 0.09411684 0. 0. 0. 0.00085687 0. 0.02330328]	[0. 0.08796744 0. 0.05092641 0. 0. 0. 0.00540653 0.19719438 0.00028692 0. ]	[0.40080552 0.46463948 0.00468541 0.02552343 0.02900811 0.18925421 0.40687064 0.44290657 0.41081654 0.28645625]	[0.99105509 0.98442935 1. 0.99763145 1. 1. 0.71794872 0.87719298 0.83245383 0.99869452]
9656c2a3	training	0	1	0	0	0	0	0	0	1	0.0	1.0	1	0	0	0	0	1	0	0	0.8665682082640006	[0.00075959 0.02372715 0. 0. 0. 0. 0. 0.0007665 ]	[0. 0. 0. 0.00824675 0.04337438 0. 0. 0. 0.00203106 0.04674605 0. ]	[0.74695052 0.8419719 0.5698349 0.64586241 0.69151591 0.85538626 0.93612453 0.87889273 0.86956522 0.82560927]	[0.83146981 0.68941527 0.96447328 0.78304121 0.64680851 0.74319963 0.05128205 0.15204678 0.36411609 0.39033943]
96834873	training	0	1	0	0	0	1	0	1	1	0.0	0.0	0	1	0	0	1	0	0	1	1.340163914443544	[0.00133667 0.06706712 0. 0. 0. 0.31778556 0.00048869 0.02780231]	[0.14265407 0.24970745 0. 0.06607016 0.60056362 0.14601166 0. 0. 0.00515408 0.02207054 0. ]	[0.22174914 0.34404515 0.01338688 0.19880359 0.06113537 0.13098102 0.45464305 0.52387543 0.51346766 0.35517379]	[0.98698923 0.99171774 1. 1. 1. 1. 0.88141026 0.84795322 0.89182058 0.93472585]
96a7919b	training	0	1	0	0	0	0	0	0	1	0.0	0.0	0	0	0	0	0	0	0	0	0.06899696157815106	[9.86475422e-06 5.72069289e-05 0.00000000e+00 0.00000000e+00 0.00000000e+00 5.61806125e-02 6.98129014e-05 2.34949094e-03]	[0.00418095 0.04767235 0. 0.00012016 0.00214421 0.05904975 0. 0. 0. 0. 0. ]	[0.23993096 0.31651693 0.01004016 0.42871386 0.06487835 0.32745255 0.26570048 0.34809689 0.34718982 0.75129844]	[0.85078268 0.96206725 1. 0.88394126 1. 0.97648686 0.99038462 0.85964912 0.82453826 0.50522193]
96df0a6a	training	1	1	1	0	0	1	0	1	1	0.0	1.0	0	0	0	1	0	0	0	1	1.0778237888039552	[0.02911594 0.01206717 0.00850506 0. 0. 0.03971372 0. 0.05097229]	[0.02758509 0.03208425 0. 0.03640395 0.01230517 0.02000732 0. 0.00707746 0.017813 0. 0. ]	[0.14349827 0.25063349 0.17425257 0.37587238 0.16500312 0.31221599 0.61567364 0.67404844 0.67104984 0.71254495]	[1. 0.97200596 1. 0.95428707 0.99756839 0.99262333 0.66987179 0.85380117 0.52242744 0.47911227]
96e2b32f	training	0	0	0	0	1	0	0	0	0	0.0	0.0	0	0	1	0	0	0	0	0	0.3898496275482999	[0. 0. 0. 0. 0.13287098 0. 0. 0. ]	[0. 0. 0. 0. 0. 0. 0.10562982 0. 0. 0. 0. ]	[0.43993096 0.72817323 0.05756359 0.17547358 0.14348097 0.50227212 0.61889426 0.98200692 0.70265111 0.86356372]	[0.89875991 0.77621335 1. 0.99976315 1. 0.97925311 0.69230769 0.04678363 0.62664908 0.35248042]
96f7ac4f	training	0	0	0	0	1	0	0	0	0	0.0	0.0	0	0	1	0	0	0	0	0	-0.0857506579525033	[0. 0. 0. 0. 0.06632541 0. 0. 0. ]	[0. 0. 0. 0. 0. 0. 0.05179706 0. 0. 0. 0. ]	[0.63590334 0.60976733 0.18005355 0.18205384 0.2860262 0.20021385 0.63285024 0.40138408 0.53637328 0.61146624]	[0.88208986 0.89928773 0.99320358 0.99905258 1. 0.99953896 0.67628205 0.87719298 0.87335092 0.60443864]
977b99a6	training	0	1	1	1	0	0	0	0	0	1.0	1.0	0	0	0	1	0	0	0	1	0.4130295299174285	[0. 0.00108694 0.0062435 0.0159027 0.00528402 0. 0.00357119 0.00056654]	[0. 0.00019593 0.01677743 0.00128047 0. 0. 0.00379996 0.00676347 0.00119074 0.00133699 0.00081081]	[0.12105869 0.12243723 0.00223115 0.3110668 0.0308796 0.04838279 0.36070853 0.43321799 0.56394486 0.4446664 ]	[0.9969506 1. 1. 0.99313122 1. 1. 0.94230769 0.91812865 0.62532982 0.83289817]
97a24263	training	0	1	0	0	0	1	0	1	0	0.0	1.0	1	0	0	0	1	1	0	0	2.1823936114718916	[3.66524943e-02 4.19429761e-01 8.40272584e-06 0.00000000e+00 0.00000000e+00 9.49444900e-01 9.53312339e-02 1.06160332e-01]	[0.91679906 0.47560417 0. 0.36450331 0.99834589 0.87296861 0.01076655 0. 0.32370948 0.21511035 0.16693168]	[0.80955121 0.98686938 0.59170013 0.70109671 0.91640674 0.93183641 0.98550725 0.99930796 0.87550371 0.90231722]	[0.41248221 0.15156535 0.75594686 0.39081004 0.61337386 0.30382665 0.21153846 0.02923977 0.47889182 0.20234987]
8f2118ae	training	0	1	0	0	0	0	0	0	0	0.0	1.0	0	0	0	0	0	0	0	0	-0.7233946036674371	[0. 0.00046195 0. 0. 0. 0. 0. 0. ]	[0. 0. 0. 0. 0. 0. 0. 0. 0.00152775 0. 0. ]	[0.47825086 0.48963372 0.05153949 0.155334 0.20804741 0.20636194 0.49006978 0.46643599 0.77327678 0.71194567]	[0.93799553 0.96653967 1. 1. 1. 1. 0.80769231 0.83040936 0.39841689 0.50913838]
97f3523f	training	0	1	0	0	0	0	0	0	0	0.0	1.0	0	0	0	0	0	0	0	0	-1.2868441063291376	[3.94590169e-05 1.92215281e-04 0.00000000e+00 0.00000000e+00 0.00000000e+00 0.00000000e+00 0.00000000e+00 1.91625148e-04]	[0. 0.00315441 0. 0.00012016 0. 0. 0. 0. 0. 0. 0. ]	[0.21150748 0.34830684 0.17960732 0.38325025 0.10761073 0.34589682 0.56468062 0.77301038 0.64347826 0.47243308]	[0.97824761 0.974325 1. 0.99573662 0.99817629 0.98294145 0.61858974 0.68421053 0.79155673 0.8694517 ]
984ebf58	training	0	0	0	0	0	1	0	1	1	0.0	0.0	0	1	0	0	0	0	0	1	-0.2250990488125503	[0.00000000e+00 1.32471026e-03 0.00000000e+00 0.00000000e+00 0.00000000e+00 7.54599557e-03 0.00000000e+00 1.66630563e-05]	[1.53250524e-03 2.44917952e-03 0.00000000e+00 0.00000000e+00 1.24809563e-02 3.04989630e-02 0.00000000e+00 0.00000000e+00 5.99116303e-05 1.54381403e-03 0.00000000e+00]	[0.13187572 0.16355678 0.03369032 0.1108674 0.00093575 0.10906175 0.02522813 0.46089965 0.52788971 0.40751099]	[0.99573084 1. 1. 0.99881573 1. 1. 1. 0.8245614 0.66886544 0.85639687]
98a64e51	training	0	1	0	0	0	0	0	0	0	0.0	0.0	0	0	0	0	0	1	0	1	-0.32815488026598016	[0. 0.00132245 0. 0. 0. 0. 0. 0. ]	[0. 0. 0. 0. 0. 0. 0. 0. 0. 0.00431382 0. ]	[0.07629459 0.07774706 0.00468541 0.06520439 0.08203369 0.02913659 0.26784756 0.12871972 0.3864263 0.39093088]	[0.9939012 0.99453371 1. 1. 1. 1. 0.77564103 1. 0.85356201 0.86292428]
98b50e11	training	0	0	0	0	1	0	0	0	0	0.0	0.0	0	0	1	0	0	0	0	0	-0.13962342094872107	[0. 0. 0. 0. 0.04480405 0. 0. 0. ]	[0. 0. 0. 0. 0. 0. 0.03682341 0. 0. 0. 0. ]	[0.73843498 0.82791983 0.56760375 0.64865404 0.65564566 0.66479551 0.79441761 0.83598616 0.97751856 0.95345585]	[0.8227282 0.63955607 0.87148594 0.70298437 0.83465046 0.74642692 0.43589744 0.53216374 0.06728232 0.11488251]
7c20d5b2	training	0	1	0	0	0	0	0	0	0	0.0	1.0	0	0	0	0	0	0	0	0	0.4453973752291934	[0.01666103 0.00065445 0. 0. 0. 0. 0. 0.01791279]	[0. 0.01617909 0. 0.01347757 0. 0. 0. 0. 0. 0. 0. ]	[0.1283084 0.47120479 0.0091477 0.30967099 0.32439177 0.57765303 0.71390231 0.95778547 0.86829268 0.87954455]	[0.97174222 0.91883386 1. 0.97607769 0.9343465 0.96864915 0.53846154 0.44444444 0.44459103 0.2075718 ]
991af56e	training	0	0	0	0	1	0	0	0	0	0.0	0.0	0	0	1	0	0	0	0	1	-0.4046039706386229	[0. 0. 0. 0. 0.02768604 0. 0. 0. ]	[0. 0. 0. 0. 0. 0. 0.02166882 0. 0. 0. 0. ]	[0.08837745 0.15215388 0. 0.00159521 0. 0. 0.1352657 0.23391003 0.49013786 0.25069916]	[0.97784102 0.97150903 1. 1. 1. 1. 0.86217949 0.84795322 0.6121372 0.96736292]
993170fa	training	0	1	0	0	0	0	0	0	0	0.0	1.0	0	0	0	0	0	0	0	0	0.5630350550744794	[0.0005179 0.01161758 0. 0. 0. 0.00260785 0. 0.00500725]	[0. 0.04884253 0. 0.01425459 0. 0. 0. 0. 0.00495752 0.00038508 0. ]	[0.54188723 0.5186593 0.39245872 0.45383848 0.65658141 0.36193531 0.91680086 0.56955017 0.8931071 0.76927687]	[0.90262248 0.92744741 0.98208217 0.92965419 0.91367781 0.99723375 0.5 0.83040936 0.21899736 0.49738903]
3cab06d4	training	0	0	0	1	0	0	0	0	0	1.0	0.0	0	0	0	0	0	0	0	0	1.4830251311050524	[0. 0. 0.00352864 0.30094411 0.10678115 0. 0. 0. ]	[0. 0. 0.31331302 0. 0. 0. 0.03424487 0.00108436 0. 0.00067415 0. ]	[0.46075949 0.56818705 0.25502008 0.29451645 0.52152215 0.47848169 0.9726248 0.77093426 0.77518558 0.76648022]	[0.8867656 0.96703661 1. 1. 0.95683891 0.95205164 0.12179487 0.60818713 0.63456464 0.48825065]
4b8dc96b	training	1	1	0	0	0	0	0	0	0	0.0	1.0	0	0	0	0	1	0	0	1	1.750360775147643	[0.15049461 0.13266124 0.00031664 0. 0. 0. 0. 0.17132121]	[0. 0.14224835 0. 0.20239057 0. 0. 0. 0.01483489 0.26130207 0.00447632 0. ]	[0.14545455 0.10435384 0. 0. 0.01060512 0.03982892 0.37251744 0.10380623 0.38345705 0.14422693]	[0.99552755 0.97979129 1. 1. 1. 1. 0.89423077 0.98245614 0.82717678 0.98955614]
9a3e2d11	training	0	0	1	1	1	0	1	0	0	1.0	0.0	0	0	1	1	0	0	1	1	2.317501527278262	[0. 0.01327428 0.67621259 1.47064901 1.05383091 0.02252178 0.73628481 0.09364638]	[2.01645427e-03 0.00000000e+00 1.51835294e+00 0.00000000e+00 0.00000000e+00 1.19684681e-01 1.05914818e+00 5.47701515e-01 1.45595376e-05 2.19147976e-01 3.28397153e-01]	[1.15074799e-04 1.15180834e-04 0.00000000e+00 9.97008973e-04 0.00000000e+00 9.06174820e-02 2.68384326e-03 2.84429066e-01 7.02014846e-02 4.69836197e-01]	[1. 1. 1. 1. 1. 0.91055786 1. 0.84795322 0.99604222 0.51697128]
c9e1b5cd	training	0	0	0	0	0	1	0	1	1	0.0	0.0	0	1	0	0	0	0	0	0	0.6798839363827585	[0.0004577 0.00168702 0. 0. 0. 0.22925824 0.00525571 0.01192242]	[0.12848847 0.14499143 0. 0.00055349 0.01271534 0.19238746 0. 0. 0. 0. 0.01954955]	[0.43947066 0.39092375 0.28670237 0.11744766 0.32283219 0.32264101 0.63499732 0.74048443 0.66129374 0.65661207]	[0.97174222 0.98161338 0.96107507 1. 0.98662614 0.98755187 0.6474359 0.59064327 0.51451187 0.53263708]
9aa72266	training	0	1	0	0	0	0	0	0	0	0.0	1.0	1	0	0	0	1	1	0	0	1.6651402331084033	[0. 0.13339969 0. 0. 0. 0.04507861 0. 0.00067485]	[0. 0.0270669 0. 0.01987792 0.3764014 0.06363975 0. 0.00051585 0.18470957 0.163698 0. ]	[0.46306099 0.5186593 0.00245426 0.3333998 0.18496569 0.58727613 0.78368223 0.93010381 0.74591729 0.78545745]	[0.90262248 0.89862514 1. 0.99265751 0.99878419 0.89949285 0.5 0.08187135 0.53430079 0.36422977]
9adca7b5	training	0	0	0	0	0	0	1	0	0	0.0	0.0	0	0	1	0	0	0	0	0	0.14807942717853836	[0. 0. 0. 0. 0.10287318 0. 0.00390809 0. ]	[0. 0. 0. 0. 0. 0. 0.08748954 0. 0. 0. 0. ]	[0.29436133 0.49205252 0.31749219 0.54117647 0.66625078 0.78882652 0.75147611 0.88788927 0.90710498 0.85357571]	[0.9601545 0.9138645 0.9978375 0.85007106 0.88389058 0.7275242 0.32692308 0.67836257 0.17414248 0.40208877]
9b231057	training	0	1	0	0	0	0	0	0	1	0.0	0.0	0	0	0	0	0	0	0	1	0.15685274575419342	[0.01211674 0.00012228 0. 0. 0. 0. 0. 0.0207705 ]	[0. 0.08483958 0. 0.00065263 0. 0. 0. 0. 0. 0. 0. ]	[0.10805524 0.33483068 0. 0.14077767 0.0205864 0.31782946 0.35802469 0.58269896 0.55546129 0.70635238]	[0.99796707 0.99900613 1. 1. 1. 0.99907792 0.875 0.84210526 0.71108179 0.72062663]
9ba9a4c6	training	0	0	0	1	0	0	0	0	0	1.0	0.0	0	0	0	0	0	0	0	0	0.7702191342358884	[0. 0. 0.00124221 0.06358593 0. 0. 0. 0. ]	[0. 0. 0.06595448 0. 0. 0. 0. 0.0016281 0. 0. 0. ]	[0.50161105 0.68290716 0.29094154 0.39401795 0.52027449 0.62790698 0.86688137 0.74463668 0.88016967 0.8767479 ]	[0.94755032 0.93705483 1. 0.99905258 0.96231003 0.88012909 0.55769231 0.77192982 0.30474934 0.13577023]
9baec314	training	0	1	0	0	0	0	0	0	0	0.0	1.0	0	0	0	0	1	1	0	0	0.7135937873133547	[0.00102593 0.01251459 0. 0. 0. 0.02581775 0. 0.00548215]	[0. 0.05204782 0. 0.01075402 0.04386449 0.01290163 0. 0. 0.0095729 0.00361676 0. ]	[0.87330265 0.90716425 0.66309683 0.79641077 0.8312539 0.95910184 0.99785293 1. 0.82693531 0.77347183]	[0.53649116 0.5128375 0.70312017 0.72359072 0.36534954 0.48870447 0. 0. 0.41952507 0.40992167]
f3ed7889	training	0	0	1	0	0	0	0	0	0	0.0	0.0	0	0	0	1	0	0	0	0	0.8740954838041046	[0. 0. 0.08320003 0.00022045 0. 0. 0. 0. ]	[0.00000000e+00 0.00000000e+00 6.79552272e-05 0.00000000e+00 0.00000000e+00 0.00000000e+00 0.00000000e+00 9.05178312e-02 0.00000000e+00 0.00000000e+00 0.00000000e+00]	[0.68757192 0.71400599 0.38398037 0.52741775 0.80848409 0.85805934 0.99194847 0.99100346 0.90795334 0.89153016]	[0.80626144 0.82822594 0.85480383 0.90075793 0.66200608 0.49838635 0.14423077 0. 0.1701847 0.21018277]
9bba1b08	training	0	1	0	0	0	0	0	0	0	0.0	1.0	0	0	0	0	0	0	0	0	-0.390956185169383	[0.00000000e+00 6.86483147e-05 0.00000000e+00 0.00000000e+00 0.00000000e+00 5.02943149e-03 1.61965931e-02 3.66587239e-04]	[0. 0. 0. 0. 0. 0.02518298 0. 0. 0. 0.00095893 0.0143892 ]	[0.22336018 0.58822852 0.03413655 0.40139581 0.48908297 0.74044373 0.8099839 0.94809689 0.90116649 0.92169397]	[0.97113234 0.84429352 1. 0.92160114 0.84316109 0.9396035 0.50641026 0.32163743 0.25725594 0.11096606]
9be063b9	training	0	0	0	0	0	1	0	1	1	0.0	0.0	0	1	0	0	0	0	0	0	0.1311345446937083	[9.37151651e-05 2.05944944e-04 0.00000000e+00 0.00000000e+00 0.00000000e+00 5.64413978e-02 1.60569673e-03 1.94957759e-03]	[4.93352287e-03 4.38565251e-02 0.00000000e+00 6.80887878e-05 7.53537953e-03 7.20754249e-02 0.00000000e+00 0.00000000e+00 0.00000000e+00 0.00000000e+00 1.58777414e-03]	[0.7264672 0.86523842 0.47835788 0.62771685 0.57922645 0.73188987 0.78743961 0.69619377 0.88992577 0.96604075]	[0.87619435 0.74590028 0.9338894 0.80175272 0.80303951 0.77869986 0.16346154 0.46783626 0.18073879 0.06005222]
9c45cbc8	training	0	0	0	0	0	1	0	1	1	0.0	0.0	0	0	0	0	0	0	0	0	0.5260090220163113	[1.08273045e-04 2.60186682e-03 0.00000000e+00 0.00000000e+00 0.00000000e+00 1.23769886e-01 3.70594973e-04 6.04035792e-03]	[0.00830779 0.11849131 0. 0.00172657 0.01107465 0.14334513 0. 0. 0. 0. 0.00171171]	[0.40402762 0.3785994 0.19500223 0.14037886 0.4341859 0.04677894 0.74020397 0.61868512 0.74316013 0.58609668]	[0.99430779 0.98873613 1. 1. 0.97386018 1. 0.26282051 0.85380117 0.49736148 0.75456919]
9c4e7bf8	training	0	1	0	0	0	0	0	0	1	0.0	0.0	0	0	0	0	0	0	0	1	-0.18133394451887003	[0. 0.00125225 0. 0. 0. 0.01664787 0.00097702 0.00021662]	[0.00000000e+00 1.86137644e-02 0.00000000e+00 0.00000000e+00 1.34770889e-03 6.90496523e-02 0.00000000e+00 0.00000000e+00 2.32157568e-04 1.47733400e-05 0.00000000e+00]	[0.12658228 0.32653766 0.04283802 0.2217348 0.00717405 0.03448276 0.09769189 0.1266436 0.5028632 0.38813424]	[0.96076438 0.92280934 0.99814643 1. 1. 1. 1. 0.9122807 0.56068602 0.61227154]
b8604a79	training	0	0	0	0	0	1	0	1	1	0.0	0.0	0	0	0	0	0	0	0	0	0.29673227221711435	[0.00000000e+00 2.05839595e-03 0.00000000e+00 0.00000000e+00 0.00000000e+00 6.18849430e-02 1.75190351e-03 5.83206972e-05]	[0.04266817 0.0035758 0. 0.00207767 0.03509903 0.08393315 0. 0. 0. 0.00073128 0.00027027]	[0.44672037 0.61759963 0.27777778 0.41794616 0.60729881 0.75755146 0.84004294 0.85536332 0.92852598 0.90811027]	[0.80992072 0.75434819 0.99969107 0.96494552 0.81398176 0.84693407 0.14423077 0.31578947 0.18469657 0.10574413]
9ca1d4b6	training	0	1	0	0	0	0	1	0	0	0.0	1.0	0	0	0	0	0	0	1	0	-0.4830741769156117	[0.00096954 0. 0. 0. 0. 0. 0.00515464 0.00164131]	[0.00000000e+00 4.89835905e-05 0.00000000e+00 7.43500566e-04 0.00000000e+00 0.00000000e+00 1.35712832e-04 0.00000000e+00 1.19823261e-04 0.00000000e+00 1.35135135e-02]	[0.17387802 0.22229901 0.01383311 0.01455633 0.2613849 0.10077519 0.59742351 0.61522491 0.35800636 0.30003995]	[0.97275869 0.99652145 1. 1. 0.99209726 1. 0.66987179 0.73684211 0.80474934 0.9386423 ]
9cb9b7f0	training	0	0	1	0	0	0	0	0	0	0.0	1.0	0	0	0	1	1	1	0	0	2.119183518341268	[0.07995971 0.0887805 0.85009894 0.03475553 0. 0.03508499 0.52038272 0.34068452]	[0.00354896 0.01214793 0.03667623 0.00397773 0.00709012 0.16554837 0.02768542 0.72375948 0.15621309 0.34915312 0.55054054]	[0.41047181 0.4398756 0.43708166 0.37666999 0.78976918 0.40122962 0.99248524 0.59861592 0.87889714 0.7223332 ]	[0.92478146 0.91982773 0.88322521 0.99668404 0.16048632 0.89165514 0.01602564 0.24561404 0.11081794 0.61618799]
9cbb278a	training	0	0	0	0	0	0	1	0	0	0.0	0.0	0	0	1	0	0	0	1	0	-0.4803565549811426	[0. 0. 0. 0. 0. 0. 0.00911874 0. ]	[0. 0. 0. 0. 0. 0. 0.0049309 0. 0. 0. 0.00942741]	[0.56628308 0.72702142 0.53569835 0.61256231 0.72738615 0.89093825 0.99248524 1. 0.88313892 0.90351578]	[0.90546859 0.88421401 0.97219648 0.77238276 0.84133739 0.86583679 0.12179487 0. 0.38258575 0.42950392]
9cbe887a	training	0	0	0	0	0	1	0	1	1	0.0	0.0	0	0	0	0	0	0	0	0	-0.9420974325600266	[0. 0. 0. 0. 0. 0.00525108 0.00047167 0. ]	[0.00016132 0.0002939 0. 0. 0. 0.01720142 0. 0. 0. 0. 0. ]	[0.54752589 0.60205022 0.37572512 0.48454636 0.6441048 0.5375568 0.70101986 0.85190311 0.88844115 0.81482221]	[0.96909941 0.97117774 0.99165894 0.9327333 0.90881459 0.67957584 0.40064103 0.01169591 0.21899736 0.15796345]
ec94a9a5	training	0	0	0	0	0	0	1	0	0	0.0	0.0	0	0	1	0	0	0	0	0	-0.23248665109424216	[0. 0. 0. 0. 0.02840159 0. 0.01141441 0. ]	[0. 0. 0. 0. 0. 0. 0.03745674 0. 0. 0. 0. ]	[0.47054085 0.66816402 0.23784025 0.4664008 0.57392389 0.71745523 0.8201825 0.84636678 0.75185578 0.81901718]	[0.96178085 0.93506709 1. 0.97418285 0.85288754 0.95481789 0.21474359 0.57309942 0.7651715 0.63185379]
9e09e9bb	training	0	0	0	0	1	0	1	0	0	1.0	0.0	0	0	1	0	0	0	0	0	-0.00406326491177687	[0. 0. 0. 0.00730511 0.02939234 0. 0. 0. ]	[0. 0. 0.00759764 0. 0. 0. 0.02415688 0. 0. 0. 0. ]	[0.32462601 0.44667127 0.06715752 0.27278166 0.01902682 0.10451751 0.1540526 0.37923875 0.47720042 0.42369157]	[0.94633055 0.97830048 1. 0.99763145 0.99635258 1. 0.96474359 0.97660819 0.84036939 0.92950392]
9e5383d2	training	0	1	0	0	0	1	0	1	1	0.0	0.0	0	0	0	0	0	0	0	0	-0.422778434326598	[0.00000000e+00 0.00000000e+00 0.00000000e+00 0.00000000e+00 0.00000000e+00 1.57216303e-02 3.49064507e-05 0.00000000e+00]	[2.34133289e-03 2.54388196e-03 0.00000000e+00 4.00522281e-06 1.48869693e-02 1.25294628e-02 0.00000000e+00 0.00000000e+00 0.00000000e+00 0.00000000e+00 0.00000000e+00]	[2.01611047e-01 2.17346234e-01 4.46229362e-04 2.26121635e-01 6.67498440e-02 2.30419674e-01 6.15673645e-01 5.94463668e-01 4.63202545e-01 4.28885338e-01]	[0.93901199 0.98575451 1. 1. 1. 1. 0.69551282 0.79532164 0.81134565 0.87989556]
9e568790	training	0	1	0	0	0	0	0	0	1	0.0	1.0	0	0	0	1	1	0	0	0	0.9022403389955388	[0.03276244 0.01085357 0.00224084 0. 0. 0. 0. 0.0490727 ]	[0. 0.03330884 0. 0.03972771 0. 0. 0. 0.00211653 0.00920392 0. 0. ]	[0.07859609 0.37733241 0.00780901 0.22652044 0.19931379 0.20395616 0.40687064 0.49342561 0.60063627 0.62504994]	[0.99166497 0.99138645 1. 0.99952629 1. 0.99723375 0.94230769 0.87134503 0.44459103 0.74020888]
8de921d7	training	0	1	0	0	0	1	0	1	1	0.0	1.0	1	0	0	0	1	1	0	0	2.1547823768240693	[0.06652359 0.39826777 0. 0. 0. 0.80537963 0.04593689 0.14792628]	[8.30169747e-01 4.97634190e-01 0.00000000e+00 4.21033027e-01 9.37143907e-01 6.48182608e-01 1.60593517e-02 3.07527479e-04 2.03658812e-01 1.64226550e-01 7.67093381e-02]	[0.34085155 0.93492283 0.03078983 0.29312064 0.26824704 0.35364876 0.73000537 0.69965398 0.77221633 0.87395126]	[0.93067697 0.17111148 1. 0.93178588 0.98358663 0.97187644 0.46794872 0.64327485 0.53166227 0.29112272]
48079950	training	1	0	0	0	0	1	0	1	0	0.0	0.0	0	0	0	0	0	0	0	0	-0.11398202449135215	[1.86443855e-03 4.07603158e-05 0.00000000e+00 0.00000000e+00 0.00000000e+00 2.22879147e-02 0.00000000e+00 2.74940430e-04]	[0.0350863 0.00053882 0. 0.0009983 0.00128911 0.01366354 0. 0. 0. 0. 0. ]	[0.45339471 0.54077402 0.15818831 0.31405783 0.35558328 0.53221064 0.82555019 0.95709343 0.71283139 0.63903316]	[0.94145151 0.93572967 1. 0.99692089 0.95197568 0.92715537 0.25641026 0.04093567 0.4353562 0.5156658 ]
9eac10b6	training	0	0	1	0	0	0	0	0	0	0.0	0.0	0	0	0	1	0	0	0	0	1.0078674139023431	[0. 0. 0.08390978 0.00012238 0. 0. 0. 0. ]	[0.00000000e+00 0.00000000e+00 4.89538561e-05 0.00000000e+00 0.00000000e+00 0.00000000e+00 0.00000000e+00 8.00292643e-02 0.00000000e+00 0.00000000e+00 0.00000000e+00]	[0.29332566 0.32423405 0.23717091 0.18025922 0.37741734 0.45255279 0.60332797 0.71072664 0.7009544 0.74450659]	[0.91217727 0.94368064 0.99258573 1. 0.99574468 0.98893499 0.86858974 0.85964912 0.50923483 0.57441253]
9eb01e66	training	0	0	1	0	0	0	0	0	0	0.0	0.0	0	0	0	1	0	1	0	0	0.9593274300457945	[3.45266398e-05 3.30427221e-03 5.63573870e-02 2.53515693e-03 0.00000000e+00 3.72550481e-05 1.28420832e-01 1.98873577e-02]	[0. 0. 0.00203866 0. 0. 0. 0. 0.04468077 0.00089541 0.04602119 0. ]	[0.23153049 0.3623589 0.08366801 0.2225324 0.07579538 0.11975408 0.21363392 0.26574394 0.54782609 0.75709149]	[0.99166497 0.99188339 1. 1. 1. 1. 1. 0.96491228 0.69788918 0.48694517]
9f3ff983	training	0	1	0	0	0	0	0	0	1	0.0	1.0	0	0	0	0	1	0	0	0	1.2579124371801076	[0.01947302 0.03663761 0.01811628 0. 0. 0. 0. 0.03154317]	[0.00000000e+00 1.16509794e-02 0.00000000e+00 1.58887189e-02 0.00000000e+00 0.00000000e+00 0.00000000e+00 2.44533947e-02 9.45496371e-02 4.53038757e-05 0.00000000e+00]	[0.79159954 0.95657683 0.67068273 0.82871386 0.79195259 0.93611334 0.74288782 0.86643599 0.77200424 0.85177787]	[0.83065664 0.52575783 0.97713933 0.6814306 0.76413374 0.67957584 0.375 0.42105263 0.48812665 0.35117493]
4e0c2d1d	training	0	1	1	0	0	0	0	0	1	0.0	0.0	1	0	0	1	1	1	0	0	1.8768801126356072	[0.00760372 0.15752503 0.05258426 0.00624604 0. 0.16885138 0.00062832 0.0420159 ]	[4.14582997e-02 6.07298555e-01 3.49484026e-03 5.20326479e-02 5.41075823e-01 1.62620471e-01 0.00000000e+00 6.43327646e-02 2.11742680e-01 7.63074168e-02 3.60360360e-04]	[0.76593786 0.8094909 0.52320393 0.6107677 0.4547723 0.65223202 0.80193237 0.99653979 0.72767762 0.70515382]	[0.82008538 0.70863011 0.95489651 0.91425865 0.96413374 0.93176579 0.33333333 0.09356725 0.54881266 0.44778068]
9f922bbb	training	0	0	0	1	0	0	0	0	0	1.0	0.0	0	0	0	0	0	0	0	1	0.7101287763596958	[0. 0.00018795 0.00455475 0.06603782 0. 0. 0. 0.00012497]	[0. 0. 0.06845707 0. 0. 0. 0. 0.0054302 0. 0.00053923 0. ]	[0.09781358 0.20651924 0.03547523 0.12761715 0.3930131 0.55225875 0.4057971 0.62906574 0.72216331 0.59528566]	[0.99837365 0.99519629 0.99876429 0.99952629 0.87051672 0.94375288 0.91666667 0.73099415 0.48153034 0.7767624 ]
9fa6f8d6	training	0	0	0	0	0	0	1	0	0	0.0	0.0	0	0	0	0	0	0	1	0	0.25781495033147245	[0. 0. 0. 0. 0. 0.0211988 0.05491544 0. ]	[0.00040329 0. 0. 0. 0. 0.09552275 0. 0. 0. 0. 0.12387387]	[0.50701956 0.62047915 0.43574297 0.47377866 0.81378665 0.70408982 0.84487386 0.72387543 0.80254507 0.7640831 ]	[0.85200244 0.80619513 0.97930182 0.92349597 0.69057751 0.70493315 0.30128205 0.40350877 0.4182058 0.59921671]
6da0a2cb	training	0	0	0	0	0	1	0	1	1	0.0	0.0	0	0	0	0	0	0	0	0	0.3354108830084698	[0. 0. 0. 0. 0. 0.1148625 0.00124655 0.00050822]	[6.56557509e-02 1.86627480e-02 0.00000000e+00 9.50028501e-05 1.64068909e-03 1.83481762e-01 0.00000000e+00 0.00000000e+00 0.00000000e+00 0.00000000e+00 1.28828829e-02]	[0.33901036 0.55217692 0.04506917 0.27098704 0.24235808 0.29136594 0.60171766 0.46851211 0.83605514 0.83779465]	[0.97967066 0.92877257 1. 0.99763145 0.98480243 0.99677271 0.76282051 0.95321637 0.38654354 0.49869452]
9fe11003	training	0	0	0	1	0	0	0	0	0	1.0	0.0	0	0	0	0	0	0	0	0	1.7730779740961524	[0. 0. 0.00155885 0.50447659 0.17024439 0. 0. 0. ]	[0. 0. 0.50618523 0. 0. 0. 0.09698944 0.00084278 0. 0. 0. ]	[0.27733026 0.60147431 0.26840696 0.53718843 0.25857767 0.36086608 0.17713366 0.23944637 0.56712619 0.63124251]	[0.9510063 0.86632433 0.97868397 0.95120796 0.99209726 0.99861687 0.99679487 1. 0.61741425 0.59138381]
8f84e1e5	training	0	1	0	0	0	0	0	0	1	0.0	1.0	0	0	0	0	1	0	0	1	0.19214315926744152	[0.00048831 0.00371387 0.00784815 0. 0. 0. 0. 0.00484062]	[0. 0.0072755 0. 0.00186243 0. 0. 0. 0.01362049 0.00199466 0.00163094 0. ]	[0.12945915 0.07106657 0.00423918 0.0336989 0.18340611 0.08340016 0.60010735 0.58200692 0.35482503 0.13264083]	[0.99654401 0.99370548 1. 1. 0.9993921 1. 0.82371795 0.84795322 0.80738786 0.99738903]
ca7951cd	training	0	1	0	0	0	0	0	0	1	0.0	0.0	0	0	0	0	1	0	0	0	0.9937418307184994	[0.01539888 0.02489646 0. 0. 0. 0. 0. 0.02719411]	[0. 0.03261257 0. 0.02128375 0. 0. 0. 0. 0.05471474 0. 0. ]	[0.05316456 0.05332873 0.02052655 0.04386839 0.06082346 0.03662122 0.46806227 0.37439446 0.36373277 0.33679584]	[1. 0.99917177 1. 1. 1. 1. 0.90705128 0.94152047 0.93139842 0.96866841]
fe596d64	training	0	1	0	0	0	0	0	0	0	0.0	0.0	0	0	0	0	1	0	0	0	0.8737380412806289	[0. 0.00907302 0.05471015 0. 0. 0. 0. 0.04303234]	[0. 0. 0. 0. 0. 0. 0. 0.09070077 0. 0. 0. ]	[0.36766398 0.74890578 0.45983936 0.73639083 0.76980661 0.89548249 0.8749329 0.92318339 0.83138918 0.80263684]	[0.98231348 0.77720722 0.94192153 0.87920417 0.84072948 0.64822499 0.39423077 0.01754386 0.4116095 0.59530026]
c9f060c7	training	0	0	0	0	0	1	0	1	1	0.0	0.0	0	0	0	0	0	0	0	1	0.3477099227145174	[9.35085388e-05 1.51266061e-03 0.00000000e+00 0.00000000e+00 0.00000000e+00 1.06927535e-01 2.02142713e-03 6.63189642e-03]	[0.02201968 0.08366397 0. 0.00046262 0.00984413 0.12894962 0. 0. 0. 0. 0.01117117]	[0.14775604 0.20778622 0.0410531 0.12362911 0.05520898 0.05934242 0.47826087 0.34602076 0.54209968 0.58369956]	[0.99634072 0.99006129 1. 1. 1. 1. 0.875 0.97076023 0.60949868 0.5848564 ]
df292bf7	training	0	1	0	0	0	0	0	0	1	0.0	0.0	0	0	0	0	1	0	0	1	0.20020344906268456	[0.00704343 0.00131576 0. 0. 0. 0. 0. 0.00963958]	[0. 0. 0. 0.00131772 0. 0. 0. 0.00541645 0.00879396 0.00021897 0. ]	[0.0853855 0.03397835 0.01963409 0.03030907 0.00686213 0.03982892 0.08695652 0.05536332 0.43032874 0.3485817 ]	[0.99715389 0.98823919 1. 1. 1. 1. 0.99358974 1. 0.77704485 0.86422977]
96a0ef74	training	0	1	0	0	0	0	0	0	0	0.0	1.0	1	0	0	0	1	1	0	0	2.0108550047671763	[0.13268807 0.20885792 0. 0. 0. 0.17833992 0.00104719 0.09760385]	[0.02475123 0.39023149 0. 0.11589112 0.42167494 0.17404788 0. 0. 0.31051126 0.1964074 0. ]	[0.49424626 0.85498733 0.24207943 0.43130608 0.17935122 0.49612403 0.56521739 0.78754325 0.75949099 0.83559728]	[0.79873958 0.74407818 0.99907322 0.93699668 1. 0.97095436 0.77884615 0.57309942 0.35092348 0.25326371]
52a5bb99	training	0	1	0	0	0	0	0	0	0	0.0	1.0	1	0	0	0	0	1	0	0	1.768686506986417	[1.96860082e-05 1.85386974e-01 0.00000000e+00 0.00000000e+00 0.00000000e+00 1.26687152e-01 0.00000000e+00 1.96957326e-02]	[0.09485401 0.01660544 0. 0.20658576 0.91667643 0.08905697 0. 0. 0.01607129 0.0901026 0. ]	[0.56662831 0.70985948 0.37014726 0.46779661 0.57361198 0.65971665 0.67096082 0.73356401 0.88865323 0.89612465]	[0.94470421 0.85307272 0.99907322 0.92018001 0.82553191 0.70124481 0.45192308 0.08187135 0.19525066 0.14882507]
a668e755	training	0	1	0	0	0	0	0	0	0	0.0	1.0	0	0	0	0	1	0	0	0	0.3259595953743813	[0.00013317 0.00580078 0.00409213 0. 0. 0. 0. 0.00843984]	[0. 0. 0. 0.00566339 0. 0. 0. 0.01344193 0.00198738 0. 0. ]	[0.32301496 0.38389772 0.1519411 0.35453639 0.47223955 0.61908581 0.64573269 0.78477509 0.7107105 0.8757491 ]	[0.99247815 0.98707968 1. 0.99099953 0.96838906 0.89857077 0.57371795 0.19883041 0.54353562 0.43603133]
032df75f	training	0	1	0	0	0	0	0	0	0	0.0	1.0	1	0	0	0	0	1	0	0	1.6113001739979051	[8.38504109e-05 1.41875472e-01 0.00000000e+00 0.00000000e+00 0.00000000e+00 1.10386707e-01 0.00000000e+00 1.96040858e-02]	[0.03344761 0.05377766 0. 0.18007882 0.63762789 0.02170947 0. 0. 0.00910699 0.03048951 0. ]	[0.3406214 0.48295324 0.04930834 0.32881356 0.33468497 0.34963913 0.79388084 0.77923875 0.8757158 0.89732321]	[0.97153893 0.97117774 1. 1. 0.96838906 0.97003227 0.34615385 0.40350877 0.2414248 0.22845953]
d509af01	training	1	0	0	0	0	0	0	0	0	0.0	0.0	0	0	0	0	0	0	0	0	-0.24548784596061982	[0.00467543 0. 0. 0. 0. 0. 0. 0.00071651]	[0. 0. 0. 0. 0. 0. 0. 0. 0. 0. 0.]	[0.94764097 0.967519 0.6367693 0.69232303 0.72052402 0.87864207 0.91894793 0.99930796 1. 1. ]	[0.55783696 0.3871128 0.67624344 0.4066793 0.56899696 0.44352236 0.02884615 0. 0. 0. ]
331cc305	training	0	1	0	0	0	0	0	0	0	0.0	1.0	1	0	0	0	0	0	0	0	0.19429326761201451	[0. 0.00559096 0. 0. 0. 0.00443424 0. 0.00065819]	[0.00072592 0. 0. 0. 0.01271534 0.00109796 0. 0. 0.00307047 0.01424889 0. ]	[0.2593786 0.16148353 0.09214636 0.02293121 0.05053026 0.13098102 0.51744498 0.74809689 0.44496288 0.61466241]	[0.98211018 0.99088951 1. 1. 1. 0.98939604 0.67628205 0.64327485 0.87467018 0.62010444]
b64c3f5f	training	1	0	0	0	0	0	0	0	0	0.0	1.0	0	0	0	0	0	0	0	0	1.4729234930716495	[0.17979067 0.0029438 0. 0. 0. 0. 0. 0.0970873 ]	[0.00000000e+00 2.53245163e-02 0.00000000e+00 1.28617785e-01 0.00000000e+00 0.00000000e+00 0.00000000e+00 0.00000000e+00 1.12334307e-04 0.00000000e+00 0.00000000e+00]	[0.49792865 0.69661368 0.14814815 0.42572283 0.42732377 0.47981823 0.86312399 0.88373702 0.92534464 0.95345585]	[0.94104493 0.88951466 1. 0.98413074 0.91671733 0.83494698 0.15064103 0.0994152 0.02902375 0.05483029]
a1e1ae9b	training	0	1	0	0	0	1	0	1	1	0.0	0.0	0	0	0	0	1	0	0	0	0.7921727358853967	[0.00269308 0.01011647 0.00088229 0. 0. 0.12327695 0.00111701 0.01511339]	[0.07049084 0.10572373 0. 0.00801445 0.06169209 0.16672869 0. 0.00260902 0.00391652 0.00128361 0.00575568]	[0.85546605 0.99239806 0.52365016 0.89312064 0.74610106 0.94680567 0.96081589 1. 0.96373277 0.99580503]	[0.42935556 0.29402021 0.68334878 0.45286594 0.5775076 0.29552789 0.12820513 0. 0.02110818 0. ]
855a89a2	training	0	1	0	0	0	1	0	1	0	0.0	0.0	1	0	0	0	1	1	0	0	1.443421795620476	[0.00166714 0.08771653 0. 0. 0. 0.30675807 0.00307177 0.01826271]	[1.74512919e-01 5.69320784e-02 0.00000000e+00 3.03555837e-02 7.98627703e-01 1.60401935e-01 0.00000000e+00 3.96809650e-05 2.41251538e-02 1.29546433e-01 0.00000000e+00]	[0.67180667 0.84162635 0.46229362 0.72303091 0.73892701 0.94252874 0.99194847 0.98961938 0.92576882 0.96484219]	[0.71823541 0.32764618 0.9261662 0.61179536 0.56717325 0.23052098 0.06730769 0.06432749 0.12796834 0.03655352]
231cfc58	training	0	1	0	0	0	1	0	1	1	0.0	0.0	0	0	0	0	0	0	0	0	0.5864070730416343	[0.00233301 0.0020686 0. 0. 0. 0.15363982 0. 0.01343042]	[5.58575132e-02 1.51666243e-01 0.00000000e+00 2.09072631e-03 1.59897078e-02 1.35218955e-01 0.00000000e+00 0.00000000e+00 5.09583816e-05 0.00000000e+00 1.58777414e-03]	[0.39033372 0.49619903 0.14680946 0.39680957 0.21210231 0.12349639 0.53730542 0.31557093 0.50583245 0.51677986]	[0.95141289 0.94152725 1. 0.94552345 1. 1. 0.8525641 0.97076023 0.69788918 0.62140992]
ee02be9d	training	0	0	0	0	0	0	1	0	0	0.0	0.0	0	0	0	0	0	0	1	0	0.2807042469368861	[0. 0. 0. 0. 0. 0.00726473 0.07180257 0. ]	[0. 0. 0. 0. 0. 0.04267461 0.0193617 0. 0. 0. 0.1479607 ]	[0.26121979 0.21596406 0.21999108 0.30548355 0.22613849 0.22961775 0.52495974 0.42560554 0.41145281 0.3359968 ]	[0.99329132 0.99088951 1. 0.99455234 0.99148936 0.97602582 0.72115385 0.75438596 0.82189974 0.96475196]
498dbba6	training	0	1	0	0	0	0	0	0	1	0.0	1.0	1	0	0	0	1	1	0	0	0.7789791628705541	[1.96367931e-03 1.35324248e-02 2.43569758e-05 0.00000000e+00 0.00000000e+00 9.91870551e-03 0.00000000e+00 8.08158232e-03]	[0. 0.05613519 0. 0.00148287 0.05642799 0. 0. 0.0047215 0.01927657 0.00800715 0. ]	[2.83084005e-01 4.71204792e-01 6.69344043e-04 1.28215354e-01 5.30255770e-03 3.83052660e-01 1.55662909e-01 6.22145329e-01 5.24920467e-01 7.89452657e-01]	[0.95812157 0.93953951 1. 1. 1. 0.99723375 1. 0.80701754 0.65171504 0.58746736]
4d6a6f24	training	0	0	0	0	0	1	0	0	1	0.0	0.0	0	1	0	0	0	0	0	0	0.2823990464041178	[0. 0.00016983 0. 0. 0. 0.0998483 0.0052894 0. ]	[0.0740442 0. 0. 0. 0.00351576 0.19848725 0. 0. 0. 0.00073128 0.00063063]	[0.0296893 0.00702603 0. 0.09192423 0.09232689 0.15664261 0.6301664 0.48581315 0.56924708 0.57790651]	[0.99959341 1. 1. 1. 1. 1. 0.66346154 0.93567251 0.49076517 0.62140992]
288c07a8	training	0	0	1	0	0	0	0	0	0	0.0	0.0	0	0	0	1	0	0	0	1	0.7129504237432868	[0. 0. 0.05352039 0.00032948 0. 0. 0. 0.00030827]	[0. 0. 0.00036226 0. 0. 0. 0. 0.05670587 0. 0.00494168 0. ]	[0.02635213 0.11241649 0.00200803 0.03429711 0.16656269 0.31435445 0.359635 0.70103806 0.21760339 0.26867759]	[0.9939012 0.99171774 1. 1. 0.99270517 0.98616874 0.70192308 0.36842105 0.99076517 0.94386423]
9553bf2a	training	1	0	0	0	0	0	0	0	0	0.0	1.0	0	0	0	0	0	0	0	0	1.6498917477098085	[0.34704114 0.00367069 0. 0. 0. 0.00832393 0. 0.24095613]	[0.00032263 0.15826598 0. 0.18073177 0. 0. 0. 0. 0.01107524 0. 0. ]	[0.39551208 0.24222529 0.27822401 0.32562313 0.00655022 0.31355253 0.02039721 0.58892734 0.39003181 0.57650819]	[0.88717219 0.9450058 0.93574297 0.98886784 1. 0.99723375 1. 0.84210526 0.73350923 0.66057441]
3714a36f	training	0	1	0	0	0	0	0	0	0	0.0	1.0	0	0	0	0	0	0	0	0	0.028651454847781553	[0. 0.00343972 0. 0. 0. 0. 0. 0. ]	[0. 0.00661278 0. 0.00265595 0. 0. 0. 0. 0.00554183 0. 0. ]	[0.23337169 0.39426399 0.04082999 0.20059821 0.20430443 0.6057204 0.36070853 0.83321799 0.49395546 0.62245306]	[0.98617605 0.99105516 1. 0.99881573 1. 0.7823882 0.91025641 0.52631579 0.71108179 0.6305483 ]
609924b7	training	0	1	0	0	0	0	0	0	0	0.0	0.0	0	0	0	0	1	0	0	0	1.3906660723677144	[0.00156996 0.078878 0. 0. 0. 0.00050566 0. 0.00823155]	[0. 0.18378643 0. 0.00082611 0.01851635 0.0175674 0. 0.00351479 0.1973564 0.02583857 0. ]	[0.61472957 0.88896568 0.20504239 0.54177468 0.19213974 0.50360866 0.59634997 0.83598616 0.81696713 0.88234119]	[0.89449075 0.65413285 0.98795181 0.79322596 1. 0.8769018 0.69230769 0.35672515 0.27308707 0.21279373]
4844d792	training	0	1	0	0	0	0	0	0	1	0.0	0.0	0	0	0	0	0	0	0	0	0.24388545282227997	[0.00205227 0.00475084 0. 0. 0. 0.00941305 0. 0.00636529]	[0. 0.10413911 0. 0.00201984 0.00187507 0. 0. 0. 0.00047929 0. 0. ]	[0.06098964 0.21158719 0.13386881 0.2001994 0.25888958 0.31114675 0.57487923 0.50726644 0.59045599 0.72453056]	[0.99125839 0.96521451 1. 1. 0.9993921 0.99953896 0.66666667 0.89473684 0.67150396 0.65665796]
2e5ee7a6	training	0	1	0	0	0	1	0	1	1	0.0	0.0	0	0	0	0	0	0	0	0	1.1052173692428418	[0.02631916 0.02132674 0. 0. 0. 0.06843752 0. 0.08441504]	[0.02215904 0.28318494 0. 0.0395716 0.0071678 0.01538271 0. 0. 0.00213297 0. 0. ]	[0.83889528 0.89956231 0.60910308 0.84606181 0.75077979 0.85886127 0.93451422 0.99377163 0.90413574 0.9476628 ]	[0.73043301 0.61719397 0.94037689 0.66674562 0.72218845 0.57261411 0.09935897 0.01754386 0.19525066 0.18668407]
208bda4c	training	0	0	0	0	0	1	0	1	1	0.0	0.0	0	0	0	0	0	0	0	0	0.5958501587285128	[0.00257963 0.00014645 0. 0. 0. 0.11124357 0.00945965 0.0058654 ]	[5.92022744e-02 5.89163063e-02 0.00000000e+00 1.36177576e-04 1.98492924e-02 1.60401935e-01 0.00000000e+00 0.00000000e+00 0.00000000e+00 0.00000000e+00 6.35109656e-03]	[0.56823936 0.85107118 0.60709505 0.82432702 0.88833437 0.94840952 0.88137413 1. 0.93467656 0.77047543]	[0.86440333 0.69140301 0.90206982 0.42918048 0.61033435 0.60857538 0.23717949 0.05847953 0.04485488 0.44386423]
ae6c78cd	training	0	0	0	0	0	0	1	0	0	0.0	0.0	0	0	1	0	0	0	0	1	-0.33126399163372267	[0. 0. 0. 0. 0.03175914 0. 0. 0. ]	[0. 0. 0. 0. 0. 0. 0.02270928 0. 0. 0. 0. ]	[0.0739931 0.19557706 0. 0.044666 0.01621959 0.12322908 0.37573806 0.42629758 0.52343584 0.64242909]	[0.99573084 0.99900613 1. 1. 0.99635258 1. 0.76282051 0.84795322 0.79551451 0.54699739]
8a9d48cc	training	0	1	0	0	0	0	0	0	0	0.0	1.0	1	0	0	0	0	0	0	1	0.5465450732197694	[0.00000000e+00 1.09350869e-02 8.11899195e-06 0.00000000e+00 0.00000000e+00 0.00000000e+00 0.00000000e+00 2.52445304e-03]	[0. 0. 0. 0. 0.00679714 0. 0. 0. 0.00245638 0.03238316 0. ]	[0. 0. 0. 0.02512463 0. 0.05319433 0.2893183 0.25882353 0.69459173 0.69356772]	[1. 1. 1. 1. 1. 1. 0.71474359 0.84795322 0.28100264 0.39425587]
9923a4e5	training	0	0	0	0	0	0	1	0	0	0.0	0.0	0	0	1	0	0	0	1	0	0.2694582679345946	[0. 0. 0. 0. 0. 0. 0.09379422 0. ]	[0. 0. 0. 0. 0. 0. 0.02474497 0. 0. 0. 0.19495495]	[0.69125432 0.82193043 0.37884873 0.64546361 0.42326887 0.49719326 0.78851315 0.6733564 0.92470838 0.89372753]	[0.90302907 0.9175087 0.95829472 0.94931312 0.7550152 0.94375288 0.24358974 0.68421053 0.17282322 0.32506527]
c9bbb1fb	training	0	0	1	0	0	0	0	0	0	0.0	0.0	0	0	0	1	1	0	0	0	1.1710692876907463	[0. 0. 0.12741462 0.003003 0. 0. 0. 0. ]	[0. 0. 0.00213439 0. 0. 0. 0. 0.13525987 0.00127312 0. 0. ]	[0.27157652 0.35372034 0.05823293 0.09770688 0.16531503 0.45362203 0.35480408 0.47128028 0.64390244 0.63503795]	[0.94328115 0.88934901 1. 0.98413074 1. 0.83540802 0.92628205 0.81871345 0.61345646 0.68537859]
f4053bac	training	0	0	0	0	0	1	0	0	0	0.0	0.0	0	1	0	0	0	0	0	0	0.13073000306171714	[0. 0. 0. 0. 0. 0.01512555 0.04104999 0. ]	[0.00217409 0. 0. 0. 0. 0.09353678 0. 0. 0. 0. 0.08038107]	[0.51196778 0.86869385 0.49732262 0.71585244 0.59575795 0.83159583 0.78797638 0.89965398 0.89162248 0.90431482]	[0.94877008 0.66523108 0.98208217 0.84675509 0.80243161 0.71461503 0.05128205 0.04678363 0.24274406 0.17885117]
ccafb698	training	0	1	0	0	0	0	0	0	1	0.0	1.0	0	0	0	0	1	0	0	0	1.3655968534715852	[0.0173669 0.07168257 0. 0. 0. 0.00435884 0. 0.04030793]	[0.00167238 0.07992877 0. 0.05048583 0.04037248 0. 0. 0. 0.14210109 0. 0. ]	[0.7986191 0.86696614 0.7021419 0.67397807 0.60573924 0.70943598 0.89425658 1. 0.93170732 0.93827407]	[0.57694653 0.52592347 0.69168984 0.62648034 0.59696049 0.57169202 0.07051282 0. 0.05145119 0.12793734]
e6340d81	training	0	1	0	0	0	0	0	0	1	0.0	1.0	1	0	0	0	1	1	0	0	1.5152436783657823	[0.0235373 0.10248736 0.00018486 0. 0. 0.03479621 0. 0.04084115]	[0.00108705 0.1749682 0. 0.03533408 0.1188507 0.01327379 0. 0.01339233 0.22640809 0.01691345 0. ]	[0.27629459 0.49228288 0.15930388 0.4997009 0.33437305 0.74151296 0.49275362 0.71764706 0.51855779 0.61466241]	[0.98373653 0.99039258 1. 0.88275699 1. 0.94190871 0.96794872 0.74269006 0.88126649 0.91383812]
53c29765	training	0	0	0	0	0	1	0	0	0	0.0	0.0	0	1	0	0	0	0	0	0	-0.4928987958499593	[0. 0. 0. 0. 0. 0.00645688 0.0098713 0. ]	[0. 0. 0. 0. 0. 0.04526046 0. 0. 0. 0. 0.00792793]	[0.24510932 0.38078784 0.16220437 0.37467597 0.36681223 0.43597968 0.78153516 0.54602076 0.64496288 0.70615262]	[0.97662126 0.94964386 0.99536608 0.98199905 0.956231 0.94974643 0.44230769 0.83040936 0.7585752 0.82506527]
0fc0566e	training	0	1	0	0	0	1	0	1	1	0.0	0.0	1	0	0	0	0	0	0	0	1.4607422568811372	[2.50356809e-02 6.81603058e-02 8.11899195e-06 0.00000000e+00 0.00000000e+00 3.30195651e-01 7.71511354e-03 1.07918284e-01]	[0.20422649 0.72162626 0. 0.05369726 0.43448963 0.33329267 0. 0. 0.00348985 0.00646334 0.01612613]	[0.47318757 0.28530293 0.33511825 0.39601196 0.16843419 0.06495589 0.60010735 0.26712803 0.47295864 0.35397523]	[0.82293149 0.95030644 0.96261971 0.94173378 1. 1. 0.70833333 0.9005848 0.63060686 0.88772846]
38e2f0a0	training	0	0	1	0	0	0	0	0	0	1.0	0.0	0	0	0	1	0	0	0	1	0.9357156430442946	[0.00045378 0.00203461 0.0825114 0.01118034 0. 0. 0. 0.01211404]	[0. 0. 0.01177689 0. 0. 0. 0. 0.07214958 0.01479977 0. 0. ]	[0.36674338 0.50506796 0.18496207 0.32881356 0.24641298 0.42314889 0.44551798 0.51211073 0.75906681 0.7892529 ]	[0.85830453 0.8606924 1. 0.99147324 1. 0.98478562 0.91987179 0.91812865 0.38126649 0.60313316]
82e57545	training	0	1	0	0	0	0	0	0	0	0.0	1.0	1	0	0	0	1	1	0	0	1.5762985162034797	[0.00116186 0.10468667 0.00726336 0.01151075 0. 0.03967482 0. 0.03500908]	[0.00725924 0.06805173 0.01215178 0.13950111 0.43361069 0.0029279 0. 0.03552362 0.00247135 0.005463 0. ]	[0.6712313 0.81778392 0.23850959 0.55373878 0.17061759 0.70809944 0.52012882 0.97024221 0.85323436 0.85896924]	[0.81886562 0.63392413 0.96972505 0.92041686 1. 0.71230982 0.82371795 0.04093567 0.22031662 0.47650131]
8ab45cb6	training	0	0	1	0	0	0	1	0	1	0.0	0.0	0	0	0	1	0	0	1	0	1.4672048927599826	[3.09753282e-03 8.76181323e-03 3.19011492e-01 2.20448429e-04 0.00000000e+00 3.29334625e-02 1.56136554e-01 9.77371569e-02]	[1.67238063e-04 4.48740778e-02 1.94157792e-05 2.49124859e-03 1.83789745e-03 2.28259521e-02 1.35712832e-04 3.02808781e-01 6.31883931e-03 7.75224820e-02 3.98928252e-02]	[0.62980437 0.75443446 0.27219991 0.46819541 0.50873362 0.73696872 0.98013956 1. 0.90307529 0.92868558]	[0.94267127 0.82656949 0.99691072 0.94339176 0.95015198 0.45781466 0.22435897 0. 0.20580475 0.07310705]
60f16116	training	0	0	0	0	0	0	1	0	0	0.0	0.0	0	0	0	0	0	0	1	0	-0.7136347663782808	[0. 0. 0. 0. 0. 0. 0.00795867 0. ]	[0. 0. 0. 0. 0. 0. 0. 0. 0. 0. 0.02262578]	[0.25063291 0.35487215 0.18250781 0.35054835 0.60511541 0.66533013 0.89264627 0.8449827 0.78176034 0.82301239]	[0.94287457 0.90425708 0.99660179 0.98034107 0.89604863 0.97279852 0.39423077 0.50292398 0.45382586 0.39817232]
53b2e783	training	0	1	0	0	0	0	0	0	1	0.0	0.0	0	0	0	0	0	0	0	0	0.22261982831577837	[0.00279049 0.00104165 0. 0. 0. 0.03352911 0. 0.01022279]	[0.00016132 0.0734264 0. 0.00014457 0.0044533 0.02317921 0. 0. 0. 0. 0. ]	[0.51254315 0.65491822 0.2811245 0.41276171 0.65065502 0.71745523 0.99570585 0.99584775 0.86914104 0.88913304]	[0.95588534 0.8966374 0.99691072 0.97015632 0.82006079 0.83679115 0.22115385 0.05847953 0.3298153 0.20496084]
b4795f55	training	0	0	0	1	0	1	0	0	1	1.0	0.0	0	0	0	0	0	0	0	0	0.4331977211687734	[3.94590169e-05 2.65211322e-03 7.71064640e-04 2.08986416e-03 0.00000000e+00 6.92571343e-02 2.15721865e-02 5.34884108e-03]	[0.00259219 0.0703129 0.0021246 0. 0.00257306 0.14712815 0. 0.00276363 0.00026207 0.00043794 0.01667163]	[0.02715765 0.12646856 0.01026328 0.39900299 0.02495321 0.30179096 0.16210413 0.18754325 0.20169671 0.10247703]	[0.99979671 0.99933742 1. 0.87470393 1. 0.96127248 0.98717949 1. 0.89709763 1. ]
4f4eb0ca	training	0	0	1	0	0	0	0	0	0	0.0	0.0	0	0	0	1	0	0	0	0	1.3754969885767496	[0.00296767 0.00053441 0.25159132 0.00211811 0. 0. 0.04453878 0.036942 ]	[0. 0. 0.00176234 0. 0. 0.00073198 0. 0.24217862 0.00058414 0.01849622 0.00144144]	[0.41818182 0.60654227 0.37215529 0.44307079 0.76668746 0.60892809 0.95008052 0.64982699 0.895228 0.80743108]	[0.93596259 0.96306112 0.91936979 0.97702511 0.59452888 0.88888889 0.31410256 0.43859649 0.22823219 0.46866841]
0079e5ae	training	0	1	0	0	0	0	0	0	1	0.0	1.0	0	0	0	0	0	1	0	0	1.3503123882687804	[0.00581034 0.05223221 0.00132763 0. 0. 0.13832799 0.03232337 0.0695516 ]	[0.02349695 0.22900025 0. 0.0244599 0.08099001 0.11400571 0. 0.01263839 0.0086702 0.09309946 0.00823658]	[0.32370541 0.58868924 0.48995984 0.64247258 0.65065502 0.8176958 0.74503489 0.83737024 0.73849417 0.62005593]	[0.94165481 0.83717078 0.93296262 0.85125533 0.85106383 0.56108806 0.54166667 0.36842105 0.56200528 0.39947781]
50e50115	training	0	1	0	0	0	0	0	0	0	0.0	1.0	0	0	0	0	0	1	0	1	1.0922366502342586	[0.00355624 0.04342464 0. 0. 0. 0. 0. 0.00834819]	[0. 0.08969728 0. 0.03059189 0. 0. 0. 0. 0.06230754 0.01008766 0. ]	[0.31829689 0.34623359 0.02208835 0.22731805 0.205864 0.30473136 0.67954911 0.71557093 0.45068929 0.58769477]	[0.89977638 0.91767434 1. 1. 1. 0.99907792 0.66666667 0.66666667 0.66754617 0.86684073]
f57a5eee	training	0	0	0	0	0	0	1	0	0	0.0	0.0	0	0	0	0	0	0	1	0	-0.26912756123072595	[0.00000000e+00 0.00000000e+00 0.00000000e+00 0.00000000e+00 0.00000000e+00 3.72550481e-05 2.96704831e-02 0.00000000e+00]	[0. 0. 0. 0. 0. 0.00744325 0.0010857 0. 0. 0. 0.07611392]	[0.94269275 0.97419949 0.75122713 0.86560319 0.85152838 0.90430366 0.99087493 0.87058824 0.94103924 0.95025969]	[0.50071153 0.42554249 0.59468644 0.46944576 0.35440729 0.58183495 0.06089744 0.12865497 0.15039578 0.08746736]
649bea94	training	0	0	0	0	0	1	0	1	1	0.0	0.0	0	0	0	0	0	0	0	0	0.2935739186424503	[6.39795266e-05 1.63041263e-04 0.00000000e+00 0.00000000e+00 0.00000000e+00 1.09611420e-01 3.06583114e-03 3.19097529e-03]	[7.13824810e-02 4.90325741e-02 0.00000000e+00 6.60889392e-05 0.00000000e+00 9.82066610e-02 0.00000000e+00 0.00000000e+00 0.00000000e+00 0.00000000e+00 1.79279279e-02]	[0.86547756 0.94194886 0.54417671 0.69511466 0.76263256 0.91579791 0.92699946 0.95986159 0.95015907 0.9019177 ]	[0.59361659 0.41328474 0.76305221 0.63216485 0.48449848 0.36837252 0.00961538 0.04093567 0.09498681 0.24673629]
a7685a95	training	0	1	0	0	0	0	0	0	0	0.0	1.0	0	0	0	0	0	0	0	1	0.16330721329078682	[0. 0.00467724 0. 0. 0. 0. 0. 0. ]	[0. 0. 0. 0.00622011 0. 0. 0. 0. 0.00357437 0. 0. ]	[0.35454545 0.32146971 0.14904061 0.26380857 0.03212726 0.07457899 0.17498658 0.38477509 0.46765642 0.41689972]	[0.91705631 0.94848435 0.99845536 0.97820938 0.99331307 1. 0.98717949 0.85380117 0.7994723 0.87336815]
b229bc19	training	0	1	0	0	0	1	0	1	1	0.0	1.0	0	0	0	0	0	0	0	0	0.332075124217406	[0. 0.0032495 0. 0. 0. 0.06277957 0. 0.00052489]	[0.07315696 0.00524124 0. 0.00010326 0.06234619 0.03598878 0. 0. 0.00464315 0. 0. ]	[0.69505178 0.91994932 0.42525658 0.62711864 0.74922021 0.86073242 0.8545357 0.90380623 0.96967126 0.9039153 ]	[0.89957308 0.73066092 0.96447328 0.9040739 0.80729483 0.83310281 0.24358974 0.11111111 0.01451187 0.17885117]
551794b4	training	0	1	0	0	0	0	0	0	0	0.0	0.0	0	0	0	0	1	0	0	0	1.0098874629026415	[0.00561051 0.02767399 0.02566413 0. 0. 0. 0. 0.03161815]	[0. 0. 0. 0. 0. 0. 0. 0.05622702 0.04416236 0.03041092 0. ]	[0.27364787 0.41303847 0.18496207 0.47577268 0.14535246 0.48650094 0.28502415 0.79515571 0.69777306 0.68977227]	[0.87395812 0.8984595 0.9944393 0.95712932 0.99817629 0.98155832 0.86858974 0.68421053 0.29683377 0.44908616]
2b8d2588	training	0	1	0	0	0	1	0	1	1	0.0	1.0	1	0	0	0	1	1	0	0	2.394324016918156	[0.13061499 0.50700213 0.00995723 0. 0. 1.00090513 0.22898632 0.24682985]	[1.00074267 0.92113966 0. 0.30661583 0.99761073 0.99813919 0.02542354 0.09498631 0.26360043 0.51977137 0.41738613]	[0.44925201 0.94909007 0.2962963 0.89491525 0.1584529 0.52713178 0.43800322 0.86228374 0.64602333 0.97423092]	[0.53567798 0. 0.93975904 0.02060635 1. 0.4868603 0.95192308 0.00584795 0.37994723 0.12663185]
35f2ed1a	training	0	0	0	0	0	1	0	1	1	0.0	0.0	1	0	0	0	0	0	0	0	0.7531280369231254	[0.00030088 0.00640946 0. 0. 0. 0.28019522 0.00038397 0.00895639]	[1.98260724e-01 9.76850674e-02 0.00000000e+00 1.44989066e-03 2.11603259e-01 1.47128148e-01 0.00000000e+00 0.00000000e+00 5.31423122e-04 6.30478937e-03 9.92358837e-05]	[0.72186421 0.86973048 0.7643909 0.92741775 0.85776669 0.97433841 0.95008052 1. 0.99978791 1. ]	[0.40516365 0.41759152 0.86468953 0.38678351 0.73738602 0.42139235 0.1025641 0. 0. 0. ]
ffca5714	training	0	1	0	0	0	0	0	0	1	0.0	0.0	0	0	0	0	1	0	0	0	0.9997030174872477	[0.00771199 0.01902601 0. 0. 0. 0.01563655 0. 0.02057054]	[1.04855622e-03 2.02106294e-01 0.00000000e+00 1.39117217e-02 1.34184929e-02 7.44174698e-03 0.00000000e+00 1.53233221e-04 7.32419681e-03 8.87877736e-03 0.00000000e+00]	[0.25028769 0.38147892 0.05667113 0.26360917 0.14160948 0.39882384 0.30220075 0.94186851 0.6640509 0.67818618]	[0.99288473 0.97333112 1. 0.99928944 1. 0.99538958 0.99358974 0.15204678 0.38126649 0.67885117]
0e0779b3	training	0	0	0	0	0	1	0	1	1	0.0	0.0	0	0	0	0	0	0	0	1	-0.6100902866906167	[0. 0.00024909 0. 0. 0. 0.00941305 0. 0. ]	[7.01726085e-03 6.31888317e-03 0.00000000e+00 6.19583805e-05 5.27364350e-04 1.18335977e-02 0.00000000e+00 0.00000000e+00 9.73563993e-05 0.00000000e+00 0.00000000e+00]	[0.22980437 0.25777471 0.0502008 0.11824526 0.19089208 0.15263299 0.37788513 0.24221453 0.72025451 0.73831402]	[0.92559463 0.99138645 1. 1. 1. 1. 0.97115385 1. 0.34300792 0.45561358]
90a64632	training	0	0	0	1	0	0	0	0	0	1.0	0.0	0	0	0	0	0	0	0	0	0.5809586033271676	[0. 0. 0. 0.03840831 0.02559445 0. 0. 0. ]	[0. 0. 0.03873146 0. 0. 0. 0.02157834 0. 0. 0. 0. ]	[0.46835443 0.66850956 0.31771531 0.35892323 0.31378665 0.63753007 0.59796028 0.93356401 0.77751856 0.85037954]	[0.91603985 0.85638562 0.99536608 0.93936523 0.9768997 0.89165514 0.75 0.36842105 0.3707124 0.25456919]
9ffa5aec	training	0	0	0	0	0	0	1	0	0	0.0	0.0	0	0	1	0	0	0	0	0	0.27004162683017463	[0. 0. 0. 0. 0.12208278 0. 0. 0. ]	[0. 0. 0. 0. 0. 0. 0.097668 0. 0. 0. 0. ]	[0.29459148 0.43319512 0.22534583 0.30707876 0.37928883 0.44453355 0.38378959 0.70519031 0.75673383 0.83459848]	[0.969506 0.96637403 1. 0.99976315 0.99817629 1. 0.98717949 0.85380117 0.44459103 0.44125326]
f8af0b6f	training	0	1	0	0	0	0	0	0	1	0.0	1.0	1	0	0	0	0	0	0	0	1.2161323842499536	[0.00020716 0.05072195 0. 0. 0. 0.07886894 0. 0.01325546]	[0.00058533 0.17908929 0. 0.06124787 0.26674018 0.00843568 0. 0. 0.00285367 0.00412265 0. ]	[0.3 0.58327574 0.10419456 0.39182453 0.10199626 0.30713713 0.47665056 0.78892734 0.65641569 0.79344786]	[0.9784509 0.84810336 0.99474822 0.88465182 0.99452888 0.94559705 0.74679487 0.60818713 0.5171504 0.45169713]
30ec68c7	training	0	0	0	0	0	1	0	0	1	0.0	0.0	0	1	0	0	0	0	0	0	0.4152342638584515	[0.00012331 0.00047825 0. 0. 0. 0.0922435 0.01057665 0.00266609]	[3.96354210e-02 4.31951157e-02 0.00000000e+00 0.00000000e+00 1.09661214e-02 1.61890584e-01 0.00000000e+00 0.00000000e+00 0.00000000e+00 6.79558136e-05 6.45033244e-03]	[0.09896433 0.12151578 0.01026328 0.28354935 0.00124766 0.12643678 0.215781 0.416609 0.62120891 0.64362765]	[0.96523684 0.97051516 1. 0.99526291 1. 1. 0.90064103 0.95321637 0.35356201 0.40992167]
7209d125	training	0	0	0	0	1	0	0	0	0	0.0	0.0	0	0	1	0	0	0	0	0	-0.7338381524665678	[0. 0. 0. 0. 0.01282475 0. 0. 0. ]	[0. 0. 0. 0. 0. 0. 0.01054036 0. 0. 0. 0. ]	[0.06029919 0.11552638 0.02945114 0.25443669 0.11603244 0.18845229 0.3698336 0.28235294 0.58091198 0.53955254]	[0.99573084 0.99204903 1. 1. 1. 1. 0.9775641 0.97076023 0.69261214 0.85900783]
d54d9619	training	0	0	0	0	0	0	1	0	0	0.0	0.0	0	0	1	0	0	0	0	0	-0.6366582542716791	[0. 0. 0. 0. 0.0175033 0. 0. 0. ]	[0. 0. 0. 0. 0. 0. 0.01438556 0. 0. 0. 0. ]	[0.47871116 0.72920986 0.11869701 0.45164506 0.45290081 0.74739374 0.71765969 0.81730104 0.85493107 0.92289253]	[0.9144135 0.84942852 1. 0.96328754 0.94589666 0.8911941 0.56730769 0.20467836 0.27044855 0.18276762]
e6927b3f	training	0	0	1	0	0	0	0	0	0	0.0	0.0	0	0	0	1	0	0	0	0	1.061213848455277	[0. 0.00060868 0.11440311 0. 0. 0. 0. 0.02570276]	[0. 0. 0. 0. 0. 0. 0. 0.12281259 0. 0.00562523 0. ]	[0.53958573 0.72460263 0.50089246 0.56111665 0.70867124 0.68136862 0.96564681 0.9550173 0.7921527 0.71693967]	[0.86602968 0.7555077 0.92740192 0.82425391 0.96778116 0.87229138 0.34294872 0.2748538 0.33113456 0.37467363]
19a85d4c	training	0	1	0	0	0	0	0	0	0	0.0	1.0	0	0	0	0	0	0	0	0	-0.40728247856870237	[0. 0.00106203 0. 0. 0. 0. 0. 0.00012497]	[0. 0.00019593 0. 0.00162331 0. 0. 0. 0. 0.00050925 0. 0. ]	[0.54177215 0.73174384 0.27532352 0.45463609 0.33406114 0.34509489 0.81320451 0.7183391 0.75355249 0.63204155]	[0.87578776 0.82458175 0.99598394 0.96660351 1. 0.99723375 0.59935897 0.83040936 0.5474934 0.61618799]
a3af7cdf	training	0	0	0	0	0	1	0	1	1	0.0	0.0	0	0	0	0	0	0	0	0	0.37281541612126107	[0. 0.00028832 0. 0. 0. 0.11634752 0.01235688 0.0010581 ]	[6.59754160e-02 3.85652506e-02 0.00000000e+00 1.60208912e-04 1.35391778e-02 2.01711946e-01 0.00000000e+00 0.00000000e+00 0.00000000e+00 0.00000000e+00 1.86563461e-02]	[0.58250863 0.8485372 0.27911647 0.6558325 0.82158453 0.89468057 1. 1. 0.85217391 0.89392729]	[0.94653385 0.83683949 0.89434662 0.83254382 0.27841945 0.22544952 0.04166667 0. 0.30870712 0.09530026]
b179e0c9	training	0	0	0	0	0	0	1	0	0	0.0	0.0	0	0	1	0	0	0	1	0	0.17097122183996466	[0. 0. 0. 0. 0.0721048 0. 0.0130719 0. ]	[0. 0. 0. 0. 0. 0. 0.05731605 0. 0. 0. 0.03495495]	[0.74764097 0.70836213 0.41253905 0.42931206 0.60199626 0.68457632 0.70101986 0.85259516 0.77433722 0.85677187]	[0.81906892 0.72072221 0.97713933 0.96589294 0.85349544 0.94605809 0.41666667 0.73684211 0.41029024 0.42167102]
3bf7a2ce	training	0	0	0	0	0	1	0	0	0	0.0	0.0	0	1	0	0	0	0	0	0	0.33525455920928526	[0. 0. 0. 0. 0. 0.07164146 0.02666853 0. ]	[5.21782758e-02 0.00000000e+00 0.00000000e+00 0.00000000e+00 6.73895730e-04 2.34834388e-01 0.00000000e+00 0.00000000e+00 0.00000000e+00 7.55064596e-06 1.56792696e-02]	[0.19378596 0.33298779 0.11423472 0.18045862 0.08764816 0.18390805 0.424584 0.28373702 0.92746554 0.79444666]	[0.9634072 0.97664403 0.99907322 0.99976315 1. 1. 0.70192308 1. 0.13060686 0.40208877]
a71227fe	training	0	0	1	0	0	0	0	0	0	0.0	0.0	0	0	0	0	0	1	0	0	0.5619906495116056	[0.00000000e+00 3.60049456e-04 3.18751624e-02 2.82414076e-05 0.00000000e+00 0.00000000e+00 7.28387575e-02 1.93374769e-02]	[0.00000000e+00 0.00000000e+00 9.79077122e-06 0.00000000e+00 0.00000000e+00 0.00000000e+00 0.00000000e+00 8.76302482e-03 0.00000000e+00 3.46656424e-02 0.00000000e+00]	[0.56536249 0.76825616 0.40093708 0.56949153 0.59981285 0.55225875 0.66988728 0.65743945 0.9573701 0.91070715]	[0.98373653 0.9362266 0.99073216 0.77380388 0.8674772 0.64223144 0.59615385 0.74853801 0.05804749 0.26109661]
e7955264	training	0	0	0	0	0	0	1	0	1	0.0	0.0	0	0	0	0	0	0	1	0	0.44018009796624813	[0. 0. 0. 0. 0. 0.01586993 0.1439593 0. ]	[0. 0. 0. 0. 0. 0.06941564 0.02904255 0. 0. 0. 0.31163077]	[0.3283084 0.3587883 0.25390451 0.3218345 0.37305053 0.33493718 0.6027912 0.71211073 0.67592789 0.60547343]	[0.95507217 0.92380321 1. 0.99715775 0.98905775 0.99170124 0.69871795 0.83625731 0.58311346 0.79634465]
b5c2f566	training	0	1	1	0	0	0	1	0	0	0.0	1.0	0	0	0	1	1	1	1	0	2.231318513666793	[0.00351395 0.34653062 0.33658093 0.00098845 0. 0.02633319 0.13274038 0.17109626]	[0.00419422 0.00132256 0.0011651 0.01099142 0.54007969 0.03403684 0.00438805 0.45748736 0.25104471 0.72139697 0.07234234]	[0.70448792 0.75593181 0.53101294 0.42971087 0.67872739 0.54343758 0.7928073 0.67958478 0.96670201 0.71014782]	[0.54198008 0.4941196 0.95118937 0.96210327 0.88145897 0.99907792 0.27564103 0.90643275 0.08575198 0.7075718 ]
51441fc3	training	0	0	1	0	0	0	0	0	0	0.0	0.0	0	0	0	1	1	0	0	1	0.7521535257237351	[0. 0.00034324 0.07340606 0. 0. 0. 0. 0.01019779]	[0. 0. 0. 0. 0. 0. 0. 0.0875461 0. 0. 0. ]	[0.08895282 0.13061507 0. 0. 0.00062383 0. 0.21631777 0.27681661 0.4097561 0.20055933]	[0.99857695 0.98724532 1. 1. 1. 1. 0.80128205 0.9005848 0.75989446 0.92167102]
e72cfe9c	training	0	1	0	0	0	0	0	0	0	0.0	1.0	0	0	0	0	0	0	0	0	0.6642971586536164	[0.00013317 0.01265646 0. 0. 0. 0. 0. 0.00122473]	[0. 0.00417197 0. 0.02110352 0. 0. 0. 0. 0. 0. 0. ]	[0.21334868 0.25051831 0.05823293 0.19142572 0.33842795 0.20983694 0.55448202 0.67958478 0.76797455 0.79724331]	[0.95080301 0.97150903 1. 1. 0.9768997 0.99953896 0.68589744 0.74853801 0.42480211 0.32898172]
9d3ccacf	training	0	1	0	0	0	0	0	0	1	0.0	1.0	1	0	0	0	1	1	0	0	1.8150437165534103	[3.84676091e-02 1.73648200e-01 3.99969750e-03 0.00000000e+00 0.00000000e+00 9.36591908e-02 3.49064507e-05 1.27705664e-01]	[0. 0.65362503 0. 0.11811002 0.11934081 0.02257784 0. 0.03779612 0.25254974 0.01949577 0. ]	[0.18791715 0.29371113 0.05756359 0.34915254 0.15346226 0.40630847 0.34031133 0.76608997 0.43287381 0.43987215]	[0.96605001 0.95179725 1. 0.99171009 1. 1. 0.90705128 0.89473684 0.78891821 0.84725849]
c823df68	training	0	1	0	0	0	0	0	0	1	0.0	0.0	0	0	0	0	0	0	0	0	-0.010079457762588147	[0.00148465 0.00126999 0. 0. 0. 0.02913345 0. 0.00665689]	[0.00083619 0.0746375 0. 0.00060879 0. 0. 0. 0. 0. 0. 0. ]	[0.1443038 0.26076941 0.03458278 0.38803589 0.04585153 0.34830259 0.40150295 0.4283737 0.71049841 0.71434279]	[0.98597276 0.98343548 1. 0.98081478 1. 0.98109728 0.73397436 0.92397661 0.45382586 0.61488251]
ce31a3d1	training	0	1	1	0	0	1	0	1	1	0.0	0.0	0	0	0	1	0	0	0	0	2.120901533386421	[0.0369879 0.11485778 0.69067153 0.05984041 0.00616469 0.14633783 0.31841056 0.32559612]	[0.11154779 0.62808446 0.04846676 0.03694418 0.05672977 0.09589381 0.00099523 0.72778808 0.04027189 0.27335604 0.07194602]	[0.00817031 0.14754665 0.05198572 0.36410768 0.07361198 0.439722 0.56736447 0.93633218 0.48822906 0.77427087]	[1. 0.99983435 1. 0.9379441 1. 0.90594744 0.72435897 0.2748538 0.71899736 0.31070496]
6640e7e3	training	0	0	0	0	0	0	1	0	0	0.0	0.0	0	0	1	0	0	0	0	0	0.04237859813987616	[0. 0. 0. 0. 0.07777411 0. 0. 0. ]	[0. 0. 0. 0. 0. 0. 0.06319694 0. 0. 0. 0. ]	[0.66743383 0.74130385 0.26996876 0.46859422 0.39893949 0.56321839 0.77455717 0.96124567 0.96373277 0.93807431]	[0.88940842 0.85903595 0.99691072 0.97323543 0.94772036 0.96035039 0.68269231 0.16374269 0.04353562 0.21671018]
4c1348f5	training	0	0	0	0	0	0	1	0	0	0.0	0.0	0	0	0	0	0	0	1	0	0.19191581916131953	[0. 0. 0. 0. 0. 0. 0.06307596 0. ]	[0. 0. 0. 0. 0. 0.00037216 0.00547375 0. 0. 0. 0.16721246]	[0.21024166 0.46855563 0.30432842 0.4444666 0.40174672 0.41165464 0.72678476 0.96539792 0.71516437 0.79824211]	[0.97723114 0.90442273 1. 0.97773567 0.99817629 0.99861687 0.67628205 0.36842105 0.42744063 0.62663185]
195e3828	training	0	0	1	0	0	0	0	0	0	0.0	0.0	0	0	0	1	0	0	0	1	1.6392121685695928	[0.0005955 0.03563357 0.35934658 0.00915963 0. 0. 0.08304696 0.1513922 ]	[0. 0.00484938 0.0132665 0.00054523 0. 0. 0. 0.37109773 0.01202107 0.11612584 0.04018018]	[0.51484465 0.77631882 0.07005801 0.27716849 0.49438553 0.52900294 0.84433709 0.83737024 0.70540827 0.60647223]	[0.93189673 0.81679642 0.99536608 0.98034107 0.84012158 0.8769018 0.25961538 0.30994152 0.3707124 0.54699739]
bcb2e457	training	0	0	0	0	0	1	0	0	1	0.0	0.0	0	1	0	0	0	0	0	0	-0.14854211226142955	[0. 0.00022418 0. 0. 0. 0.02932825 0. 0.00254945]	[0.00032263 0.02914524 0. 0.00011566 0. 0.02696108 0. 0. 0. 0. 0. ]	[0.35132336 0.4284727 0.28692548 0.22492522 0.65626949 0.66800321 0.82286634 0.95847751 0.85705196 0.92489013]	[0.98820899 0.97018387 0.99660179 0.99242065 0.87355623 0.74550484 0.64102564 0.12280702 0.17282322 0.08746736]
51f6f74e	training	0	1	0	0	0	1	0	1	1	0.0	1.0	0	0	0	0	1	1	0	1	0.8489284338988763	[2.95290123e-05 1.07539300e-02 0.00000000e+00 0.00000000e+00 0.00000000e+00 1.62200008e-01 7.41189947e-04 1.91625148e-04]	[0.14316825 0.00813128 0. 0.00043784 0.05941638 0.17335611 0. 0. 0.0217629 0.00931459 0.01423423]	[0.09321059 0.19822622 0.00647033 0.11804586 0.06550218 0.08313285 0.38647343 0.55017301 0.57836691 0.60167799]	[0.99227485 0.9809508 1. 1. 1. 1. 0.86217949 0.87719298 0.46437995 0.59791123]
dd967270	training	0	1	0	0	0	0	0	0	1	0.0	0.0	0	0	0	0	0	0	0	0	-0.9427192684263003	[0. 0.00036458 0. 0. 0. 0. 0. 0.00018329]	[0. 0.00039187 0. 0.00063198 0. 0. 0. 0. 0. 0. 0. ]	[0.47594937 0.74660217 0.2173137 0.32981057 0.62788522 0.80112269 0.99355878 0.98269896 0.67847296 0.69936077]	[0.90587518 0.85439788 0.94624652 0.98910469 0.40425532 0.3923467 0. 0. 0.37994723 0.3616188 ]
65db9838	training	0	1	0	0	0	1	0	1	1	0.0	1.0	0	0	0	0	0	0	0	0	1.230623522154443	[0.00786456 0.0556718 0.00037347 0. 0. 0.04251429 0. 0.03329279]	[7.98515890e-03 3.78251286e-01 0.00000000e+00 4.39904501e-03 4.58221024e-02 2.09832866e-02 0.00000000e+00 1.43656145e-04 1.25994159e-01 3.06546806e-03 0.00000000e+00]	[0.30782509 0.649044 0.33801874 0.52582253 0.60605115 0.65036087 0.78690284 0.79930796 0.80954401 0.7902517 ]	[0.95527546 0.8211032 0.99721965 0.78801516 0.97507599 0.92761641 0.58974359 0.49122807 0.24802111 0.60835509]
b9d8137d	training	0	1	0	0	0	0	0	0	1	0.0	0.0	0	0	0	0	0	0	0	0	-0.11904133973567285	[0. 0.00211727 0. 0. 0. 0.00564005 0. 0.00025828]	[0. 0.04080333 0. 0. 0.00562522 0. 0. 0. 0.00112334 0. 0. ]	[0.30874568 0.56933886 0.25301205 0.46520439 0.50467873 0.57551457 0.73054214 0.9916955 0.88419936 0.87495006]	[0.99003863 0.92231241 0.99629286 0.93225959 0.82674772 0.94744122 0.31410256 0.00584795 0.14116095 0.21671018]
9ef399f4	training	0	1	0	0	0	0	0	1	1	0.0	1.0	1	1	0	0	1	1	0	0	2.5194744163139116	[0.28490392 0.79681701 0.05875186 0. 0. 0.93305268 0.09749372 0.60380251]	[0.9516682 0.98183668 0. 0.58137011 1. 0.84331969 0.00655945 0.24263918 0.67857637 0.69549 0.09814429]	[0.56823936 0.98882746 0.23761714 0.82911266 0.42825951 0.75300722 0.67901235 0.99377163 0.79915164 0.99840192]	[0.78003659 0.04754017 0.87951807 0.06513501 0.98844985 0.12448133 0.58012821 0. 0.38918206 0. ]
355bb3c8	training	0	0	1	1	0	0	1	0	0	1.0	0.0	0	0	0	1	0	0	1	0	1.6927610943288882	[0.002633 0.03089405 0.36735588 0.02503255 0.00049538 0.00050566 0.21272151 0.203056 ]	[0. 0. 0.02686338 0. 0. 0.0264731 0.00113094 0.37503457 0.00061409 0.13315079 0.1581982 ]	[0.71024166 0.73784842 0.63476127 0.64725823 0.8209607 0.63913392 0.99785293 0.80692042 0.73043478 0.7922493 ]	[0.89733686 0.77985755 0.6416435 0.81999053 0.27963526 0.82249885 0.00320513 0.12865497 0.57915567 0.52610966]
e960e04f	training	0	1	0	0	0	0	0	0	0	0.0	1.0	0	0	0	0	0	0	0	1	-0.6012125871919769	[0.00036006 0.00077573 0. 0. 0. 0. 0. 0.00068319]	[0. 0. 0. 0.00098528 0. 0. 0. 0. 0.00120844 0. 0. ]	[0.14649022 0.1268141 0. 0. 0.00280724 0.07297514 0.15190553 0.65397924 0.07677625 0.14622453]	[0.97031917 0.97647838 1. 1. 1. 1. 0.85897436 0.62573099 0.98021108 0.98563969]
cd87287a	training	0	0	0	0	0	1	0	1	1	0.0	0.0	0	0	0	0	0	0	0	0	-0.4539927445939125	[0. 0. 0. 0. 0. 0.02112361 0. 0.00010831]	[4.34818965e-03 1.20580005e-02 0.00000000e+00 4.80626737e-05 7.47411628e-03 1.71194641e-02 0.00000000e+00 0.00000000e+00 0.00000000e+00 0.00000000e+00 0.00000000e+00]	[0.54441887 0.70651924 0.42748773 0.42911266 0.54023706 0.50307404 0.71926999 0.85536332 0.92916225 0.87534958]	[0.95527546 0.88106676 0.95582329 0.93036476 0.85531915 0.97786999 0.52884615 0.6374269 0.06992084 0.32114883]
cb6f1df7	training	0	0	0	0	0	0	1	0	0	0.0	0.0	0	0	0	0	0	0	1	0	-0.22924000964899424	[0. 0. 0. 0. 0. 0. 0.0151803 0. ]	[0. 0. 0. 0. 0. 0. 0. 0. 0. 0. 0.04951871]	[0.30494822 0.62566229 0.20794288 0.32741775 0.21584529 0.50360866 0.33118626 0.91764706 0.73128314 0.74670396]	[0.93799553 0.89382143 0.99289466 0.95665561 0.99878419 0.9285385 0.81089744 0.25730994 0.31134565 0.41122715]
dd0cdf83	training	0	1	0	0	0	0	0	0	1	0.0	1.0	1	0	0	0	0	1	0	0	1.3515034022858754	[0.00393604 0.07113338 0. 0. 0. 0.03006482 0. 0.03341776]	[6.68952254e-04 7.33655558e-02 0.00000000e+00 1.04612415e-01 2.83893892e-01 2.48108175e-04 0.00000000e+00 0.00000000e+00 0.00000000e+00 2.55211833e-03 0.00000000e+00]	[0.23785961 0.29221378 0.37639447 0.45942173 0.42358079 0.38732959 0.3870102 0.34878893 0.6038176 0.51618058]	[0.98576947 0.96985258 0.99196787 0.88749408 0.98419453 0.89718764 0.90705128 0.93567251 0.55408971 0.82375979]
51b5353b	training	0	0	0	0	1	0	0	0	0	0.0	0.0	0	0	1	0	0	0	0	0	-0.20786833020908838	[0. 0. 0. 0. 0.04838177 0. 0. 0. ]	[0. 0. 0. 0. 0. 0. 0.03976386 0. 0. 0. 0. ]	[0.50851554 0.60377793 0.14457831 0.33579262 0.21490954 0.3777065 0.74718196 0.65397924 0.56627784 0.55353576]	[0.79142102 0.80553255 0.99536608 0.97702511 1. 0.95527893 0.59935897 0.66666667 0.72163588 0.55221932]
c43a212d	training	0	1	1	0	0	0	0	0	0	0.0	1.0	0	0	0	1	0	0	0	1	1.5472493493380268	[0.00049797 0.00914396 0.28825551 0.03584124 0. 0.00067059 0.18325887 0.09821205]	[0. 0. 0.02992942 0.00218185 0. 0. 0. 0.21067616 0.00100461 0.15333852 0.00545797]	[0.06409666 0.03720341 0.01472557 0.01714855 0.18278228 0.30259289 0.21470746 0.65051903 0.55164369 0.82441071]	[1. 1. 1. 1. 0.99756839 0.96357769 0.99358974 0.78947368 0.5171504 0.38381201]
ec967c58	training	0	1	0	0	0	0	0	0	0	0.0	1.0	0	0	0	0	0	0	0	1	-0.04796184218602663	[0.00262896 0.00205945 0. 0. 0. 0. 0. 0.00609035]	[0.00000000e+00 4.26354617e-02 0.00000000e+00 2.36308146e-03 0.00000000e+00 0.00000000e+00 0.00000000e+00 0.00000000e+00 3.63988440e-05 0.00000000e+00 0.00000000e+00]	[0.18515535 0.14639484 0.03815261 0.0554337 0.08484092 0.28762363 0.45571659 0.46782007 0.40615058 0.53575709]	[0.96726977 0.97101209 1. 0.98886784 1. 0.97510373 0.74038462 0.87134503 0.69129288 0.67362924]
56b418ab	training	0	1	0	0	0	0	0	0	0	0.0	0.0	0	0	0	0	0	1	0	0	-0.16466465284601822	[0. 0.00241184 0. 0. 0. 0. 0. 0. ]	[0. 0. 0. 0.00340844 0. 0. 0. 0. 0. 0.00153278 0. ]	[0.98009206 0.99562313 0.76082106 0.7886341 0.94135995 0.96952686 1. 1. 1. 0.99860168]	[0.26468794 0.23968859 0.55298116 0.54358124 0.47173252 0.09405256 0. 0. 0. 0. ]
c4fe8066	training	0	0	0	0	0	1	0	1	1	0.0	0.0	0	0	0	0	0	0	0	0	0.2702784137282644	[0. 0.00043931 0. 0. 0. 0.09167996 0.01148844 0. ]	[3.49249879e-02 2.61082537e-02 0.00000000e+00 1.23916761e-04 1.34770889e-02 1.58472612e-01 0.00000000e+00 0.00000000e+00 0.00000000e+00 7.16506991e-04 1.40540541e-02]	[0.10402762 0.49988482 0.15751896 0.244666 0.3764816 0.39107191 0.53140097 0.50449827 0.5204666 0.65061926]	[0.98556617 0.89365579 1. 0.99976315 0.98176292 0.99631166 0.81410256 0.95321637 0.7414248 0.63577023]
6cc53c4b	training	0	1	0	0	0	0	0	0	0	0.0	1.0	0	0	0	0	1	1	0	0	0.171845887887151	[1.06796594e-03 3.61664687e-03 4.05949597e-05 0.00000000e+00 0.00000000e+00 0.00000000e+00 4.88690310e-04 2.56611068e-03]	[0. 0. 0. 0.0009654 0. 0. 0. 0.0002107 0.00081203 0.01002989 0. ]	[0.24361335 0.50668049 0.03012048 0.17387836 0.15689333 0.38091419 0.39828234 0.89896194 0.6835631 0.69916101]	[0.97377516 0.96637403 0.9978375 0.99976315 1. 0.99907792 0.7275641 0.41520468 0.48812665 0.5848564 ]
ee032615	training	0	0	0	0	0	1	0	0	1	0.0	0.0	0	1	0	0	0	0	0	0	0.38010519984026897	[0.00012331 0.00037528 0. 0. 0. 0.07909247 0.0162315 0.00327429]	[1.48841876e-02 5.31162554e-02 0.00000000e+00 2.00261141e-05 3.61453164e-03 1.62014638e-01 0.00000000e+00 0.00000000e+00 0.00000000e+00 0.00000000e+00 1.06182396e-02]	[0.27571922 0.43642018 0.08567604 0.37527418 0.06612601 0.03929431 0.08373591 0.18615917 0.49034995 0.46963644]	[0.94775361 0.91502402 1. 0.93083847 1. 1. 1. 0.97660819 0.83641161 0.89556136]
24efd5fa	training	1	0	0	0	0	0	0	0	1	0.0	0.0	0	0	0	0	0	0	0	0	0.8967417826465885	[0.04827933 0.00035919 0. 0. 0. 0.00122942 0. 0.06408611]	[0.005268 0.06349529 0. 0.02015428 0. 0. 0. 0. 0.00033487 0. 0. ]	[0.39413119 0.54307763 0.18875502 0.40239282 0.23019339 0.38920075 0.28502415 0.42076125 0.76246023 0.84678386]	[0.94389103 0.75368561 0.9845536 0.95452392 1. 0.97602582 0.94871795 1. 0.34564644 0.36031332]
4ccc667d	training	0	0	1	0	0	0	0	0	0	0.0	0.0	0	0	0	1	0	0	0	0	-0.024424516496327545	[0. 0. 0.0086464 0. 0. 0. 0. 0. ]	[0. 0. 0. 0. 0. 0. 0. 0.01020793 0. 0. 0. ]	[0.40713464 0.63061507 0.07541276 0.09850449 0.48128509 0.45175087 0.67740204 0.83114187 0.76161188 0.7776668 ]	[0.89083147 0.88769256 0.99876429 1. 0.90942249 0.98248041 0.61217949 0.70760234 0.5 0.51305483]
de5fad3b	training	0	1	0	0	0	0	0	0	1	0.0	0.0	0	0	0	0	0	0	0	0	0.33695931830273057	[0.00623062 0.00409641 0. 0. 0. 0. 0. 0.01035609]	[0. 0. 0. 0.01270147 0. 0. 0. 0. 0. 0. 0. ]	[0.71864212 0.72586962 0.256805 0.44247258 0.49906425 0.6156108 0.74879227 0.7716263 0.77433722 0.78865362]	[0.8103273 0.8295511 0.94686438 0.8884415 0.93920973 0.80313509 0.46153846 0.71929825 0.41292876 0.31592689]
3da32e7b	training	0	0	0	0	0	0	1	0	0	0.0	0.0	0	0	0	0	0	0	1	0	-0.22354853449425074	[0. 0. 0. 0. 0. 0. 0.03207903 0. ]	[0. 0. 0. 0. 0. 0. 0. 0. 0. 0. 0.09060236]	[0.61818182 0.90048376 0.58835341 0.74596211 0.72707424 0.69072441 0.98228663 0.93425606 0.90243902 0.80143827]	[0.86440333 0.59085639 0.87550201 0.47844623 0.6668693 0.5186722 0.29166667 0.08187135 0.2414248 0.4308094 ]
d1ceedda	training	0	1	0	0	0	0	0	0	1	0.0	0.0	0	0	0	0	1	0	0	0	0.4992758252205328	[0.01039252 0.00564976 0.00218471 0. 0. 0. 0. 0.02042891]	[0. 0.04584075 0. 0.01091023 0. 0. 0. 0.00238086 0.00674107 0. 0. ]	[0.8693901 0.91453582 0.64123159 0.64287139 0.92981909 0.91472868 0.99838969 0.97439446 0.94231177 0.89912105]	[0.56698516 0.53619347 0.88600556 0.84343913 0.30881459 0.31765791 0. 0.02923977 0.07519789 0.13968668]
25c7f454	training	0	0	0	0	0	0	1	0	0	0.0	0.0	0	0	1	0	0	0	0	1	0.5220084366356045	[0. 0. 0. 0.00418852 0.2493395 0. 0. 0. ]	[0. 0. 0.00620334 0. 0. 0. 0.17787428 0. 0. 0. 0. ]	[0.06501726 0.116563 0.03971441 0.18285145 0.0823456 0.24057739 0.53569512 0.57370242 0.48059385 0.53375949]	[0.99654401 0.99122081 1. 0.99692089 1. 0.99953896 0.69230769 0.83040936 0.58707124 0.84856397]
8912152a	training	0	1	0	0	0	0	0	0	0	0.0	0.0	0	0	0	0	1	1	0	1	1.2022205680425442	[0.00120843 0.05453651 0.0003025 0. 0. 0.0188138 0. 0.01110593]	[0. 0.13426609 0. 0.02713538 0.05832261 0.00049622 0. 0.03772668 0.03321031 0.04135489 0. ]	[0.13659379 0.08580972 0.00223115 0.12562313 0.18278228 0.30446405 0.47396672 0.58477509 0.48229056 0.62884539]	[0.96422037 0.98293855 1. 1. 0.99574468 0.97648686 0.79487179 0.85380117 0.55936675 0.50652742]
b831588f	training	0	0	0	0	0	1	0	1	1	0.0	0.0	0	0	0	0	0	0	0	0	1.1029479680053735	[0.00768464 0.00396787 0. 0. 0. 0.39721332 0. 0.01681302]	[6.06572456e-01 3.39862630e-02 0.00000000e+00 3.73286766e-03 1.39986522e-01 2.42153579e-01 0.00000000e+00 0.00000000e+00 0.00000000e+00 5.28545217e-04 0.00000000e+00]	[0.32094361 0.70870767 0.23382419 0.40578265 0.26824704 0.32157177 0.65002684 0.83114187 0.73722163 0.77147423]	[0.96300061 0.64717575 0.9768304 0.90762672 0.96534954 0.99861687 0.68269231 0.70175439 0.32453826 0.50391645]
c78d5994	training	0	0	0	0	0	0	1	0	0	0.0	0.0	0	0	1	0	0	0	0	1	-0.49495616709531676	[0. 0. 0. 0. 0.02994276 0. 0. 0. ]	[0. 0. 0. 0. 0. 0. 0.02148787 0. 0. 0. 0. ]	[0.08515535 0.13487676 0. 0. 0.0165315 0.01897888 0.34782609 0.51141869 0.42226935 0.29524571]	[0.98881887 0.99204903 1. 1. 1. 1. 0.76282051 0.84210526 0.72295515 0.98041775]
93b3144a	training	0	1	0	0	0	0	0	0	1	0.0	1.0	1	0	0	0	0	0	0	0	1.1808575164270185	[0.00216038 0.05206517 0. 0. 0. 0.00081961 0. 0.01359705]	[0.00000000e+00 4.02442127e-02 0.00000000e+00 7.74810353e-02 8.95056056e-02 0.00000000e+00 0.00000000e+00 0.00000000e+00 6.49355376e-03 7.55064596e-05 0.00000000e+00]	[0.14257768 0.3173232 0.00468541 0.11645065 0.18870867 0.3712911 0.40150295 0.46228374 0.35630965 0.46284459]	[0.9634072 0.89050853 1. 1. 1. 0.98109728 0.96474359 0.69590643 0.95382586 0.73759791]
c9452cb1	training	0	1	0	0	0	0	0	0	1	0.0	1.0	1	0	0	0	1	1	0	0	1.8866449216881807	[0.00117391 0.20788311 0.0030754 0. 0. 0.58430817 0.07277995 0.06152 ]	[5.12835521e-01 5.48969728e-02 0.00000000e+00 1.83038682e-01 9.59872572e-01 5.58243394e-01 9.04752211e-05 5.67537002e-02 2.22396937e-02 1.87852521e-01 3.05646522e-02]	[0.2141542 0.6268141 0.0653726 0.53060818 0.31441048 0.53007217 0.62372517 0.74117647 0.78282078 0.88154215]	[0.96726977 0.85671691 0.9669447 0.77759356 0.98844985 0.41263255 0.66987179 0.09356725 0.30211082 0.11749347]
f8ab1cb0	training	0	0	0	0	0	0	0	0	0	0.0	0.0	0	0	0	0	1	0	0	0	0.02607289077253129	[0.00033047 0.00293357 0. 0. 0. 0. 0. 0. ]	[0. 0. 0. 0.00153 0. 0. 0. 0.00923574 0.00026207 0. 0. ]	[0.52543153 0.7067496 0.48148148 0.61236291 0.8044292 0.88879979 0.98174987 1. 0.95100742 0.92089493]	[0.93210002 0.92446579 0.98640717 0.93154903 0.8668693 0.39372983 0.2275641 0. 0.11477573 0.15926893]
a22ca377	training	0	1	0	0	0	0	0	0	0	0.0	1.0	0	0	0	0	0	0	0	0	1.1139107267964055	[0.00530724 0.03256676 0. 0. 0. 0. 0. 0.0140053 ]	[0. 0.02360722 0. 0.04619223 0. 0. 0. 0. 0.02149716 0. 0. ]	[0.40966628 0.38792905 0.32797858 0.41635095 0.56113537 0.45870088 0.89533011 0.61522491 0.85599152 0.77926488]	[0.91908925 0.90806692 1. 0.97015632 0.96231003 0.9944675 0.56730769 0.88888889 0.2348285 0.46736292]
0d996dfe	training	0	1	0	1	0	0	0	0	0	1.0	1.0	1	0	0	0	0	0	0	0	1.1143838634943575	[0.00103087 0.03655294 0. 0.00601641 0. 0.04124134 0. 0.00235782]	[0. 0.05204782 0.00635867 0.01074601 0.2628806 0.00285324 0. 0. 0.03765096 0.030414 0. ]	[0.35558113 0.6845197 0.03391343 0.37108674 0.33094198 0.64100508 0.8013956 0.75709343 0.71961824 0.87215342]	[0.92457817 0.91684612 0.99969107 0.96328754 0.94772036 0.83448594 0.32051282 0.64327485 0.69129288 0.14360313]
fe1ffa3d	training	0	0	0	0	0	1	0	0	0	0.0	0.0	0	1	0	0	0	0	0	0	0.2661521078588793	[0.00000000e+00 4.23331274e-04 0.00000000e+00 0.00000000e+00 0.00000000e+00 7.42865658e-02 3.30215024e-02 2.49945845e-05]	[0.07893637 0. 0. 0. 0. 0.09378489 0.02307118 0. 0. 0.00425101 0.01885482]	[0.46881473 0.57371573 0.2599286 0.34995015 0.31316282 0.42956429 0.82071927 0.7916955 0.94103924 0.90950859]	[0.97092905 0.96074209 0.98517146 0.98768356 0.9325228 0.8824343 0.28525641 0.21637427 0.02506596 0.15143603]
212f54b8	training	0	1	0	0	0	0	0	0	1	0.0	0.0	1	0	0	0	1	1	0	0	2.158826121087036	[0.04439687 0.42900459 0.07155268 0. 0. 0.39250846 0.09460279 0.28141403]	[0.24132925 0.70511879 0. 0.03862485 0.48540959 0.51396853 0. 0.26360903 0.57970494 0.49992244 0.11837838]	[0.88170311 0.73116793 0.8799643 0.60119641 0.89270119 0.51537022 0.97584541 0.74809689 0.84708378 0.64702357]	[0.17971132 0.65562365 0.05993204 0.87517764 0.00425532 0.97602582 0.00961538 0.76608187 0.1292876 0.44255875]
120ffa54	training	0	1	0	0	0	0	0	0	0	0.0	1.0	1	0	0	0	1	1	0	0	1.3008284939654868	[0.0002756 0.08231772 0. 0. 0. 0.07814384 0. 0.00903971]	[0.01032425 0.29630174 0. 0.01353584 0.20010547 0.05111626 0. 0. 0.12794878 0.05873141 0. ]	[0.03072497 0.09179912 0.07563588 0.39182453 0.22333125 0.52098369 0.39989265 0.89619377 0.52788971 0.47962445]	[0.99979671 1. 1. 0.95902416 1. 0.7132319 0.81410256 0.15789474 0.46042216 0.81984334]
ade31259	training	0	1	0	0	1	0	0	0	1	0.0	0.0	0	0	1	0	0	0	0	1	-0.2743020725480182	[0. 0.00105071 0. 0. 0.01711801 0. 0. 0. ]	[0. 0.00935587 0. 0.00045849 0. 0. 0.0140689 0. 0.00121321 0. 0. ]	[0.02382048 0.00898411 0. 0.15972084 0.00155958 0.23202352 0.12989801 0.22560554 0.09416755 0.22812625]	[1. 1. 1. 0.99573662 1. 0.99631166 0.99679487 0.98830409 0.94986807 0.87336815]
0c5b2893	training	0	0	0	0	0	1	0	1	1	0.0	0.0	0	0	0	0	0	0	0	0	0.19436255510840691	[0.00125006 0.00145378 0. 0. 0. 0.02450504 0.02833367 0.00587373]	[7.82384256e-03 3.34557923e-02 0.00000000e+00 2.47833522e-05 0.00000000e+00 5.17262413e-02 1.01332248e-02 0.00000000e+00 2.49382161e-03 0.00000000e+00 4.22522523e-02]	[0.46731876 0.36466252 0.2204373 0.30947159 0.30411728 0.12215985 0.65217391 0.18823529 0.62163309 0.58809429]	[0.87212848 0.9329137 1. 0.99597347 1. 1. 0.68910256 0.90643275 0.54617414 0.69582245]
62794b4e	training	0	1	0	0	0	0	0	0	1	0.0	0.0	1	0	0	0	1	1	0	0	1.2751673338202454	[0.00540095 0.04108144 0.01432665 0. 0. 0.10863572 0.00125663 0.0355173 ]	[0.03679237 0.12892394 0. 0.00550718 0.18207437 0.06438407 0. 0.04793461 0.03953642 0.03850074 0. ]	[0.25546605 0.39829532 0.01472557 0.32642074 0.14847162 0.23229083 0.21470746 0.41591696 0.67635207 0.74450659]	[0.96076438 0.97184032 1. 0.99668404 1. 1. 0.99679487 0.96491228 0.46701847 0.5156658 ]
cc372cfb	training	0	0	0	0	0	0	1	0	0	0.0	0.0	0	0	0	0	0	0	1	0	-0.25547206686722074	[0. 0. 0. 0. 0. 0. 0.02708741 0. ]	[0. 0. 0. 0. 0. 0.00905595 0. 0. 0. 0. 0.06976283]	[0.40563867 0.62727482 0.17492191 0.45383848 0.23799127 0.50414328 0.75523349 0.74186851 0.75291622 0.79105074]	[0.84570035 0.81464303 1. 0.98578873 0.9787234 0.99031812 0.46794872 0.74853801 0.30079156 0.5078329 ]
8516b5c7	training	0	0	0	0	0	1	0	1	0	0.0	0.0	0	0	0	0	0	0	0	0	0.38642232186396147	[0.00000000e+00 1.30431798e-04 0.00000000e+00 0.00000000e+00 0.00000000e+00 1.59712391e-01 0.00000000e+00 2.46613234e-03]	[0.19558492 0.01770542 0. 0.00052068 0.02291245 0.14936112 0. 0. 0. 0. 0. ]	[0.10966628 0.25950242 0.11802767 0.21934197 0.18465377 0.40283347 0.49812131 0.53702422 0.55758218 0.55673192]	[0.98434641 0.94086467 1. 1. 1. 0.93683725 0.84935897 0.61988304 0.6530343 0.79765013]
7dfc5af7	training	0	0	1	0	0	0	0	0	0	0.0	0.0	0	0	0	0	0	1	0	0	-0.2966041507059911	[0. 0. 0.00101487 0. 0. 0. 0.01863082 0.00116641]	[0. 0. 0. 0. 0. 0. 0. 0. 0. 0.00352344 0.00630631]	[0.85500575 0.93457729 0.50981705 0.53918245 0.58296943 0.62282812 0.87707998 0.88788927 0.87656416 0.8903316 ]	[0.68367554 0.61123074 0.90392339 0.77309332 0.80121581 0.75610881 0.05128205 0.15789474 0.21372032 0.11618799]
96187f1b	training	0	0	0	0	0	1	0	1	0	0.0	0.0	0	0	0	0	0	0	0	0	0.4206896449790915	[0. 0.00042572 0. 0. 0. 0.12085262 0.00313321 0.00219952]	[2.68591708e-02 6.05927014e-02 0.00000000e+00 9.50028501e-05 7.91046525e-03 1.81895816e-01 0.00000000e+00 0.00000000e+00 0.00000000e+00 0.00000000e+00 1.03603604e-02]	[0.39838895 0.50518314 0.05109326 0.3886341 0.32002495 0.49024325 0.62640902 0.72318339 0.66871686 0.79544547]	[0.95466558 0.66258075 1. 0.94907627 1. 0.93453204 0.69230769 0.83625731 0.69920844 0.33289817]
f6bb0f87	training	0	1	0	0	0	0	0	0	0	0.0	1.0	0	0	0	0	1	0	0	1	0.7619306329231355	[0.02592278 0.00608723 0.00076823 0. 0. 0. 0. 0.01688801]	[0. 0.01032816 0. 0.01576028 0. 0. 0. 0.0091167 0.02135787 0. 0. ]	[0.01334868 0.00564386 0. 0. 0. 0. 0. 0.02145329 0.25450689 0.08909309]	[1. 0.99900613 1. 1. 1. 1. 1. 1. 0.86543536 0.98563969]
214e375d	training	0	1	0	0	0	0	0	0	0	0.0	1.0	1	0	0	0	1	1	0	0	1.5944772912163423	[0. 0.13097875 0. 0. 0. 0.03158427 0.00434607 0.01345542]	[0.00233909 0.02346314 0. 0. 0.11519981 0.1205319 0. 0.06903157 0.13205272 0.22136373 0.00108108]	[0.17295742 0.14639484 0.14145471 0.10269192 0.51310044 0.35097567 0.69457864 0.42975779 0.69607635 0.39472633]	[1. 1. 0.99907322 1. 0.8668693 0.98847395 0.41346154 0.95906433 0.41424802 0.73759791]
3407de6b	training	0	0	0	0	0	0	1	0	0	0.0	0.0	0	0	1	0	0	0	0	0	-0.554117527395144	[0. 0. 0. 0. 0.02399824 0. 0. 0. ]	[0. 0. 0. 0. 0. 0. 0.01709982 0. 0. 0. 0. ]	[0.28319908 0.64075098 0.27867024 0.48993021 0.58265752 0.67201283 0.92753623 0.9799308 0.83987275 0.859169 ]	[0.99939012 0.92446579 0.99969107 0.81288489 0.99331307 0.85892116 0.57371795 0.28654971 0.31134565 0.29634465]
45f34f6d	training	0	0	0	0	0	1	0	0	0	0.0	0.0	0	1	0	0	0	0	1	1	-0.3659651423631081	[0. 0. 0. 0. 0. 0.00093138 0.01661547 0. ]	[0. 0. 0. 0. 0. 0.02642352 0. 0. 0. 0. 0.02857993]	[0.12347526 0.13810182 0.06001785 0.01794616 0.04803493 0.01015771 0.43048846 0.1799308 0.46129374 0.42768678]	[0.9723521 0.97465629 1. 1. 1. 1. 0.70512821 0.96491228 0.75989446 0.91644909]
332a0fe3	training	0	1	0	0	0	0	0	0	0	0.0	1.0	1	0	0	0	1	1	0	0	2.0864117439653858	[3.45266398e-04 3.74863275e-01 1.14529153e-02 0.00000000e+00 0.00000000e+00 1.11504359e-01 8.06339011e-03 4.95642611e-02]	[0.02082114 0.1494785 0. 0.13423504 0.62941861 0.04825704 0. 0.01137852 0.33321686 0.47769162 0. ]	[0.67525892 0.72471781 0.60352521 0.72642074 0.76107299 0.87516707 0.85829308 0.92525952 0.87147402 0.92588893]	[0.82028868 0.74490641 0.60457213 0.49455234 0.61702128 0.34163209 0.09294872 0. 0.19920844 0.15143603]
06b86313	training	0	1	0	0	0	0	0	0	0	0.0	1.0	0	0	0	0	1	0	0	0	1.0333596072466522	[0.01615237 0.02353229 0.00045466 0. 0. 0. 0. 0.03379268]	[0. 0.05809454 0. 0.02624144 0. 0. 0. 0.00492262 0.04029806 0.00062048 0. ]	[0.1552359 0.23600553 0.00178492 0.04386839 0.12164691 0.35391607 0.27482555 0.18823529 0.45217391 0.52497004]	[0.99756048 0.98293855 1. 0.99834202 1. 0.99492854 0.875 1. 0.75593668 0.72062663]
1553c10b	training	0	1	0	0	0	0	0	0	1	0.0	1.0	0	0	0	0	0	0	0	1	1.2050864205001801	[0.02816387 0.03053477 0. 0. 0. 0.08900231 0. 0.09410461]	[3.51199933e-03 3.35843297e-01 0.00000000e+00 5.50958450e-02 3.15505728e-02 2.65475747e-02 0.00000000e+00 0.00000000e+00 1.45595376e-05 0.00000000e+00 0.00000000e+00]	[0.19090909 0.27217231 0. 0.2889332 0.00249532 0.01871157 0.36285561 0.37439446 0.59321315 0.61446264]	[0.93962187 0.98211032 1. 0.99668404 1. 1. 0.69230769 0.85380117 0.42480211 0.48955614]
32d98379	training	0	0	0	0	1	0	0	0	0	0.0	0.0	0	0	1	0	0	0	0	0	-0.8219575151141841	[0. 0. 0. 0. 0.00990753 0. 0. 0. ]	[0. 0. 0. 0. 0. 0. 0.00814277 0. 0. 0. 0. ]	[0.31990794 0.4392997 0.20749665 0.29631107 0.47598253 0.47420476 0.48148148 0.48650519 0.5611877 0.63304035]	[0.96747306 0.96455193 1. 0.99928944 0.99148936 0.95573997 0.87179487 0.88888889 0.80474934 0.75979112]
b9793163	training	0	1	0	0	0	1	0	1	0	0.0	1.0	1	0	0	0	1	1	0	0	2.216259996792468	[0.03391407 0.53761724 0.0154748 0. 0. 0.66642032 0.05353413 0.20100645]	[0.60848524 0.81351947 0. 0.27333559 0.85878355 0.64133219 0. 0.16750306 0.46043586 0.48808161 0.13378378]	[0.87790564 0.77516701 0.64413208 0.5884347 0.8353088 0.6450147 1. 0.93564014 0.91601273 0.88973232]	[0.05875178 0.75418254 0.33580476 0.88915206 0.22674772 0.90594744 0. 0.28070175 0.08707124 0.40992167]
ed78f3bc	training	0	0	1	0	0	0	1	0	0	0.0	0.0	0	0	0	1	0	0	1	0	1.4564001389968568	[0.00154877 0.00334546 0.24301523 0.00625522 0. 0.00547649 0.21676906 0.06041191]	[0. 0.0172984 0.00203866 0.00081306 0. 0.02481082 0.00027143 0.18036983 0. 0.10444809 0.07174754]	[0.24798619 0.58120249 0.10151718 0.52123629 0.27604492 0.77866881 0.76489533 0.88304498 0.79194062 0.93328006]	[0.9725554 0.83584562 1. 0.91875888 0.99878419 0.90779161 0.43269231 0.39181287 0.39709763 0.23890339]
f38d48f0	training	0	0	1	0	0	1	0	0	1	0.0	0.0	0	0	0	0	0	1	0	0	0.8346177590352595	[0. 0.00065669 0.03078722 0.00021652 0. 0.00548446 0.13607574 0.02077883]	[8.06581707e-05 5.24124418e-03 3.62258535e-04 1.65222348e-05 0.00000000e+00 5.61180920e-03 0.00000000e+00 1.14449494e-02 0.00000000e+00 4.22074325e-02 1.22522523e-02]	[0.58952819 0.48537203 0.43395805 0.4227318 0.5679975 0.40203154 0.72410091 0.61384083 0.77921527 0.61865761]	[0.84752999 0.85274143 0.96787149 0.98010422 0.93556231 0.97740894 0.52884615 0.89473684 0.52902375 0.79503916]
a443ca3a	training	0	0	1	0	0	0	0	0	0	0.0	0.0	0	0	0	1	0	0	0	1	0.5769057209667741	[0. 0. 0.0326727 0.00128595 0. 0. 0. 0. ]	[0. 0. 0.00174742 0. 0. 0. 0. 0.03562359 0. 0. 0. ]	[0.02577675 0.10366275 0.03413655 0.09012961 0.06207112 0.07270783 0.40096618 0.4982699 0.51410392 0.50699161]	[0.99857695 0.98973 1. 1. 1. 1. 0.69230769 0.85380117 0.63588391 0.85117493]
cf142d4b	training	0	1	0	0	0	0	0	0	1	0.0	0.0	1	0	0	0	0	0	0	0	0.4455132287041236	[1.47645061e-05 7.18966681e-03 0.00000000e+00 0.00000000e+00 0.00000000e+00 4.22809133e-02 0.00000000e+00 1.01644644e-03]	[0.00419422 0.05569434 0. 0.00254029 0.12381343 0.0175674 0. 0. 0.00140792 0. 0. ]	[0.68929804 0.70962912 0.38509594 0.47996012 0.81253899 0.82437851 0.96833065 0.82145329 0.95652174 0.89652417]	[0.88737548 0.85688256 0.96725363 0.95239223 0.82431611 0.67588751 0.13461538 0.23391813 0.26121372 0.11749347]
30185b3f	training	0	1	0	0	0	0	0	0	1	0.0	0.0	1	0	0	0	1	1	0	1	1.337534510934244	[0.00000000e+00 6.65751824e-02 3.24759678e-05 0.00000000e+00 0.00000000e+00 0.00000000e+00 0.00000000e+00 1.24972923e-04]	[0. 0.03453343 0. 0.02068584 0.27997187 0.0029279 0. 0.00184838 0.07815472 0.06076275 0. ]	[0.2027618 0.68382861 0.01048639 0.21316052 0.13693075 0.71103983 0.23886205 0.93079585 0.76415695 0.75689173]	[0.95283594 0.76362432 1. 0.97513027 1. 0.30705394 1. 0. 0.39973615 0.38642298]
6821c203	training	0	0	0	0	0	0	1	0	0	0.0	0.0	0	0	1	0	0	0	1	0	0.2572238551860708	[0. 0. 0. 0. 0. 0.00175036 0.07512971 0. ]	[0. 0. 0. 0. 0. 0.01158961 0.02248309 0. 0. 0. 0.15036173]	[0.16478711 0.33863165 0.04127622 0.29332004 0.35028072 0.719861 0.72732152 0.95086505 0.87401909 0.86136636]	[1. 0.99635581 1. 0.99526291 0.99392097 0.9857077 0.53205128 0.19298246 0.2414248 0.49608355]
e6c2d4e5	training	0	1	0	0	0	0	0	0	0	0.0	0.0	1	0	0	0	1	1	0	1	0.05994313139027009	[0.00000000e+00 3.18609801e-03 4.87139517e-05 0.00000000e+00 0.00000000e+00 0.00000000e+00 0.00000000e+00 1.25806075e-03]	[0.00000000e+00 0.00000000e+00 0.00000000e+00 8.26111740e-06 4.23063401e-02 0.00000000e+00 0.00000000e+00 2.52834815e-03 1.61012507e-03 1.49949401e-03 0.00000000e+00]	[0.29171461 0.46222069 0.00089246 0.16191426 0.08390518 0.07350976 0.34514224 0.59584775 0.53446448 0.58769477]	[0.86562309 0.86102369 1. 1. 1. 1. 0.99038462 0.83040936 0.76385224 0.58746736]
e9588bde	training	0	0	1	0	0	0	0	0	0	0.0	0.0	0	0	0	1	0	0	0	0	1.4342331604831324	[0. 0. 0.22668387 0.00144031 0. 0. 0. 0.0035159 ]	[0. 0. 0.00103782 0. 0. 0. 0. 0.24003966 0.00497513 0. 0. ]	[0.72405063 0.8864317 0.35832218 0.56011964 0.62975671 0.7719861 0.88513151 0.91349481 0.91198303 0.87874551]	[0.87883716 0.74739109 0.99073216 0.9014685 0.93556231 0.83633011 0.57692308 0.35672515 0.24802111 0.26370757]
4fd66233	training	0	0	0	0	1	0	0	0	0	0.0	0.0	0	0	1	0	0	0	0	0	0.04804184152770381	[0. 0. 0. 0. 0.08443417 0. 0. 0. ]	[0. 0. 0. 0. 0. 0. 0.06939449 0. 0. 0. 0. ]	[0.57698504 0.79417185 0.42458724 0.64067797 0.66001248 0.76770917 0.85829308 0.99653979 0.93510074 0.82201358]	[0.77739378 0.74043399 0.88940377 0.60918996 0.86079027 0.86629783 0.42948718 0.06432749 0.1292876 0.20104439]
b2f856ea	training	0	1	0	0	0	0	0	0	1	0.0	0.0	1	0	0	0	0	1	0	0	1.405816085634589	[0.01003739 0.06604197 0. 0. 0. 0.06012965 0.00020944 0.03009348]	[0.00108705 0.43301959 0. 0.00767801 0.0806837 0.00459 0. 0.00736082 0.10765322 0.03860645 0. ]	[0.28837745 0.23381709 0.38665774 0.38404786 0.49064255 0.36327185 0.61513688 0.35709343 0.78006363 0.64722333]	[0.83309616 0.85141627 0.93358048 0.9353387 0.86382979 0.94144767 0.56730769 0.85380117 0.30738786 0.63707572]
23edad52	training	0	1	0	0	0	0	0	0	0	0.0	1.0	1	0	0	0	0	0	0	0	1.8961374966534783	[0. 0.18444887 0. 0. 0. 0.09071604 0. 0.00436572]	[0.04197675 0. 0. 0.20472296 0.73215708 0.0016127 0. 0. 0.00374908 0.0899735 0. ]	[0.68434983 0.8395531 0.53926818 0.71365902 0.68091079 0.63245122 0.82286634 0.78062284 0.84623542 0.92528965]	[0.39194958 0.32052344 0.92523942 0.65442918 0.67902736 0.52973721 0.19551282 0.34502924 0.37994723 0.16318538]
e5167a0d	training	0	0	1	0	0	0	1	0	0	0.0	0.0	0	0	0	1	1	0	1	0	1.4111065187686034	[8.31241695e-03 1.32923919e-03 2.48963762e-01 4.77279788e-03 0.00000000e+00 1.55587537e-04 7.57698268e-02 5.36800360e-02]	[0.00000000e+00 0.00000000e+00 5.31638877e-03 4.13055870e-06 0.00000000e+00 2.92790045e-03 0.00000000e+00 1.97632061e-01 4.64905904e-02 1.19220854e-02 1.20450450e-01]	[0.59827388 0.74925132 0.33578759 0.48155533 0.79756706 0.61053194 0.93505099 0.82422145 0.9321315 0.8204155 ]	[0.85464525 0.74904754 0.9978375 0.93225959 0.83039514 0.81051176 0.53846154 0.40935673 0.1121372 0.25195822]
d4de9c21	training	0	0	1	1	1	0	0	0	0	1.0	0.0	0	0	1	1	1	0	0	0	0.642478045361514	[0. 0. 0.03030008 0.01758076 0.05619771 0. 0. 0.00267442]	[0. 0. 0.0185809 0. 0. 0. 0.04107575 0.03263868 0. 0. 0. ]	[0.12474108 0.31501958 0.16153503 0.4444666 0.13443543 0.35017375 0.59742351 0.68927336 0.35779427 0.42988414]	[0.98881887 0.92463144 1. 0.88796779 0.9993921 0.99077916 0.72435897 0.7251462 0.83509235 0.85509138]
f07c5784	training	0	0	0	0	0	0	0	0	1	0.0	0.0	0	0	0	0	1	0	0	0	1.0811484156500273	[0.05551357 0.00334317 0.02241847 0. 0. 0.00190001 0. 0.07840801]	[0. 0.12515899 0. 0.01592477 0. 0. 0. 0.01596167 0.04963346 0. 0. ]	[0.65673188 0.64213315 0.44154395 0.50309073 0.4834685 0.43223737 0.80568975 0.65951557 0.91537646 0.91989612]	[0.76336654 0.75236044 0.98177325 0.88986262 0.92887538 0.86860304 0.29487179 0.1871345 0.14643799 0.19060052]
706ff7b8	training	0	0	0	0	0	0	0	0	1	0.0	0.0	0	0	0	0	0	0	0	0	0.5406685517963091	[0.02370469 0.00024256 0. 0. 0. 0. 0. 0.01556329]	[0. 0.00203511 0. 0.01141889 0. 0. 0. 0. 0.01268136 0. 0. ]	[0.30747986 0.37030638 0.14056225 0.26181456 0.20742358 0.439722 0.54052603 0.74186851 0.74040297 0.76048742]	[0.87253507 0.82408481 1. 1. 0.98905775 0.98616874 0.70512821 0.63157895 0.47097625 0.49347258]
690c9da0	training	0	1	0	0	0	0	0	0	0	0.0	0.0	0	0	0	0	1	0	0	0	0.3205195098560249	[0. 0.00639031 0. 0. 0. 0. 0. 0. ]	[0. 0. 0. 0. 0. 0. 0. 0. 0.01799596 0.00309501 0. ]	[0.06582278 0.07360055 0.1671129 0.06899302 0.17092951 0.00801925 0.45356951 0.31418685 0.39151644 0.2786656 ]	[0.99756048 0.99503064 1. 1. 1. 1. 0.69230769 0.86549708 0.70184697 0.91383812]
49adcd15	training	0	0	0	0	0	0	1	0	0	0.0	0.0	0	0	0	0	0	0	1	0	-0.21095940718623024	[0. 0. 0. 0. 0. 0. 0.02366657 0. ]	[0. 0. 0. 0. 0. 0. 0. 0. 0. 0. 0.06728193]	[0.06398159 0.09560009 0.11133423 0.20837488 0.24360574 0.24993317 0.58293076 0.63737024 0.57136797 0.58849381]	[0.99552755 0.99420242 1. 0.99857887 1. 0.99953896 0.72435897 0.83040936 0.67282322 0.72193211]
dd02e1cd	training	0	1	0	0	0	0	0	0	1	0.0	0.0	0	0	0	0	0	0	0	1	-0.21407264261037318	[0. 0.00148549 0. 0. 0. 0. 0. 0. ]	[0. 0.01435219 0. 0. 0.00046877 0. 0. 0. 0.00221673 0.00043581 0. ]	[0.01472957 0.07164248 0. 0.05463609 0. 0.03688853 0.215781 0.24013841 0.30668081 0.14842189]	[0.99878024 0.98973 1. 1. 1. 1. 0.86858974 0.86549708 0.88390501 0.99608355]
9d571db6	training	0	0	0	0	0	0	0	0	1	0.0	0.0	0	0	0	0	0	0	0	0	0.23654074325378674	[0.00656499 0.00248049 0. 0. 0. 0. 0. 0.01575492]	[0. 0.06481811 0. 0.00406931 0. 0. 0. 0. 0.00055326 0. 0. ]	[0.20851554 0.22736697 0.21798304 0.14675972 0.65938865 0.81555734 0.85829308 0.99100346 0.97751856 0.89392729]	[0.99735719 0.99850919 0.9944393 0.99076267 0.87051672 0.71138774 0.57051282 0.0877193 0.08047493 0.17624021]
840245c3	training	0	1	0	0	0	0	0	0	1	0.0	1.0	1	0	0	0	1	1	0	1	1.199094403788443	[0. 0.05230907 0. 0. 0. 0.00812945 0. 0.00097479]	[8.06581707e-05 1.22116091e-01 0.00000000e+00 1.81744583e-03 2.26415094e-01 3.35488593e-02 0.00000000e+00 0.00000000e+00 6.75054295e-02 5.25413838e-02 0.00000000e+00]	[0.07813579 0.04077402 0. 0.04227318 0. 0.10371558 0.21309716 0.49619377 0.5126193 0.67319217]	[0.98841228 0.99569323 1. 1. 1. 1. 0.87179487 0.84795322 0.5883905 0.45039164]
6cbb38ff	training	0	0	1	0	0	0	1	0	0	0.0	0.0	0	0	0	1	0	0	1	0	1.696029687910894	[1.62768445e-04 1.32285302e-02 4.28140246e-01 1.24002241e-03 0.00000000e+00 0.00000000e+00 2.12580285e-01 1.35220702e-01]	[0.00000000e+00 0.00000000e+00 2.81528798e-04 0.00000000e+00 0.00000000e+00 0.00000000e+00 0.00000000e+00 3.99210349e-01 1.26667977e-03 1.36228754e-01 2.70913962e-02]	[0.2401611 0.39956231 0.04462294 0.39501496 0.25857767 0.5733761 0.64358561 0.91557093 0.5457052 0.73072313]	[0.91319374 0.99138645 1. 0.97773567 1. 0.7076994 0.69230769 0.38596491 0.94854881 0.37467363]
4dd1f00e	training	0	1	0	0	0	0	0	0	1	0.0	0.0	0	0	0	0	0	0	0	1	-0.12623236597096368	[0.00041925 0.00171163 0.00016805 0. 0. 0. 0. 0.00272441]	[0.00000000e+00 1.22615111e-02 0.00000000e+00 0.00000000e+00 0.00000000e+00 0.00000000e+00 0.00000000e+00 9.92024126e-06 4.20770636e-03 0.00000000e+00 0.00000000e+00]	[0.18204833 0.11425939 0.04194556 0.17308076 0.28852152 0.36728148 0.5308642 0.38685121 0.45090138 0.4572513 ]	[0.97316528 0.96852741 1. 1. 0.99635258 0.96911019 0.83012821 0.88304094 0.87730871 0.74673629]
[truncated: 991 more rows]
